# Supplementary material for: Metacommunity analysis of amoeboid protists in grassland soils
Source: Sci Rep. 2016 Jan 11;6:19068. doi: 10.1038/srep19068 (PMC4707496; doi:10.1038/srep19068)
Supplement: Supplementary Table S4 [file srep19068-s2.xls]

## Sheet: AcaAEGtaxonomy
Acanthamoeba Taxonomy AEG. Metacommunity analysis of amoeboid protists in grassland soils. Fiore-Donno AM, Weinert J, Wubet T & Bonkowski M.
Table S4. Tables listing the OTUs found, their taxonomic assignment (phylum, class, order, family, genus, species) the GenBank accession number of the best hit by BLAST, the number of occurrences in each of the 50 soil samples in the three regions, for Acanthamoeba and Myxomycetes.
OTU	SEQUENCE_ID_PLOT	PHYLUM	CLASS	ORDER	FAMILY	GENUS	SPECIES	GENBANK_ID	AEG_01	AEG_02	AEG_03	AEG_04	AEG_05	AEG_06	AEG_07	AEG_08	AEG_09	AEG_10	AEG_11	AEG_12	AEG_13	AEG_14	AEG_15	AEG_16	AEG_17	AEG_18	AEG_19	AEG_20	AEG_21	AEG_22	AEG_23	AEG_24	AEG_25	AEG_26	AEG_27	AEG_28	AEG_29	AEG_30	AEG_31	AEG_32	AEG_33	AEG_34	AEG_35	AEG_36	AEG_37	AEG_38	AEG_39	AEG_40	AEG_41
OTU001	HQ4TV3T01B4YKC_AEG37	Amoebozoa	Discosea	Centramoebida	Centramoebidae	Acanthamoeba	Acanthamoeba_sp._EI4	AM408799	288	87	1692	436	338	491	491	747	14	135	946	47				5									6	674	559	335	498	139	74	199	129	42	59	53	1424	39	2
OTU002	HQ4TV3T01APV99_AEG37	Amoebozoa	Discosea	Centramoebida	Centramoebidae	Acanthamoeba	Acanthamoeba_castellanii	M13435	163	23	542	13	147	19	15	127	25	64	149	85														11	158	89	15	3	1	714	16	51	65	359	783	141
OTU003	HQ4TV3T01BR0PC_AEG37	Amoebozoa	Discosea	Centramoebida	Centramoebidae	Acanthamoeba	Acanthamoeba_sp._EFW12	DQ992188	115	6	16	57	4	124	2	3	9	14	5	15														9	64	181	54	21	17	165	8	6	14	16	615	41	1
OTU004	HQ4TV3T01CERI4_AEG32	Amoebozoa	Discosea	Centramoebida	Centramoebidae	Acanthamoeba	Acanthamoeba_sp._AcaVN08	GQ397470	51	11	127	28	15	13	4	11	15	11	5	95														17	11	41	77	1	95	152	52	43	18	11	155	59
OTU005	HQ4TV3T01BVF18_AEG28	Amoebozoa	Discosea	Centramoebida	Centramoebidae	Acanthamoeba	Acanthamoeba_castellanii	M13435	3		34	12	6	5	3	6	2	6	4	2				1										3	26	126	22	6	27	214	5	7	16	138	139	56
OTU006	HQ4TV3T01CEI1H_AEG27	Amoebozoa	Discosea	Centramoebida	Centramoebidae	Acanthamoeba	Acanthamoeba_castellanii	M13435	11	3	72	13	12	24	22	21	1	8	14	5														1	51	28	35	13	19	161	3	7	39	58	24	32
OTU007	HQ4TV3T01CB3HJ_AEG35	Amoebozoa	Discosea	Centramoebida	Centramoebidae	Acanthamoeba	Acanthamoeba_castellanii	M13435	3	1	11	2	5	5	4	4	1		3	2														2	1	5	1	1	11	8	2	7	159	3	57	2
OTU008	HQ4TV3T01BDLX8_AEG37	Amoebozoa	Discosea	Centramoebida	Centramoebidae	Acanthamoeba	Acanthamoeba_sp._EI4	AM408799	12	3	33	19	17	23	13	25	2	2	49	15														23	17	8	17	11	1	16	2	1	4	2	99	18
OTU009	HQ4TV3T01B7GE0_AEG37	Amoebozoa	Discosea	Centramoebida	Centramoebidae	Acanthamoeba	Acanthamoeba_castellanii	M13435	3		11	3	2	3	5	2		2	2	2														3	6	9	6	3	8	69	1	1	19	21	25	9
OTU010	HQ4TV3T01B8FU4_AEG37	Amoebozoa	Discosea	Centramoebida	Centramoebidae	Acanthamoeba	Comandonia_sp._E_5E	AB425956	2	1	3	5	12	15	1			12	14	5														3	2	75	5	17	3	48	3	1	4	13	11	8
OTU011	HQGCXQM02EPQYK_AEG12	Amoebozoa	Discosea	Centramoebida	Centramoebidae	Acanthamoeba	Acanthamoeba_polyphaga	U07402	14	3	22	95	15	63	46	5	11	7	17	24													1	8		1			7		4		1	3	9	1
OTU012	HQ4TV3T01B5LVA_AEG32	Amoebozoa	Discosea	Centramoebida	Centramoebidae	Acanthamoeba	Acanthamoeba_sp._KA/MSS8-2	AY173001	8	3	28	9	1	18	11	3	3	5	15	16														4	7	13	33		8	2	11	5	3	3	5	8
OTU013	HQ4TV3T01B8JDF_AEG34	Amoebozoa	Discosea	Centramoebida	Centramoebidae	Acanthamoeba	Acanthamoeba_sp._EFW12	DQ992188	15	1	4	4	11	2		1		9	9	3															48	31	5	5	3	38	1	1	4	3	53	1
OTU014	HQ4TV3T01AYVQT_AEG35	Amoebozoa	Discosea	Centramoebida	Centramoebidae	Acanthamoeba	Acanthamoeba_castellanii	M13435	4	1	25	6	4	5	6	4	3	3	2	3														1	1	7	5	2	7	19			112	14	22	5
OTU015	HQ4TV3T01AMC1N_AEG27	Amoebozoa	Discosea	Centramoebida	Centramoebidae	Acanthamoeba	Acanthamoeba_polyphaga	AF019051	2	1	23	5	6	7	3	7	2	3	8	4														4	11	14	5	2	3	44	1	3	8	6	45	11
OTU016	HQ4TV3T01BCICN_AEG37	Amoebozoa	Discosea	Centramoebida	Centramoebidae	Acanthamoeba	Acanthamoeba_castellanii	M13435																											7	3	3	2	6	5	4	2	2	12	152	4
OTU017	HQ4TV3T01AL3DN_AEG27	Amoebozoa	Discosea	Centramoebida	Centramoebidae	Acanthamoeba	Acanthamoeba_castellanii	M13435	6	2	24	8	12	4	5	5	2	6	8	3														3	22	5	4		4	22	2	8	15	12	15	1
OTU018	HQ4TV3T01BWL4Q_AEG37	Amoebozoa	Discosea	Centramoebida	Centramoebidae	Acanthamoeba	Acanthamoeba_sp._KA/MSG10	AY173005	12	2	26	9	24	36	5	4	2	5	9	2														4	5	4	1		2	7			7	1	15	1
OTU019	HQ4TV3T01AZMIB_AEG37	Amoebozoa	Discosea	Centramoebida	Centramoebidae	Acanthamoeba	Acanthamoeba_sp._EFW12	DQ992188	3		1	6	5	19	1				3															1	6	21	5	4	8	25	1	1	2	2	42	9
OTU020	HQ4TV3T01BLU3X_AEG38	Amoebozoa	Discosea	Centramoebida	Centramoebidae	Acanthamoeba	Acanthamoeba_triangularis	AF316547	2		23	2	5	5	1	2	2	1	3	3															7	5	11		7	38	1	9	3	7	25	11
OTU021	HQ4TV3T01BRFP5_AEG33	Amoebozoa	Discosea	Centramoebida	Centramoebidae	Acanthamoeba	Acanthamoeba_sp._KA/E14	AY148960	6		16	9	6	2	4	2			9	1														5	8	9	17		1	8	7				31	3
OTU022	HQ4TV3T01BEJO0_AEG32	Amoebozoa	Discosea	Centramoebida	Centramoebidae	Acanthamoeba	Acanthamoeba_polyphaga	AF019051	2		12	8	4	4	6	5		1	6	5														21	1	2	5	5		12	5	2			17	15
OTU023	HQ4TV3T01CBTYK_AEG37	Amoebozoa	Discosea	Centramoebida	Centramoebidae	Acanthamoeba	Acanthamoeba_triangularis	AF316547	2	1	11	2	4	13	1	5	2		3	1														1	4		4		5	12	3	1	3	2	39	7
OTU024	HQ4TV3T01CCYQC_AEG28	Amoebozoa	Discosea	Centramoebida	Centramoebidae	Acanthamoeba	Acanthamoeba_sp._EFW12	DQ992188	19		13	4	5	2				12	5	1														3	4	39	2			3	1			1	16
OTU025	HQ4TV3T01CGHYS_AEG33	Amoebozoa	Discosea	Centramoebida	Centramoebidae	Acanthamoeba	Acanthamoeba_sp._UWET39	AF132136	2	2	5	45	6	15	8	2	2	1	6	11															1	1	2			2	7	1		1	4
OTU026	HQ4TV3T01AJ6F8_AEG28	Amoebozoa	Discosea	Centramoebida	Centramoebidae	Acanthamoeba	Acanthamoeba_castellanii	M13435			12	5	5	4	2		1		1	8															6	8	7		8	9	4	4			33	5	1
OTU027	HQ4TV3T01BSXXC_AEG27	Amoebozoa	Discosea	Centramoebida	Centramoebidae	Acanthamoeba	Acanthamoeba_castellanii	M13435	2		7	3	3	1	1	1			4	1															36	1	3	5	1	2			2	1	26	3
OTU028	HQ4TV3T01CJATL_AEG38	Amoebozoa	Discosea	Centramoebida	Centramoebidae	Acanthamoeba	Acanthamoeba_sp._ATCC_50369	U07409	2		6	3	3	17	2	6	1		21	8															5	1			1	16	1	2	3	2	13	6
OTU029	HQ4TV3T01CHFV3_AEG37	Amoebozoa	Discosea	Centramoebida	Centramoebidae	Acanthamoeba	Acanthamoeba_castellanii	M13435	2	1	4	1	1	2		1		1	3	1															3	8	3	3	2	12	1	1	4	1	45	6
OTU030	HQGCXQM02DT5AK_AEG26	Amoebozoa	Discosea	Centramoebida	Centramoebidae	Acanthamoeba	Acanthamoeba_sp._EI4	AM408799	3		14	2	1	4	8	5	2	2	8	3														2	21	2	4	2	1	7				1	8
OTU031	HQ4TV3T01BNL74_AEG37	Amoebozoa	Discosea	Centramoebida	Centramoebidae	Acanthamoeba	Acanthamoeba_polyphaga	AF019051	1		12	1	3	1	1	3		2	2														1		6	7	6		2	21	1	2	2	1	2	2
OTU032	HQGCXQM02DHT1T_AEG04	Amoebozoa	Discosea	Centramoebida	Centramoebidae	Acanthamoeba	Acanthamoeba_sp._U/H-C1	AY026245	3		2	51	3	3	5	1	1		13	4													1				1			1	2		1	1	2
OTU033	HQ4TV3T01B45LZ_AEG27	Amoebozoa	Discosea	Centramoebida	Centramoebidae	Acanthamoeba	Acanthamoeba_castellanii	M13435			4	1		2	2	1	1	1	3	2															15	3	2		1	5	2		3		28	5
OTU034	HQ4TV3T01CGAO6_AEG37	Amoebozoa	Discosea	Centramoebida	Centramoebidae	Acanthamoeba	Acanthamoeba_sp._AC309	AY549559	1						1		1																		17	5	8		6	6	2	7		1	17	1
OTU035	HQ4TV3T01A0C5G_AEG35	Amoebozoa	Discosea	Centramoebida	Centramoebidae	Acanthamoeba	Acanthamoeba_sp._Ac_P12c	GU808324			3	1	1	4		1			1																2	1			2	36		2	4		11	3
OTU036	HQ4TV3T01CH8A8_AEG28	Amoebozoa	Discosea	Centramoebida	Centramoebidae	Acanthamoeba	Acanthamoeba_sp._DWDS	FJ807647	5	1	4	3	2	15				5	6	4																5			2	1		1	2		9	6	1
OTU037	HQ4TV3T01BRZJJ_AEG27	Amoebozoa	Discosea	Centramoebida	Centramoebidae	Acanthamoeba	Acanthamoeba_polyphaga	AF019051	1		7	1		4	3		2		4	3														1	1	3	6			6	3	1		1	1	7
OTU038	HQ4TV3T01CG137_AEG30	Amoebozoa	Discosea	Centramoebida	Centramoebidae	Acanthamoeba	Acanthamoeba_castellanii	M13435			5	1	2		3	2	1																	1	1	3	3	2	3	11		1	4	4	12	1
OTU039	HQ4TV3T01BH0V5_AEG28	Amoebozoa	Discosea	Centramoebida	Centramoebidae	Acanthamoeba	Comandonia_sp._E_5E	AB425956	8		4		6	6	1			3		2															1	25				1					2
OTU040	HQ4TV3T01AJJGT_AEG36	Amoebozoa	Discosea	Centramoebida	Centramoebidae	Acanthamoeba	Acanthamoeba_polyphaga	AF019051	5		13	2	2	3	3	3	1	1	4	2														4	2	1	1		1					4	5	1
OTU041	HQ4TV3T01AZVL5_AEG37	Amoebozoa	Discosea	Centramoebida	Centramoebidae	Acanthamoeba	Acanthamoeba_castellanii	M13435	2		2	1		3	1	2	1			1															2		4		2	21	2	1	1		9	2
OTU042	HQ4TV3T01BLC2D_AEG32	Amoebozoa	Discosea	Centramoebida	Centramoebidae	Acanthamoeba	Acanthamoeba_sp._EI5	AM408800		1	2	1	3	2		1			3																1	1	4		1	15			3	3	6	1
OTU043	HQ4TV3T01CDNWY_AEG28	Amoebozoa	Discosea	Centramoebida	Centramoebidae	Acanthamoeba	Acanthamoeba_sp._EI4	AM408799	1		6	1		2		3		2	2	1														2		1	1		2	6	1				14
OTU044	HQ4TV3T01A74KD_AEG32	Amoebozoa	Discosea	Centramoebida	Centramoebidae	Acanthamoeba	Acanthamoeba_triangularis	AF316547			2	2		1	2		1		2																3	5	2		1	13	1			2	6	1
OTU045	HQ4TV3T01B8K6L_AEG28	Amoebozoa	Discosea	Centramoebida	Centramoebidae	Acanthamoeba	Acanthamoeba_sp._EI4	AM408799		1					1				1																21	3	3	1		2					1	1
OTU046	HQ4TV3T01CB1YY_AEG37	Amoebozoa	Discosea	Centramoebida	Centramoebidae	Acanthamoeba	Acanthamoeba_sp._EI4	AM408799			6						1	1		1															8	1				3		1	1		16
OTU047	HQ4TV3T01AXPM7_AEG38	Amoebozoa	Discosea	Centramoebida	Centramoebidae	Acanthamoeba	Comandonia_sp._E_5E	AB425956	1					2				1	2																2	6	2	1	1	3		1	4		6	4
OTU048	HQ4TV3T01B058F_AEG37	Amoebozoa	Discosea	Centramoebida	Centramoebidae	Acanthamoeba	Acanthamoeba_sp._EFW12	DQ992188	1					2																					1		1			1					28	1
OTU049	HQ4TV3T01B2HCU_AEG28	Amoebozoa	Discosea	Centramoebida	Centramoebidae	Acanthamoeba	Acanthamoeba_sp._EFW12	DQ992188				1		1																						27									1
OTU050	HQ4TV3T01BSR8P_AEG32	Amoebozoa	Discosea	Centramoebida	Centramoebidae	Acanthamoeba	Acanthamoeba_castellanii	M13435			2			1		1			1																2	1		2	2	5					6	1
OTU051	HQ4TV3T01ALE7Q_AEG31	Amoebozoa	Discosea	Centramoebida	Centramoebidae	Acanthamoeba	Acanthamoeba_castellanii	M13435			7		1	1		1		1	2	1														2					2	1					1	1
OTU052	HQ4TV3T01BZH7W_AEG34	Amoebozoa	Discosea	Centramoebida	Centramoebidae	Acanthamoeba	Acanthamoeba_castellanii	M13435			1							1		2														2	1	1				1	1	1		1	6
OTU053	HQ4TV3T01CCMKI_AEG28	Amoebozoa	Discosea	Centramoebida	Centramoebidae	Acanthamoeba	Acanthamoeba_castellanii	M13435			4					1	1																			1	2			2			4	1	1
OTU054	HQ4TV3T01CDSK6_AEG27	Amoebozoa	Discosea	Centramoebida	Centramoebidae	Acanthamoeba	Comandonia_sp._E_5E	AB425956								2																		1			1			2					1
OTU055	HQ4TV3T01ALYYO_AEG29	Amoebozoa	Discosea	Centramoebida	Centramoebidae	Acanthamoeba	Acanthamoeba_sp._EI4	AM408799	2			1	1	2			1	1		1															1	1				1					4
OTU056	HQGCXQM02EHCKS_AEG05	Amoebozoa	Discosea	Centramoebida	Centramoebidae	Acanthamoeba	Acanthamoeba_sp._SE2_6F	AB425949				1	3	5					2															3
OTU057	HQ4TV3T01A6J73_AEG35	Amoebozoa	Discosea	Centramoebida	Centramoebidae	Acanthamoeba	Acanthamoeba_sp._EI5	AM408800	2	1				2																								2		3			1		2
OTU058	HQ4TV3T01BT6M7_AEG33	Amoebozoa	Discosea	Centramoebida	Centramoebidae	Acanthamoeba	Acanthamoeba_hatchetti	AF019068					6	4																											2					1
OTU059	HQ4TV3T01CEITF_AEG37	Amoebozoa	Discosea	Centramoebida	Centramoebidae	Acanthamoeba	Acanthamoeba_sp._EI4	AM408799										1																	4				1	2					3	1
OTU060	HQ4TV3T01BW8YE_AEG32	Amoebozoa	Discosea	Centramoebida	Centramoebidae	Acanthamoeba	Acanthamoeba_castellanii	M13435			5	1		1		1			1																					1
OTU061	HQ4TV3T01B2NB7_AEG38	Amoebozoa	Discosea	Centramoebida	Centramoebidae	Acanthamoeba	Acanthamoeba_polyphaga	AF019051																																1		1			6	1
OTU062	HQ4TV3T01A9ULP_AEG37	Amoebozoa	Discosea	Centramoebida	Centramoebidae	Acanthamoeba	Acanthamoeba_castellanii	M13435																											2				1	3			1	1	1
OTU063	HQ4TV3T01CB9KK_AEG36	Amoebozoa	Discosea	Centramoebida	Centramoebidae	Acanthamoeba	Acanthamoeba_polyphaga	GU320583				1		1																							2							1	1	1
OTU064	HQ4TV3T01BOXET_AEG32	Amoebozoa	Discosea	Centramoebida	Centramoebidae	Acanthamoeba	Acanthamoeba_sp._AcaVN08	GQ397470			1			1						1																				2					2
OTU065	HQ4TV3T01BKNGN_AEG37	Amoebozoa	Discosea	Centramoebida	Centramoebidae	Acanthamoeba	Acanthamoeba_sp._KA/MSG10	AY173005			1					1				1																				1					2
OTU066	HQ4TV3T01BNGGK_AEG37	Amoebozoa	Discosea	Centramoebida	Centramoebidae	Acanthamoeba	Acanthamoeba_rhysodes	U07406			1				1					1																	1								2
OTU067	HQ4TV3T01BVM1N_AEG37	Amoebozoa	Discosea	Centramoebida	Centramoebidae	Acanthamoeba	Acanthamoeba_sp._CDC_#_V382	AY703002																													1			1					3
OTU068	HQ4TV3T01B6721_AEG37	Amoebozoa	Discosea	Centramoebida	Centramoebidae	Acanthamoeba	Comandonia_sp._E_5E	AB425956			1				1				1																1
OTU069	HQ4TV3T01AWDVF_AEG27	Amoebozoa	Discosea	Centramoebida	Centramoebidae	Acanthamoeba	Acanthamoeba_polyphaga	AF019051																																					4
OTU070	HQ4TV3T01AMGFU_AEG33	Amoebozoa	Discosea	Centramoebida	Centramoebidae	Acanthamoeba	Acanthamoeba_sp._UWET39	AF132136				1	1																												1
OTU071	HQ4TV3T01B8WDI_AEG32	Amoebozoa	Discosea	Centramoebida	Centramoebidae	Acanthamoeba	Acanthamoeba_sp._AcaVN08	GQ397470																																2
OTU072	HQ4TV3T01CH39L_AEG32	Amoebozoa	Discosea	Centramoebida	Centramoebidae	Acanthamoeba	Acanthamoeba_sp._Ac_PCN20	GU808329	1											1																				1
OTU073	HQ4TV3T01BXR5Y_AEG37	Amoebozoa	Discosea	Centramoebida	Centramoebidae	Acanthamoeba	Acanthamoeba_sp._EI5	AM408800	1										1																										1
OTU074	HQ4TV3T01BWWKT_AEG37	Amoebozoa	Discosea	Centramoebida	Centramoebidae	Acanthamoeba	Acanthamoeba_sp._PAT05	EF429130																																					2
OTU075	HQ4TV3T01BBEAB_AEG37	Amoebozoa	Discosea	Centramoebida	Centramoebidae	Acanthamoeba	Acanthamoeba_castellanii	M13435																																					2
OTU076	HQ4TV3T01B64C2_AEG27	Amoebozoa	Discosea	Centramoebida	Centramoebidae	Acanthamoeba	Acanthamoeba_sp._ATCC_50369	U07409											1																1
OTU077	HQ4TV3T01B9BVG_AEG27	Amoebozoa	Discosea	Centramoebida	Centramoebidae	Acanthamoeba	Comandonia_sp._E_5E	AB425956																											1										1
OTU078	HQ4TV3T01AT9GS_AEG34	Amoebozoa	Discosea	Centramoebida	Centramoebidae	Acanthamoeba	Acanthamoeba_polyphaga	AF019051																												1
OTU079	HQ4TV3T01CFR7A_AEG31	Amoebozoa	Discosea	Centramoebida	Centramoebidae	Acanthamoeba	Acanthamoeba_sp._KA/E14	AY148960																											1
OTU080	HQ4TV3T01AVQ78_AEG37	Amoebozoa	Discosea	Centramoebida	Centramoebidae	Acanthamoeba	Acanthamoeba_sp._KA/E14	AY148960																												1
OTU081	HQ4TV3T01CKIB4_AEG34	Amoebozoa	Discosea	Centramoebida	Centramoebidae	Acanthamoeba	Acanthamoeba_sp._ATCC_50369	U07409			1
OTU082	HQ4TV3T01ANFCI_AEG31	Amoebozoa	Discosea	Centramoebida	Centramoebidae	Acanthamoeba	Acanthamoeba_castellanii	M13435						1
OTU083	HQGCXQM02DM66J_AEG06	Amoebozoa	Discosea	Centramoebida	Centramoebidae	Acanthamoeba	Acanthamoeba_polyphaga	GU320583																															1
OTU084	HQGCXQM02EAKBZ_AEG03	Amoebozoa	Discosea	Centramoebida	Balamuthiidae	Balamuthia	Balamuthia_mandrillaris	AF477021																																		1
OTU085	HQ4TV3T01B3BWH_AEG28	Amoebozoa	Discosea	Centramoebida	Centramoebidae	Acanthamoeba	Acanthamoeba_stevensoni	AF019069																																					1
OTU086	HQ4TV3T01A3B6M_AEG27	Amoebozoa	Discosea	Centramoebida	Centramoebidae	Acanthamoeba	Acanthamoeba_sp._KA/MSG10	AY173005																															1
OTU087	HQ4TV3T01B9VJ9_AEG28	Amoebozoa	Discosea	Centramoebida	Centramoebidae	Acanthamoeba	Acanthamoeba_sp._AcaVNAK03	GQ905497																																		1
[truncated: 9 more columns]

## Sheet: AcaHEGtaxonomy
Acanthamoeba Taxonomy HEG
OTU	SEQUENCE_ID_PLOT	PHYLUM	CLASS	ORDER	FAMILY	GENUS	SPECIES	GENBANK_ID	HEG_01	HEG_02	HEG_03	HEG_04	HEG_05	HEG_06	HEG_07	HEG_08	HEG_09	HEG_10	HEG_11	HEG_12	HEG_13	HEG_14	HEG_15	HEG_16	HEG_17	HEG_18	HEG_19	HEG_20	HEG_21	HEG_22	HEG_23	HEG_24	HEG_25	HEG_26	HEG_27	HEG_28	HEG_29	HEG_30	HEG_31	HEG_32	HEG_33	HEG_34	HEG_35	HEG_36	HEG_37	HEG_38	HEG_39	HEG_40	HEG_41
OTU001	HQ4TV3T01AVWX8_HEG06	Amoebozoa	Discosea	Centramoebida	Centramoebidae	Acanthamoeba	Acanthamoeba_polyphaga	AF019051	841	118	422	412	1225	2567	284	511	769		727	291			97	198	181	579				419	671	488	829	297		723	198	152	361		344			557	137	49	236	67
OTU002	HQ4TV3T01ANCR5_HEG04	Amoebozoa	Discosea	Centramoebida	Centramoebidae	Acanthamoeba	Acanthamoeba_castellanii	M13435	74	249	362	48	21	711	9	152	387		11	134			246	391	96	573				542	295	257	24	87		297	19	15	286		125			224	154	158	164	273
OTU003	HQGCXQM04JCHAN_HEG43	Amoebozoa	Discosea	Centramoebida	Centramoebidae	Acanthamoeba	Acanthamoeba_sp._EFW12	DQ992188	175	322	11	179	187	492	9	79	133		95	58			116	122	33	182				414	126	231	89	4		163	164	19	215		39			16	36	76	76	82
OTU004	HQ4TV3T01A8CP6_HEG01	Amoebozoa	Discosea	Centramoebida	Centramoebidae	Comandonia	Comandonia_sp._E_5E	AB425956	811	127	68	23	42	23	51	57	44		57	41			22	35	24	99				88	49	123	57	8		323	178	43	92		39			118	31	73	56	16
OTU005	HQ4TV3T01CCX3T_HEG08	Amoebozoa	Discosea	Centramoebida	Centramoebidae	Acanthamoeba	Acanthamoeba_sp._AcaVN08	GQ397470	6	148	47	167	72	188	59	169	92		6	25			11	135	13	94				81	167	37	67	43		29	5	44	42		47			35	48	39	31	24
OTU006	HQ4TV3T01B7SAV_HEG04	Amoebozoa	Discosea	Centramoebida	Centramoebidae	Acanthamoeba	Acanthamoeba_castellanii	M13435	34	124	69	79	88	12	39	43	95		59	52			13	36	4	25				68	17	33	11	2		23	3	11	37		9			16	11	7	17	11
OTU007	HQ4TV3T01B117X_HEG06	Amoebozoa	Discosea	Centramoebida	Centramoebidae	Acanthamoeba	Acanthamoeba_sp._EI4	AM408799	3	1	2	5	17	32	3	8	22		7	13			31	15	13	44				22	51	19	92	31		52	1	6	16		18			17	6	32	1	5
OTU008	HQ4TV3T01B4ZXL_HEG04	Amoebozoa	Discosea	Centramoebida	Centramoebidae	Acanthamoeba	Acanthamoeba_castellanii	M13435	45	81	5	61	31	65	29	5	47		21	46			14	15	4	34				18	15	8	18	4		23	15	6	2		1			16	1	17	4	1
OTU009	HQ4TV3T01AVKF5_HEG07	Amoebozoa	Discosea	Centramoebida	Centramoebidae	Acanthamoeba	Acanthamoeba_sp._EI4	AM408799	14	27	8	13	2	5	31	18	27		18	11			42	5	6	1				13	23	13	28	17		33	6	5	12		7			26	4	15	13	26
OTU010	HQ4TV3T01B6YCB_HEG04	Amoebozoa	Discosea	Centramoebida	Centramoebidae	Acanthamoeba	Acanthamoeba_sp._ATCC_50369	U07409	1	41	34	22	4	11	3	6	11		4	7			2	7	17	54				13	12	55	24	4		8	14	5	21		4			8	8	37	4	12
OTU011	HQ4TV3T01B0615_HEG08	Amoebozoa	Discosea	Centramoebida	Centramoebidae	Acanthamoeba	Acanthamoeba_sp._AcaVNAK03	GQ905497	9	2	25	28	13	28	2	15	9		25	11			5	13	6	14				65	23	1	5	5		25	13	7	11		12			11	21	1	11	28
OTU012	HQ4TV3T01CEN5N_HEG06	Amoebozoa	Discosea	Centramoebida	Centramoebidae	Acanthamoeba	Acanthamoeba_sp._AcaVN08	GQ397470	3	17	4	71	15	91	7	23	2		18	9			8	18	2	1				17	2	2	6	7		3	3	4	5		2			5	6	3	3	22
OTU013	HQ4TV3T01CCZ3G_HEG09	Amoebozoa	Discosea	Centramoebida	Centramoebidae	Acanthamoeba	Acanthamoeba_sp._EFW12	DQ992188	7	91	8	16	12	24	1	9	11		4	7			6	15	6	14				44	16	21	5	1		6	15	8	22		2			3	3	8	1	17
OTU014	HQ4TV3T01CEN6B_HEG12	Amoebozoa	Discosea	Centramoebida	Centramoebidae	Acanthamoeba	Acanthamoeba_triangularis	AF316547	2	21	13	3	11	29	8	21	16		9	7			1	26	13	18				23	3	5	6	4		4	11	1	11		7			6	15	8	6	28
OTU015	HQ4TV3T01BU6KW_HEG05	Amoebozoa	Discosea	Centramoebida	Centramoebidae	Acanthamoeba	Acanthamoeba_sp._EFW12	DQ992188	8	17	12	11	27	38	4	4	4		3	2			3	2	4	7				2	4	8	6			12	11	12	11		2			1	4	4	2	7
OTU016	HQ4TV3T01BHT1V_HEG06	Amoebozoa	Discosea	Centramoebida	Centramoebidae	Acanthamoeba	Acanthamoeba_rhysodes	U07406	1	16	26			32	3	4	4		1	1			1	1	1	16				42	15		1	2		12	36	7	5		2					25	7	4
OTU017	HQ4TV3T01BTDWY_HEG06	Amoebozoa	Discosea	Centramoebida	Centramoebidae	Acanthamoeba	Acanthamoeba_castellanii	M13435	1	2	6	14	6	15	4	11	9		4	4			2	11	1	18				1	1	3	4	1		7	9	3	9		2			3	3	4	3	6
OTU018	HQ4TV3T01B2BBW_HEG04	Amoebozoa	Discosea	Centramoebida	Centramoebidae	Acanthamoeba	Acanthamoeba_sp._DWDS	FJ807647	3	15	21	8	3	1	2	15	7		3	11			8	3	1	2				3	7	1	2	1		2	6	7	5		1			3	11	6	6	15
OTU019	HQ4TV3T01B24Y2_HEG06	Amoebozoa	Discosea	Centramoebida	Centramoebidae	Acanthamoeba	Acanthamoeba_castellanii	M13435	1	23	6	16	19	33	11	6	9		11	4				3		8				3	6	4	1	2		2	2	1	8					3		2	2	3
OTU020	HQ4TV3T01BXRSN_HEG10	Amoebozoa	Discosea	Centramoebida	Centramoebidae	Acanthamoeba	Acanthamoeba_sp._EFW12	DQ992188	4	7	7	12	2	1	4	6	7		2	6			2	9	1	12				13	7	13	4			8	8	2	4		2			4		3	2	3
OTU021	HQ4TV3T01BIC8N_HEG02	Amoebozoa	Discosea	Centramoebida	Centramoebidae	Acanthamoeba	Acanthamoeba_sp._EFW12	DQ992188		15	6	4	1	1	8	4	5			2			2	4	4	2				24	1	24	1			2	1	4	7		1			1		2	4	3
OTU022	HQ4TV3T01CBKN8_HEG09	Amoebozoa	Discosea	Centramoebida	Centramoebidae	Acanthamoeba	Acanthamoeba_sp._EFW12	DQ992188	5	4	2	2	1	1	7	5	26		2	2			5	7	2	6				5	3	7	4	1		2	5	6	1		1			3			2	9
OTU023	HQ4TV3T01CDG4Z_HEG02	Amoebozoa	Discosea	Centramoebida	Centramoebidae	Acanthamoeba	Acanthamoeba_sp._EI4	AM408799	5	6	8	5	1	28	4	3	3		4	2			4	1	4	3				4	14	4	7	2		6	1	3	3		3			5	3	5	1	16
OTU024	HQGCXQM04I0Y3P_HEG15	Amoebozoa	Discosea	Centramoebida	Centramoebidae	Acanthamoeba	Acanthamoeba_sp._5a2	AM408803	7	9	5	6	7	4		3	2		4	1			9	1		3				2	9	6	2	1		1	13	6	11		3			4	8	9	4	6
OTU025	HQ4TV3T01CJRK3_HEG02	Amoebozoa	Discosea	Centramoebida	Centramoebidae	Acanthamoeba	Acanthamoeba_polyphaga	AF019051	2	11	5	3	6	1	3	5	4		2	3			9	7	2	14				1	5	7	5	3		5	5	3	5		5			5	1	7	2	1
OTU026	HQ4TV3T01ANJX9_HEG09	Amoebozoa	Discosea	Centramoebida	Centramoebidae	Acanthamoeba	Acanthamoeba_polyphaga	U07402	5	7	1	36	3	9	1	1	61		7	2			2		2	12				3		1	1				4	1	2					1				1
OTU027	HQ4TV3T01BDVI6_HEG06	Amoebozoa	Discosea	Centramoebida	Centramoebidae	Acanthamoeba	Acanthamoeba_sp._AcaVNAK03	GQ905497	3	12	3	6	2	2	1	8	9		4	3			2	8	4	7				16	6	6	2			2	5	2	2		1			1	6	2	7	7
OTU028	HQ4TV3T01BW06N_HEG02	Amoebozoa	Discosea	Centramoebida	Centramoebidae	Acanthamoeba	Acanthamoeba_sp._UWET39	AF132136	1	78	3		1	3	2	1	9		4	4				1						18		1				1	1				2			1	3		1	3
OTU029	HQ4TV3T01BZU8J_HEG09	Amoebozoa	Discosea	Centramoebida	Centramoebidae	Acanthamoeba	Acanthamoeba_sp._EFW12	DQ992188		12	13	2	1	1	4	3	19		4	2					1	1				5	2	8				5	2	2	2		1			2		9		3
OTU030	HQ4TV3T01B04R1_HEG06	Amoebozoa	Discosea	Centramoebida	Centramoebidae	Acanthamoeba	Acanthamoeba_castellanii	M13435		2	1	1		1		3				1			1	5	3	14				5	17	6	7	2		12	5	9	15		2			2		1	3	4
OTU031	HQ4TV3T01AI77M_HEG02	Amoebozoa	Discosea	Centramoebida	Centramoebidae	Acanthamoeba	Acanthamoeba_polyphaga	AF019051	5	5	1		1	1		1			5	5			2			5				6	4	3	5	1		12	5	5	4		4			4	2	4	4	8
OTU032	HQ4TV3T01BFLI3_HEG04	Amoebozoa	Discosea	Centramoebida	Centramoebidae	Acanthamoeba	Acanthamoeba_sp._EI4	AM408799	5	6	11	4	4	11	3	2	5		2	4					2	4				9	3	4	3			3	1	2	5		1			3	1		4	3
OTU033	HQ4TV3T01BQGMN_HEG06	Amoebozoa	Discosea	Centramoebida	Centramoebidae	Acanthamoeba	Acanthamoeba_polyphaga	AF019051	2	1	4	1	1	22		2	3		4	1			2	2	1	1				3	1	2	4	2		7	1	1	5		2			9	3	1	1	7
OTU034	HQ4TV3T01ALKIH_HEG02	Amoebozoa	Discosea	Centramoebida	Centramoebidae	Acanthamoeba	Acanthamoeba_castellanii	M13435	4	12		6	4	8	3	2	3		2	2			3	2		6				2		9	1			3	6	5	3		2				1	2	4	3
OTU035	HQ4TV3T01CG3U7_HEG06	Amoebozoa	Discosea	Centramoebida	Centramoebidae	Acanthamoeba	Acanthamoeba_sp._EI5	AM408800	1	18	6	4	2	1		6	4							4		2				1	3	5	2			11	5	1	3		2			1		2	2	6
OTU036	HQ4TV3T01CASFR_HEG01	Amoebozoa	Discosea	Centramoebida	Centramoebidae	Acanthamoeba	Acanthamoeba_castellanii	M13435	1	3	1	2	4	2		2				2			4	3		11				9	2	2	2	2		1	6	1	3		2			2		1	1	1
OTU037	HQ4TV3T01CD9WF_HEG01	Amoebozoa	Discosea	Centramoebida	Centramoebidae	Acanthamoeba	Acanthamoeba_polyphaga	U07402	5	1	2	18	1	2		3	33		3	3			2			1				1	1		1				1	1	1					2
OTU038	HQ4TV3T01CA7BP_HEG08	Amoebozoa	Discosea	Centramoebida	Centramoebidae	Acanthamoeba	Acanthamoeba_polyphaga	AF019051		2		1	2	3	1	5	1		4	3			3		3	2				4	6			1		1	3	1	2		2			2	1	1		8
OTU039	HQ4TV3T01BZ1AJ_HEG06	Amoebozoa	Discosea	Centramoebida	Centramoebidae	Acanthamoeba	Acanthamoeba_sp._KA/E14	AY148960		1	2	1	2	9		1	3		2				3	2	1	2				3	5	5	5				2	2	1					4	1	1	1	3
OTU040	HQ4TV3T01AJWZU_HEG09	Amoebozoa	Discosea	Centramoebida	Centramoebidae	Acanthamoeba	Acanthamoeba_castellanii	M13435	2	2	3	3	4	3	2	2	29		1	3				2		1					2	1		1		1												2
OTU041	HQ4TV3T01BPSN8_HEG09	Amoebozoa	Discosea	Centramoebida	Centramoebidae	Acanthamoeba	Acanthamoeba_polyphaga	AF019051	1	2	3	4	1	4	1	6	1		1	1			2			3				1	4		4			1	3										1	2
OTU042	HQ4TV3T01BD94X_HEG04	Amoebozoa	Discosea	Centramoebida	Centramoebidae	Acanthamoeba	Acanthamoeba_sp._FA03	DQ264391	3	5		2	2	4	1	1			4	1			3	1		1				4	4	1				6	2	1			2			1		1		3
OTU043	HQ4TV3T01A899T_HEG06	Amoebozoa	Discosea	Centramoebida	Centramoebidae	Comandonia	Comandonia_sp._E_5E	AB425956				2	2	1			2			1				2		1				6	1	1	3	2		2		2			1			4	1
OTU044	HQGCXQM04IQEC0_HEG38	Amoebozoa	Discosea	Centramoebida	Centramoebidae	Acanthamoeba	Acanthamoeba_hatchetti	AF019068		3		8			3					2						1					5		14	1		1	2				2					3	3
OTU045	HQ4TV3T01AOSQQ_HEG05	Amoebozoa	Discosea	Centramoebida	Centramoebidae	Acanthamoeba	Acanthamoeba_sp._EFW12	DQ992188				1	1											5		3				2	2	4				1	2		1					1	2	1
OTU046	HQ4TV3T01CH5FB_HEG04	Amoebozoa	Discosea	Centramoebida	Centramoebidae	Acanthamoeba	Acanthamoeba_sp._EI4	AM408799	4			4	1	5		1	3			3				1		3				1	1		1	1		2		1
OTU047	HQ4TV3T01A6PSI_HEG02	Amoebozoa	Discosea	Centramoebida	Centramoebidae	Acanthamoeba	Acanthamoeba_sp._AcaVNAK03	GQ905497		2	2	1		1			1		2	1				1		1				7		1				1	1		1		2			1	2			2
OTU048	HQ4TV3T01AK0J3_HEG01	Amoebozoa	Discosea	Centramoebida	Centramoebidae	Acanthamoeba	Acanthamoeba_sp._DWDS	FJ807647	4	1	1												3			1				5	5	1	1			1	1		1					5	2	1
OTU049	HQ4TV3T01BXFOO_HEG05	Amoebozoa	Discosea	Centramoebida	Centramoebidae	Acanthamoeba	Acanthamoeba_sp.	AY102615		4			6		1		13		2											1														1				1
OTU050	HQ4TV3T01ANE16_HEG02	Amoebozoa	Discosea	Centramoebida	Centramoebidae	Acanthamoeba	Acanthamoeba_sp._EFW12	DQ992188		1	1	1	1	3		1			1	2										1	2		1				1	1			1			6				1
OTU051	HQ4TV3T01ARM1F_HEG09	Amoebozoa	Discosea	Centramoebida	Centramoebidae	Acanthamoeba	Acanthamoeba_sp._EI5	AM408800	2	1	2		1		1		2						1							2		1				5					2			1	1		1	3
OTU052	HQ4TV3T01BXLDQ_HEG05	Amoebozoa	Discosea	Centramoebida	Centramoebidae	Acanthamoeba	Acanthamoeba_polyphaga	GU320583	3	3	1		1	4		3	7		1							1					1
OTU053	HQ4TV3T01CD4KD_HEG04	Amoebozoa	Discosea	Centramoebida	Centramoebidae	Acanthamoeba	Acanthamoeba_sp._DWDS	FJ807647	2	1	3	5		2		1	1						2							1			1						2					1		1
OTU054	HQ4TV3T01BUQS8_HEG12	Amoebozoa	Discosea	Centramoebida	Centramoebidae	Acanthamoeba	Acanthamoeba_sp._ATCC_50369	U07409	2		1									1					1					1		3	1				2		1							3
OTU055	HQ4TV3T01B1ZVE_HEG09	Amoebozoa	Discosea	Centramoebida	Centramoebidae	Acanthamoeba	Acanthamoeba_sp._AcaVN08	GQ397470		2	1			2			2			1			1	1		1					1		1	1				1							1		1	2
OTU056	HQGCXQM04JPF83_HEG33	Amoebozoa	Discosea	Centramoebida	Centramoebidae	Acanthamoeba	Acanthamoeba_castellanii	M13435	1	1	1			1			1		1	1				1		3					1			1			1				1			1	1
OTU057	HQ4TV3T01BBQO8_HEG09	Amoebozoa	Discosea	Centramoebida	Centramoebidae	Acanthamoeba	Acanthamoeba_sp._U/H-C1	AY026245		1		1	1				14						1
OTU058	HQ4TV3T01CG0E5_HEG01	Amoebozoa	Discosea	Centramoebida	Centramoebidae	Acanthamoeba	Acanthamoeba_divionensis	AY351646	3	3				1																1		1					1	3							1	1
OTU059	HQ4TV3T01APY5O_HEG04	Amoebozoa	Discosea	Centramoebida	Centramoebidae	Acanthamoeba	Acanthamoeba_polyphaga	AF019051	1	2		2	1	2					1				1	1								1	1					1			1
OTU060	HQ4TV3T01AN7CV_HEG06	Amoebozoa	Discosea	Centramoebida	Centramoebidae	Acanthamoeba	Acanthamoeba_sp._AcaVNAK03	GQ905497						3									1		1						3								1					1				1
OTU061	HQ4TV3T01CGCDS_HEG03	Amoebozoa	Discosea	Centramoebida	Centramoebidae	Acanthamoeba	Acanthamoeba_divionensis	AY351646		1	1								1											1		1		1			2	2							1		1
OTU062	HQ4TV3T01BFIOU_HEG02	Amoebozoa	Discosea	Centramoebida	Centramoebidae	Acanthamoeba	Acanthamoeba_castellanii	M13435		7	2					2	1																														1
OTU063	HQ4TV3T01BRHXK_HEG09	Amoebozoa	Discosea	Centramoebida	Centramoebidae	Comandonia	Comandonia_sp._E_5E	AB425956									1		1											1	2	1				1	1		1						1
OTU064	HQ4TV3T01BAIF6_HEG04	Amoebozoa	Discosea	Centramoebida	Centramoebidae	Acanthamoeba	Acanthamoeba_polyphaga	U07402		1		3	2	2			2														1		1
OTU065	HQ4TV3T01A48Z6_HEG07	Amoebozoa	Discosea	Centramoebida	Centramoebidae	Acanthamoeba	Acanthamoeba_stevensoni	AF019069							6		1			3
OTU066	HQ4TV3T01CBI8L_HEG03	Amoebozoa	Discosea	Centramoebida	Centramoebidae	Acanthamoeba	Acanthamoeba_sp._KA/MSG10	AY173005			1					1								1						1	1					1											1
OTU067	HQ4TV3T01BMWLB_HEG02	Amoebozoa	Discosea	Centramoebida	Centramoebidae	Acanthamoeba	Acanthamoeba_sp._EI4	AM408799		4																							1												1
OTU068	HQ4TV3T01BM4R4_HEG03	Amoebozoa	Discosea	Centramoebida	Centramoebidae	Comandonia	Comandonia_sp._E_5E	AB425956			1	1																			1					1										1
OTU069	HQ4TV3T01B4LY1_HEG08	Amoebozoa	Discosea	Centramoebida	Centramoebidae	Acanthamoeba	Acanthamoeba_sp._EFW12	DQ992188			1			1		1																					1
OTU070	HQGCXQM04I642G_HEG29	Amoebozoa	Discosea	Centramoebida	Centramoebidae	Acanthamoeba	Acanthamoeba_castellanii	M13435		1																											1		2
OTU071	HQ4TV3T01B8LAG_HEG08	Amoebozoa	Discosea	Centramoebida	Centramoebidae	Acanthamoeba	Acanthamoeba_sp._AcaVN08	GQ397470								3															1
OTU072	HQGCXQM04INZCX_HEG20	Amoebozoa	Discosea	Centramoebida	Centramoebidae	Acanthamoeba	Acanthamoeba_sp._5a2	AM408803																									3
OTU073	HQ4TV3T01A1FZ9_HEG04	Amoebozoa	Discosea	Centramoebida	Centramoebidae	Acanthamoeba	Acanthamoeba_sp._Ac_E5b	GU808290				1														1					2
OTU074	HQGCXQM04JDDGZ_HEG29	Amoebozoa	Discosea	Centramoebida	Centramoebidae	Comandonia	Comandonia_sp._E_5E	AB425956																								1					2
OTU075	HQ4TV3T01B4UVU_HEG04	Amoebozoa	Discosea	Centramoebida	Centramoebidae	Acanthamoeba	Acanthamoeba_sp._EFW12	DQ992188				1																			1													1
OTU076	HQGCXQM04JMBAW_HEG36	Amoebozoa	Discosea	Centramoebida	Centramoebidae	Acanthamoeba	Acanthamoeba_castellanii	M13435																																				2			1
OTU077	HQ4TV3T01B69DX_HEG01	Amoebozoa	Discosea	Centramoebida	Centramoebidae	Acanthamoeba	Acanthamoeba_sp._KA/MSG10	AY173005	1
OTU078	HQ4TV3T01BO54D_HEG11	Amoebozoa	Discosea	Centramoebida	Centramoebidae	Acanthamoeba	Acanthamoeba_sp.	AY102615									1		1
OTU079	HQ4TV3T01AQV9J_HEG01	Amoebozoa	Discosea	Centramoebida	Centramoebidae	Acanthamoeba	Acanthamoeba_sp._EI5	AM408800	2
OTU080	HQ4TV3T01CC5JG_HEG08	Amoebozoa	Discosea	Centramoebida	Centramoebidae	Acanthamoeba	Acanthamoeba_sp._EI5	AM408800								2
OTU081	HQ4TV3T01BRNNZ_HEG12	Amoebozoa	Discosea	Centramoebida	Centramoebidae	Acanthamoeba	Acanthamoeba_castellanii	M13435												1																					1
OTU082	HQ4TV3T01A4YHK_HEG06	Amoebozoa	Discosea	Centramoebida	Centramoebidae	Acanthamoeba	Acanthamoeba_sp._EI4	AM408799						1
OTU083	HQ4TV3T01A8FUS_HEG12	Amoebozoa	Discosea	Centramoebida	Centramoebidae	Acanthamoeba	Acanthamoeba_stevensoni	AF019069												1											1
OTU084	HQGCXQM04JMMN0_HEG37	Amoebozoa	Discosea	Centramoebida	Centramoebidae	Acanthamoeba	Acanthamoeba_sp._AcaVN08	GQ397470									1																												1
OTU085	HQ4TV3T01AW53I_HEG04	Amoebozoa	Discosea	Centramoebida	Centramoebidae	Acanthamoeba	Acanthamoeba_sp._ATCC_50369	U07409				1
OTU086	HQ4TV3T01BRZO5_HEG09	Amoebozoa	Discosea	Centramoebida	Centramoebidae	Acanthamoeba	Acanthamoeba_sp._EI5	AM408800									1
OTU087	HQ4TV3T01BRCD5_HEG02	Amoebozoa	Discosea	Centramoebida	Centramoebidae	Acanthamoeba	Acanthamoeba_polyphaga	AF019051		1
OTU088	HQ4TV3T01BGJSX_HEG08	Amoebozoa	Discosea	Centramoebida	Centramoebidae	Acanthamoeba	Acanthamoeba_sp._EI4	AM408799								1
OTU089	HQ4TV3T01BG9LV_HEG06	Amoebozoa	Discosea	Centramoebida	Centramoebidae	Acanthamoeba	Acanthamoeba_rhysodes	U07406						1
OTU090	HQ4TV3T01BBOFM_HEG11	Amoebozoa	Discosea	Centramoebida	Centramoebidae	Acanthamoeba	Acanthamoeba_sp._DWDS	FJ807647											1
OTU091	HQ4TV3T01BBEMO_HEG08	Amoebozoa	Discosea	Centramoebida	Centramoebidae	Comandonia	Comandonia_sp._E_5E	AB425956								1
OTU092	HQ4TV3T01B45VE_HEG09	Amoebozoa	Discosea	Centramoebida	Centramoebidae	Acanthamoeba	Acanthamoeba_polyphaga	AF019051									1
OTU093	HQGCXQM04JZH50_HEG22	Amoebozoa	Discosea	Centramoebida	Centramoebidae	Acanthamoeba	Acanthamoeba_polyphaga	AF019051																						1
OTU094	HQ4TV3T01CC73K_HEG07	Amoebozoa	Discosea	Centramoebida	Centramoebidae	Acanthamoeba	Acanthamoeba_sp._EI4	AM408799							1
OTU095	HQGCXQM04JB0SV_HEG29	Amoebozoa	Discosea	Centramoebida	Centramoebidae	Acanthamoeba	Acanthamoeba_sp._EI4	AM408799																													1
OTU096	HQGCXQM04JDJHN_HEG30	Amoebozoa	Discosea	Centramoebida	Centramoebidae	Comandonia	Comandonia_sp._E_5E	AB425956																														1
OTU097	HQGCXQM04JPFJL_HEG23	Amoebozoa	Discosea	Centramoebida	Centramoebidae	Acanthamoeba	Acanthamoeba_sp._EFW12	DQ992188																							1
OTU098	HQGCXQM04JPG80_HEG18	Amoebozoa	Discosea	Centramoebida	Centramoebidae	Acanthamoeba	Acanthamoeba_polyphaga	AF019051																		1
OTU099	HQ4TV3T01ALQLR_HEG01	Amoebozoa	Discosea	Centramoebida	Centramoebidae	Acanthamoeba	Acanthamoeba_sp._EFW12	DQ992188	1
OTU100	HQGCXQM04JWC88_HEG46	Amoebozoa	Discosea	Centramoebida	Centramoebidae	Acanthamoeba	Acanthamoeba_hatchetti	AF251939
OTU101	HQ4TV3T01BQ6PH_HEG04	Amoebozoa	Discosea	Centramoebida	Centramoebidae	Acanthamoeba	Acanthamoeba_sp._EFW12	DQ992188				1
OTU102	HQGCXQM04JP2R0_HEG29	Amoebozoa	Discosea	Centramoebida	Centramoebidae	Acanthamoeba	Acanthamoeba_castellanii	M13435																													1
[truncated: 9 more columns]

## Sheet: AcaSEGtaxonomy
Acanthamoeba Taxonomy SEG
OTU	SEQUENCE_ID_PLOT	PHYLUM	CLASS	ORDER	FAMILY	GENUS	SPECIES	GENBANK_ID	SEG_01	SEG_02	SEG_03	SEG_04	SEG_05	SEG_06	SEG_07	SEG_08	SEG_09	SEG_10	SEG_11	SEG_12	SEG_13	SEG_14	SEG_15	SEG_16	SEG_17	SEG_18	SEG_19	SEG_20	SEG_21	SEG_22	SEG_23	SEG_24	SEG_25	SEG_26	SEG_27	SEG_28	SEG_29	SEG_30	SEG_31	SEG_32	SEG_33	SEG_34	SEG_35	SEG_36	SEG_37	SEG_38	SEG_39	SEG_40	SEG_41
OTU001	HQGCXQM01B0MPR_SEG24	Amoebozoa	Discosea	Centramoebida	Centramoebidae	Acanthamoeba	Acanthamoeba_polyphaga	AF019051	477	642	855	54	525	2595			114	932	167	63	264		7	682	144	366	76	291			634	474	248	5	565			1794	15	57	291		211				89	151	222
OTU002	HQGCXQM01A6X37_SEG20	Amoebozoa	Discosea	Centramoebida	Centramoebidae	Acanthamoeba	Acanthamoeba_castellanii	M13435	22	81	3	126	12	357			2	85	55	87	75		16	18	3	29	81	24			45	36	11	457	15			245	38	49	124		24				72	39	239
OTU003	HQGCXQM01CEX9E_SEG10	Amoebozoa	Discosea	Centramoebida	Centramoebidae	Acanthamoeba	Acanthamoeba_sp._AcaVN08	GQ397470	4	5	5	37	17	117			78	183	26	56	31		19	11	6	13	24	5			6	7	78	4	6			6	7	35	122		2				1	62	63
OTU004	HQGCXQM01BFGQZ_SEG30	Amoebozoa	Discosea	Centramoebida	Centramoebidae	Acanthamoeba	Acanthamoeba_castellanii	M13435	7	19	4	25	22	5			55	19	8	1	13		7	32	11	8	33	9			12	6	32	94	16			74	7	9	31		1				17	85	47
OTU005	HQGCXQM01AL4BX_SEG24	Amoebozoa	Discosea	Centramoebida	Centramoebidae	Acanthamoeba	Acanthamoeba_sp._KA/MSG10	AY173005	6	44	119	1	4	17			18	8	12	8	31		184	116	35	7	7	56			13	22	22	3	23			24	41	11	34		6						1
OTU006	HQGCXQM01BX7SU_SEG30	Amoebozoa	Discosea	Centramoebida	Centramoebidae	Comandonia	Comandonia_sp._E_5E	AB425956	5	28	3	8	1	2			2	6	1	5	16		135	84	26	2	27	6			48	3	22	1	1			3	18	11	31						14	2	1
OTU007	HQGCXQM01BI82Y_SEG31	Amoebozoa	Discosea	Centramoebida	Centramoebidae	Acanthamoeba	Acanthamoeba_castellanii	M13435	6	1	19	5	9	136			1	11	15	11	2		1	17	1	11	2	3			4	26	2	1	9			31	2	3	17		3					1	1
OTU008	HQGCXQM01BSBML_SEG30	Amoebozoa	Discosea	Centramoebida	Centramoebidae	Acanthamoeba	Acanthamoeba_sp._EI4	AM408799	2	14	1	6	14	3			15	7	12	1	12		7	29	7	9	2	3			11	3	19	11	4			29	6	7	1		6				2	24	11
OTU009	HQGCXQM01A0BPN_SEG24	Amoebozoa	Discosea	Centramoebida	Centramoebidae	Acanthamoeba	Acanthamoeba_polyphaga	U07402	7	1	3	7	3	8			55	28	69	2	4		1	8	5	24	1	9			2	1	2	2	2			34		17	85		1					1	6
OTU010	HQGCXQM01B5EII_SEG24	Amoebozoa	Discosea	Centramoebida	Centramoebidae	Acanthamoeba	Acanthamoeba_sp._DWDS	FJ807647		3	2	1		6			3	1	3		2		139	35	12	6	24	9			5	7	7	2	8			4	4	3	9		2
OTU011	HQGCXQM01CJOJM_SEG18	Amoebozoa	Discosea	Centramoebida	Centramoebidae	Acanthamoeba	Acanthamoeba_castellanii	M13435	1	7	3	3	15	34			13	1	7	14	5		2	11	2	12	3	1			5	5	9		11			26	2	9	11						1	4	9
OTU012	HQGCXQM01B55OV_SEG20	Amoebozoa	Discosea	Centramoebida	Centramoebidae	Acanthamoeba	Acanthamoeba_sp._DWDS	FJ807647	1		1	11	2	57			74	4	22	2	4		1	6	4	1	3	1			1	2	1					17	2	2	24		1				3	1
OTU013	HQGCXQM01BD3M8_SEG03	Amoebozoa	Discosea	Centramoebida	Centramoebidae	Acanthamoeba	Acanthamoeba_sp._EFW12	DQ992188	1	13	1	4	1	3			1	7	5	2	3		81	38	19	6	22	19			18	5	4	2				2	7	2	13		1
OTU014	HQGCXQM01B5L3R_SEG18	Amoebozoa	Discosea	Centramoebida	Centramoebidae	Acanthamoeba	Acanthamoeba_sp._EI4	AM408799	6	23		11	1	61			32	19	18	4	4		1	19	2	13	1	2			2	3	3					8		8	16		1				1
OTU015	HQGCXQM01BM658_SEG33	Amoebozoa	Discosea	Centramoebida	Centramoebidae	Acanthamoeba	Acanthamoeba_polyphaga	U07402	2	1		2		5			34	8	14	4	1		3	2	3	9	1	2			2	1		1	1			8	4	16	82						1	2
OTU016	HQGCXQM01AODHM_SEG09	Amoebozoa	Discosea	Centramoebida	Centramoebidae	Acanthamoeba	Acanthamoeba_sp._EFW12	DQ992188	3	3	1	11	4	28			42	4	1	18	8		3	1		1		1					3					4		3	11		1				5	1	1
OTU017	HQGCXQM01AOYHK_SEG12	Amoebozoa	Discosea	Centramoebida	Centramoebidae	Acanthamoeba	Acanthamoeba_sp._EFW12	DQ992188	1		1	1	4	9			31	4	3	3	3		3	6	1		3	3			4	4	3		42			4	6	2	17						3		5
OTU018	HQGCXQM01A2IUV_SEG27	Amoebozoa	Discosea	Centramoebida	Centramoebidae	Acanthamoeba	Acanthamoeba_sp._FA03	DQ264391	2	14	19	2	1	6			3	6	3	4	3		4	16	9	3		4			1	11	3	2	1			8	3	7	18
OTU019	HQGCXQM01BLQR8_SEG11	Amoebozoa	Discosea	Centramoebida	Centramoebidae	Acanthamoeba	Acanthamoeba_sp.	AY102615			1	4		6			3		64		1					1									1			3		4	5						2	4
OTU020	HQGCXQM01BTO5O_SEG16	Amoebozoa	Discosea	Centramoebida	Centramoebidae	Comandonia	Comandonia_sp._E_5E	AB425956	1	6	3	4	1	1					3	2	2		3	31	5		5	6			8	1	2							2	2						7
OTU021	HQGCXQM01AR5XX_SEG16	Amoebozoa	Discosea	Centramoebida	Centramoebidae	Acanthamoeba	Acanthamoeba_sp._KA/MSG10	AY173005		1		5	1	12			3	16	4	12	5		1	1	1		3					3	1	1				3		2	12								1
OTU022	HQGCXQM01BM2QW_SEG34	Amoebozoa	Discosea	Centramoebida	Centramoebidae	Acanthamoeba	Acanthamoeba_sp._AcaVNAK03	GQ905497	1	9	8	2	1					2	2	1			5	26	5		11						2	1				3	8		3		1
OTU023	HQGCXQM01AN0BF_SEG12	Amoebozoa	Discosea	Centramoebida	Centramoebidae	Acanthamoeba	Acanthamoeba_sp._AcaVN08	GQ397470		1	4	6	2				1	2	2	4	1		32	6	1	1	4				4	2	6					6	2				1
OTU024	HQGCXQM01B4SS0_SEG12	Amoebozoa	Discosea	Centramoebida	Centramoebidae	Acanthamoeba	Acanthamoeba_sp._ATCC_50369	U07409	1		1	6		1			1	7	1	3				1	2	2					1	2	1		1			2		2	2							1	3
OTU025	HQGCXQM01AZE9F_SEG21	Amoebozoa	Discosea	Centramoebida	Centramoebidae	Acanthamoeba	Acanthamoeba_rhysodes	U07406		2	1		1	1					1					5	5	11	1				12	2		1	8			2	1	2	21
OTU026	HQGCXQM01AX25I_SEG11	Amoebozoa	Discosea	Centramoebida	Centramoebidae	Acanthamoeba	Acanthamoeba_sp._U/H-C1	AY026245									1		52	1			1										1	2				1			1		1				1	3
OTU027	HQGCXQM01AQ6N1_SEG08	Amoebozoa	Discosea	Centramoebida	Centramoebidae	Acanthamoeba	Acanthamoeba_castellanii	M13435				3		9			6	6		1	3			3			2				2		1					6	1		4							4	4
OTU028	HQGCXQM01AVUO3_SEG33	Amoebozoa	Discosea	Centramoebida	Centramoebidae	Acanthamoeba	Acanthamoeba_sp._DWDS	FJ807647	2	3	1	1		4			1	2	3	1	5			2	5	1	1				5	6	3	2				3	3		6
OTU029	HQGCXQM01B7BG3_SEG15	Amoebozoa	Discosea	Centramoebida	Centramoebidae	Acanthamoeba	Acanthamoeba_sp._5a2	AM408803		1							1						63		1									1				1
OTU030	HQGCXQM01BNLC5_SEG16	Amoebozoa	Discosea	Centramoebida	Centramoebidae	Acanthamoeba	Acanthamoeba_hatchetti	AF019068		1	1								3					11		1		3													1							13	5
OTU031	HQGCXQM01BW113_SEG06	Amoebozoa	Discosea	Centramoebida	Centramoebidae	Acanthamoeba	Acanthamoeba_sp._EI5	AM408800		1		1	1	6			5	1	1	1	2		3	2			2					1	6	1				2			2						4	1	1
OTU032	HQGCXQM01BNWYV_SEG10	Amoebozoa	Discosea	Centramoebida	Centramoebidae	Acanthamoeba	Acanthamoeba_rhysodes	U07406		3	4		1	2			1	4	1		2		5	3	2	2		4			3	3	2					2		3	2		1						3
OTU033	HQGCXQM01B6U1Q_SEG09	Amoebozoa	Discosea	Centramoebida	Centramoebidae	Acanthamoeba	Acanthamoeba_sp._UWET39	AF132136				1		2			2	1	18		1																	1					3					1
OTU034	HQGCXQM01BSK0E_SEG08	Amoebozoa	Discosea	Centramoebida	Centramoebidae	Acanthamoeba	Acanthamoeba_sp._EI4	AM408799	1	1		2	1	7			14	3	2							1	1					1						1		2	3							2
OTU035	HQGCXQM01BM0IO_SEG19	Amoebozoa	Discosea	Centramoebida	Centramoebidae	Comandonia	Comandonia_sp._E_5E	AB425956	2	3	2										1			4			2	1			4	1						1		1	1						2
OTU036	HQGCXQM01A1GTX_SEG24	Amoebozoa	Discosea	Centramoebida	Centramoebidae	Acanthamoeba	Acanthamoeba_polyphaga	AF019051		2	4	1		2			1	2			2		4	3	3		1	1			3	3	2						2		4
OTU037	HQGCXQM01B7NGV_SEG04	Amoebozoa	Discosea	Centramoebida	Centramoebidae	Acanthamoeba	Acanthamoeba_sp._5a2	AM408803			3	1	1				1			1			19	1			1	2							4				3		1		1
OTU038	HQGCXQM01AVDS1_SEG30	Amoebozoa	Discosea	Centramoebida	Centramoebidae	Acanthamoeba	Acanthamoeba_sp._SE2_6F	AB425949		1		1	1	1				2	9																			13			3		1
OTU039	HQGCXQM01BPD15_SEG26	Amoebozoa	Discosea	Centramoebida	Centramoebidae	Acanthamoeba	Acanthamoeba_sp._5a2	AM408803						6			2	4		2	4				1	1						1	3		1			1			2
OTU040	HQGCXQM01BMPTZ_SEG18	Amoebozoa	Discosea	Centramoebida	Centramoebidae	Acanthamoeba	Acanthamoeba_sp._KA/E14	AY148960				2		2			3			1	2			3	1		2	1					2	1	1			1	3		1
OTU041	HQGCXQM01B888C_SEG04	Amoebozoa	Discosea	Centramoebida	Centramoebidae	Acanthamoeba	Acanthamoeba_sp._DWDS	FJ807647						1			3	1	1	2			4	3	1	1	1	1			1		1					2		1			1
OTU042	HQGCXQM01B929H_SEG25	Amoebozoa	Discosea	Centramoebida	Centramoebidae	Acanthamoeba	Acanthamoeba_sp._EFW12	DQ992188		1		1		2				1	1		4			2	5		1							1	3			1	2
OTU043	HQGCXQM01AZU89_SEG01	Amoebozoa	Discosea	Centramoebida	Centramoebidae	Acanthamoeba	Acanthamoeba_polyphaga	AF019051	1								3		4					1										2				3			7
OTU044	HQGCXQM01BXT9E_SEG04	Amoebozoa	Discosea	Centramoebida	Centramoebidae	Acanthamoeba	Acanthamoeba_sp._EI4	AM408799				3		3			7																					1			3						1
OTU045	HQGCXQM01BXBHR_SEG11	Amoebozoa	Discosea	Centramoebida	Centramoebidae	Acanthamoeba	Acanthamoeba_polyphaga	U07402			1			1					1		1		6	4	2		3	1												1
OTU046	HQGCXQM01BGGC2_SEG16	Amoebozoa	Discosea	Centramoebida	Centramoebidae	Acanthamoeba	Acanthamoeba_sp._DWDS	FJ807647	1	2				3							1		1	1	1							1						2									3
OTU047	HQGCXQM01BEIGU_SEG16	Amoebozoa	Discosea	Centramoebida	Centramoebidae	Acanthamoeba	Acanthamoeba_sp._KA/MSS6	AY173014			14	1												1																	1								1
OTU048	HQGCXQM01A2D0I_SEG03	Amoebozoa	Discosea	Centramoebida	Centramoebidae	Acanthamoeba	Acanthamoeba_sp._EI4	AM408799																1	2	6	1				2				2			1			3
OTU049	HQGCXQM01AJ12N_SEG17	Amoebozoa	Discosea	Centramoebida	Centramoebidae	Acanthamoeba	Acanthamoeba_sp._DWDS	FJ807647		1				1									4	2	2	1	1	1					1		1						1
OTU050	HQGCXQM01A70JN_SEG10	Amoebozoa	Discosea	Centramoebida	Centramoebidae	Acanthamoeba	Acanthamoeba_polyphaga	AF019051	1			1					1	3	4					1			1	1							1			1			1
OTU051	HQGCXQM01B4E4S_SEG01	Amoebozoa	Discosea	Centramoebida	Centramoebidae	Acanthamoeba	Acanthamoeba_rhysodes	U07406				2						9															1										1						1
OTU052	HQGCXQM01BM93N_SEG33	Amoebozoa	Discosea	Centramoebida	Centramoebidae	Acanthamoeba	Acanthamoeba_sp._EI4	AM408799			2	2		1																	1				2			1			3
OTU053	HQGCXQM01BJFD2_SEG27	Amoebozoa	Discosea	Centramoebida	Centramoebidae	Acanthamoeba	Acanthamoeba_polyphaga	AF019051	1				1	2			1						1		2	1					1				1						1
OTU054	HQGCXQM01AN804_SEG30	Amoebozoa	Discosea	Centramoebida	Centramoebidae	Acanthamoeba	Acanthamoeba_polyphaga	AF019051			1								2								1								2			3											2
OTU055	HQGCXQM01A2AY6_SEG06	Amoebozoa	Discosea	Centramoebida	Centramoebidae	Acanthamoeba	Acanthamoeba_sp._EFW12	DQ992188		1	1			3						1				1	1		1				1								1
OTU056	HQGCXQM01BMORY_SEG22	Amoebozoa	Discosea	Centramoebida	Centramoebidae	Acanthamoeba	Acanthamoeba_sp._AcaVN08	GQ397470									1	3					1				1					1						1			1								1
OTU057	HQGCXQM01BI35K_SEG30	Amoebozoa	Discosea	Centramoebida	Centramoebidae	Acanthamoeba	Acanthamoeba_sp._KA/MSS1	AY172999			1	2						3																							1								1
OTU058	HQGCXQM01BQT4H_SEG03	Amoebozoa	Discosea	Centramoebida	Centramoebidae	Acanthamoeba	Acanthamoeba_sp._FA03	DQ264391		1	1						1				1				1								1		2					1
OTU059	HQGCXQM01ASOMB_SEG03	Amoebozoa	Discosea	Centramoebida	Centramoebidae	Acanthamoeba	Acanthamoeba_sp._FA03	DQ264391									1																	1							6
OTU060	HQGCXQM01B5ELX_SEG08	Amoebozoa	Discosea	Centramoebida	Centramoebidae	Acanthamoeba	Acanthamoeba_sp._Ac_E10b	GU808304																3	2			1										2
OTU061	HQGCXQM01BBHK5_SEG02	Amoebozoa	Discosea	Centramoebida	Centramoebidae	Acanthamoeba	Acanthamoeba_sp._Ac_E10b	GU808304			6										1
OTU062	HQGCXQM01B0WPZ_SEG12	Amoebozoa	Discosea	Centramoebida	Centramoebidae	Acanthamoeba	Acanthamoeba_sp._EI4	AM408799						2						1	1																												1
OTU063	HQGCXQM01CGV8G_SEG12	Amoebozoa	Discosea	Centramoebida	Centramoebidae	Acanthamoeba	Acanthamoeba_rhysodes	U07406									2																								1
OTU064	HQGCXQM01A0Z5L_SEG17	Amoebozoa	Discosea	Centramoebida	Centramoebidae	Acanthamoeba	Acanthamoeba_sp._EI5	AM408800											1						1		1				1	1									1
OTU065	HQGCXQM01BD8UW_SEG06	Amoebozoa	Discosea	Centramoebida	Centramoebidae	Acanthamoeba	Acanthamoeba_sp._AC309	AY549559						2																			1					1										1
OTU066	HQGCXQM01CIP6Z_SEG09	Amoebozoa	Discosea	Centramoebida	Centramoebidae	Acanthamoeba	Acanthamoeba_castellanii	M13435				3								1	1
OTU067	HQGCXQM01ANOUB_SEG06	Amoebozoa	Discosea	Centramoebida	Centramoebidae	Acanthamoeba	Acanthamoeba_sp._KA/E14	AY148960		1				2																	1							1
OTU068	HQGCXQM02DS940_SEG39	Amoebozoa	Discosea	Centramoebida	Centramoebidae	Comandonia	Comandonia_sp._E_5E	AB425956																			1				3
OTU069	HQGCXQM01ASOJ3_SEG23	Amoebozoa	Discosea	Centramoebida	Centramoebidae	Acanthamoeba	Acanthamoeba_sp._EI4	AM408799				1					1				1																										1
OTU070	HQGCXQM01CJ5CU_SEG30	Amoebozoa	Discosea	Centramoebida	Centramoebidae	Acanthamoeba	Acanthamoeba_sp._EI4	AM408799																														2
OTU071	HQGCXQM01BF41E_SEG17	Amoebozoa	Discosea	Centramoebida	Centramoebidae	Acanthamoeba	Acanthamoeba_sp._EI4	AM408799																											1
OTU072	HQGCXQM01A3T54_SEG27	Amoebozoa	Discosea	Centramoebida	Centramoebidae	Acanthamoeba	Acanthamoeba_castellanii	M13435																	1										1					1
OTU073	HQGCXQM01CCLVX_SEG11	Amoebozoa	Discosea	Centramoebida	Centramoebidae	Comandonia	Comandonia_sp._E_5E	AB425956																1			1
OTU074	HQGCXQM01BZLDR_SEG16	Amoebozoa	Discosea	Centramoebida	Centramoebidae	Acanthamoeba	Acanthamoeba_divionensis	AY351646											2
OTU075	HQGCXQM01A00FZ_SEG20	Amoebozoa	Discosea	Centramoebida	Centramoebidae	Acanthamoeba	Acanthamoeba_sp._EI4	AM408799																				1				1
OTU076	HQGCXQM02DW0ES_SEG47	Amoebozoa	Discosea	Centramoebida	Centramoebidae	Acanthamoeba	Acanthamoeba_polyphaga	AF019051																																	1
OTU077	HQGCXQM01A1YRC_SEG33	Amoebozoa	Discosea	Centramoebida	Centramoebidae	Acanthamoeba	Acanthamoeba_sp._EFW12	DQ992188																																	1
OTU078	HQGCXQM01AKX0F_SEG30	Amoebozoa	Discosea	Centramoebida	Centramoebidae	Acanthamoeba	Acanthamoeba_sp._EI5	AM408800															1
OTU079	HQGCXQM01ALM09_SEG33	Amoebozoa	Discosea	Centramoebida	Centramoebidae	Acanthamoeba	Acanthamoeba_sp._EFW12	DQ992188																			1
OTU080	HQGCXQM01B1JHB_SEG33	Amoebozoa	Discosea	Centramoebida	Centramoebidae	Acanthamoeba	Acanthamoeba_sp.	AY102615																														1
OTU081	HQGCXQM01BBQA0_SEG15	Amoebozoa	Discosea	Centramoebida	Centramoebidae	Acanthamoeba	Acanthamoeba_sp._AcaVN08	GQ397470																									1
OTU082	HQGCXQM01BO4IX_SEG19	Amoebozoa	Discosea	Centramoebida	Centramoebidae	Acanthamoeba	Acanthamoeba_sp._AcaVNAK03	GQ905497																															1
OTU083	HQGCXQM01BTMA7_SEG25	Amoebozoa	Discosea	Centramoebida	Balamuthiidae	Balamuthia	Balamuthia_mandrillaris	AF477021
OTU084	HQGCXQM01CANGT_SEG31	Amoebozoa	Discosea	Centramoebida	Balamuthiidae	Balamuthia	Balamuthia_mandrillaris	AF477021																																	1
[truncated: 9 more columns]

## Sheet: MyxAEGtaxonomy
Myxomycetes Taxonomy AEG
OTU	SEQUENCE_ID_PLOT	PHYLUM	CLASS	ORDER	FAMILY	GENUS	SPECIES	GENBANK_ID	AEG_01	AEG_02	AEG_03	AEG_04	AEG_05	AEG_06	AEG_07	AEG_08	AEG_09	AEG_10	AEG_11	AEG_12	AEG_13	AEG_14	AEG_15	AEG_16	AEG_17	AEG_18	AEG_19	AEG_20	AEG_21	AEG_22	AEG_23	AEG_24	AEG_25	AEG_26	AEG_27	AEG_28	AEG_29	AEG_30	AEG_31	AEG_32	AEG_33	AEG_34	AEG_35	AEG_36	AEG_37	AEG_38	AEG_39	AEG_40	AEG_41
OTU001	HQ4TV3T01BYCH2_AEG37	Amoebozoa	Myxogastria	Physarida	Didymiidae	Didymium	Didymium sp ECH14I	EF118757	42		163		76	92	83	82		6	8			135	38	43	28	87			5	5	34		51	43				18			44	24	176	23	32	53	45	2	37
OTU002	HQ4TV3T01AYG5L_AEG35	Amoebozoa	Myxogastria	Stemonitida	Stemonitidae	Lamproderma	Lamproderma arcyrioides	JQ031973			3				5	7		5	1			3	2	1	1	16			1	8	2		5	2				14			4	1	17		3	3	13	11	33
OTU003	HQ4TV3T01BWCYU_AEG43	Amoebozoa	Myxogastria	Stemonitida	Stemonitidae	Lamproderma	Lamproderma cacographicum	JQ031976			2			2	1	1			1			3	1	1		2			29	12	2		1	1				3				1	51	3	1		2	2	7
OTU004	HQ4TV3T01BX486_AEG43	Amoebozoa	Myxogastria	Physarida	Didymiidae	Didymium	Didymium sp E28	AY321111	19		7		2	2	4	4		3	1			3	2		4	7			1		2		1	13				1					25		1	1	2
OTU005	HQ4TV3T01A3MJZ_AEG35	Amoebozoa	Myxogastria	Stemonitida	Stemonitidae	Lamproderma	Lamproderma scintillans	JQ031992	3		7		9	4	5	2						1		23		1				1	3		14	2				17			2		45	1	1				52
OTU006	HQ4TV3T01BVVBR_AEG35	Amoebozoa	Myxogastria	Physarida	Didymiidae	Didymium	Didymium sp E28	AY321111																									8										189		1	1	1
OTU007	HQ4TV3T01AWJSQ_AEG39	Amoebozoa	Myxogastria	Stemonitida	Stemonitidae	Lamproderma	Lamproderma cacographicum	JQ031976			3			1					1							2			52	1	1							8					6				37
OTU008	HQ4TV3T01BGQ7X_AEG50	Amoebozoa	Myxogastria	Stemonitida	Stemonitidae	Lamproderma	Lamproderma cacographicum	JQ031976							1	1									2	26				2																			1
OTU009	HQ4TV3T01CEUW7_AEG50	Amoebozoa	Myxogastria	Stemonitida	Stemonitidae	Lamproderma	Lamproderma scintillans	JQ031992	1				1		1	1			1			1				1								1				18			1	1	12		2	2	2	2	7
OTU010	HQ4TV3T01A7RVZ_AEG38	Amoebozoa	Myxogastria	Stemonitida	Stemonitidae	Stemonitis	Stemonitis axifera	AY145528			7		3		3			3				2	6			2			1				1	1							2		9	5	26	19	3	2
OTU011	HQ4TV3T01BBUNP_AEG45	Amoebozoa	Myxogastria	Stemonitida	Stemonitidae	Lamproderma	Lamproderma arcyrioides	JQ031973	1		5			1	4	8			1			1	4	2	3	21			2	5	2		4	3				3					9				1	3
OTU012	HQ4TV3T01AW391_AEG45	Amoebozoa	Myxogastria	Stemonitida	Stemonitidae	Stemonitis	Stemonitis axifera	AY145528			1			2				1	1			3	5		2	3			1									1					5		24	1	1	5	6
OTU013	HQ4TV3T01A6EBL_AEG30	Amoebozoa	Myxogastria	Stemonitida	Stemonitidae	Lamproderma	Lamproderma scintillans	JQ031992	1					1		1						1							5	1				1				27						1			8		7
OTU014	HQGCXQM02DKRO4_AEG03	Amoebozoa	Myxogastria	Stemonitida	Stemonitidae	Stemonitis	Stemonitis sp A1K	AY321107			1		4	6	9				2			3				2								3										1					6
OTU015	HQ4TV3T01AKWCB_AEG43	Amoebozoa	Myxogastria	Stemonitida	Stemonitidae	Lamproderma	Lamproderma scintillans	JQ031992																																			1			1
OTU016	HQ4TV3T01AR0B8_AEG36	Amoebozoa	Myxogastria	Stemonitida	Stemonitidae	Stemonitis	Stemonitis sp A1K	AY321107	1		1		1	1					3			1	1		1	1			4					2				1					5				2		2
OTU017	HQ4TV3T01AZQ1C_AEG35	Amoebozoa	Myxogastria	Physarida	Didymiidae	Didymium	Didymium iridis	AJ938149			5				1	7		3						2	1	1								6				2					2	5			2	1	3
OTU018	HQ4TV3T01A6XJY_AEG30	Amoebozoa	Myxogastria	Physarida	Didymiidae	Diderma	Diderma sp Pr31	HE614612																																			11	1	12	11			5
OTU019	HQ4TV3T01AR6K7_AEG41	Amoebozoa	Myxogastria	Physarida	Physaridae	Physarum	Physarum cinereum	HE614599			2			2	2	8							1	2		8			4	5	2		3	1									1						1
OTU020	HQGCXQM02EMOD7_AEG08	Amoebozoa	Myxogastria	Stemonitida	Stemonitidae	Lamproderma	Lamproderma arcyrioides	JQ031973			1		4	6	1			1	13				1	1									1										7				3
OTU021	HQ4TV3T01BGEYI_AEG34	Amoebozoa	Myxogastria	Stemonitida	Stemonitidae	Stemonitis	Stemonitis flavogenita	AF239229					4	19	1							2												1								1		4	6		1
OTU022	HQ4TV3T01A7D6E_AEG35	Amoebozoa	Myxogastria	Physarida	Physaridae	Undtermined	Undtermined Physaridae G1a	AY321113			2					6																											9	1	9		1
OTU023	HQGCXQM02C52AB_AEG18	Amoebozoa	Myxogastria	Stemonitida	Stemonitidae	Lamproderma	Lamproderma arcyrioides	JQ031973			2					2		3	1			1			2	14			1	1	1
OTU024	HQ4TV3T01B5K6D_AEG38	Amoebozoa	Myxogastria	Stemonitida	Stemonitidae	Stemonitis	Stemonitis axifera	AY145528	2					3	1	1		1				14		1									1								1					2
OTU025	HQ4TV3T01AVUCL_AEG37	Amoebozoa	Myxogastria	Physarida	Physaridae	Undtermined	Undtermined Physaridae G1a	AY321113															14	1																					6
OTU026	HQGCXQM02ELR8V_AEG11	Amoebozoa	Myxogastria	Physarida	Didymiidae	Diderma	Diderma sp Pr31	HE614612								12			7															1
OTU027	HQGCXQM02DK29A_AEG18	Amoebozoa	Myxogastria	Physarida	Didymiidae	Didymium	Didymium nigripes	AF239230																	1	5								1													1
OTU028	HQ4TV3T01BOMQC_AEG41	Amoebozoa	Myxogastria	Stemonitida	Stemonitidae	Stemonitis	Stemonitis sp A1K	AY321107					1	1		1								1														1						1	1		1	1	7
OTU029	HQ4TV3T01BGXP2_AEG37	Amoebozoa	Myxogastria	Physarida	Didymiidae	Diachea	Diachea subsessilis	JQ031964																		7																			6
OTU030	HQGCXQM02D8USK_AEG26	Amoebozoa	Myxogastria	Physarida	Didymiidae	Didymium	Didymium squamulosum	AM231293							1																												1	3	6	4	2
OTU031	HQ4TV3T01AUEPL_AEG39	Amoebozoa	Myxogastria	Stemonitida	Stemonitidae	Stemonitis	Stemonitis axifera	AY145528			1											4		3										7
OTU032	HQ4TV3T01CAOJQ_AEG43	Amoebozoa	Myxogastria	Stemonitida	Stemonitidae	Lamproderma	Lamproderma album	JQ031971																																			8						2
OTU033	HQ4TV3T01AJ7U5_AEG32	Amoebozoa	Myxogastria	Physarida	Physaridae	Physarum	Physarum nivale	DQ903680															6			6																	1						1
OTU034	HQGCXQM02DIJAF_AEG06	Amoebozoa	Myxogastria	Stemonitida	Stemonitidae	Stemonitis	Stemonitis flavogenita	AF239229																																			7			1			1
OTU035	HQ4TV3T01B3XT4_AEG35	Amoebozoa	Myxogastria	Stemonitida	Stemonitidae	Lamproderma	Lamproderma album	JQ031971
OTU036	HQ4TV3T01A1S4R_AEG50	Amoebozoa	Myxogastria	Stemonitida	Stemonitidae	Lamproderma	Lamproderma retirugisporum	JQ031989	1													1	1		1	1								1									1
OTU037	HQ4TV3T01AKX9Z_AEG44	Amoebozoa	Myxogastria	Stemonitida	Stemonitidae	Lamproderma	Lamproderma scintillans	JQ031992			1		2	1				2					1			1								3
OTU038	HQ4TV3T01BK07S_AEG33	Amoebozoa	Myxogastria	Physarida	Didymiidae	Didymium	Didymium sp ECH14I	EF118757
OTU039	HQ4TV3T01CDWGU_AEG50	Amoebozoa	Myxogastria	Stemonitida	Stemonitidae	Lamproderma	Lamproderma retirugisporum	JQ031989							1
OTU040	HQ4TV3T01ATIPN_AEG43	Amoebozoa	Myxogastria	Physarida	Didymiidae	Diderma	Diderma sp Pr31	HE614612																										1									1		1		1		2
OTU041	HQ4TV3T01B3VBO_AEG44	Amoebozoa	Myxogastria	Stemonitida	Stemonitidae	Lamproderma	Lamproderma scintillans	JQ031992																																	2	1	5			1
OTU042	HQGCXQM02DXKFT_AEG18	Amoebozoa	Myxogastria	Physarida	Didymiidae	Didymium	Didymium sp ECH14I	EF118757					1		4			3					1
OTU043	HQGCXQM02DBWXF_AEG10	Amoebozoa	Myxogastria	Stemonitida	Stemonitidae	Stemonitis	Stemonitis sp A1K	AY321107																																			2	1					4
OTU044	HQ4TV3T01BJ1DF_AEG49	Amoebozoa	Myxogastria	Physarida	Didymiidae	Didymium	Didymium sp E28	AY321111								4			1												4
OTU045	HQGCXQM02C829R_AEG23	Amoebozoa	Myxogastria	Physarida	Didymiidae	Diderma	Diderma sp Pr31	HE614612					1						1			1			1	4
OTU046	HQ4TV3T01A4N4Z_AEG30	Amoebozoa	Myxogastria	Stemonitida	Stemonitidae	Lamproderma	Lamproderma arcyrioides	JQ031973										1								1												2					1
OTU047	HQ4TV3T01B5CF7_AEG36	Amoebozoa	Myxogastria	Stemonitida	Stemonitidae	Lamproderma	Lamproderma scintillans	JQ031993	1		1			1								1				1							1	1										1
OTU048	HQGCXQM02DIAAQ_AEG08	Amoebozoa	Myxogastria	Stemonitida	Stemonitidae	Stemonitis	Stemonitis sp A1K	AY321107			2					4								1
OTU049	HQ4TV3T01AT2QD_AEG39	Amoebozoa	Myxogastria	Stemonitida	Stemonitidae	Lamproderma	Lamproderma scintillans	JQ031992																																		1	1				2		2
OTU050	HQ4TV3T01BCFS2_AEG44	Amoebozoa	Myxogastria	Stemonitida	Stemonitidae	Lamproderma	Lamproderma scintillans	JQ031992																									2
OTU051	HQ4TV3T01B3V3K_AEG34	Amoebozoa	Myxogastria	Physarida	Didymiidae	Didymium	Didymium sp ECH14I	EF118757						1					1																							3
OTU052	HQ4TV3T01A6RE4_AEG49	Amoebozoa	Myxogastria	Physarida	Didymiidae	Didymium	Didymium squamulosum	AM231293																					1												1
OTU053	HQGCXQM02EDQ1P_AEG17	Amoebozoa	Myxogastria	Stemonitida	Stemonitidae	Stemonitis	Stemonitis axifera	AY145528																	1	2																		1	1
OTU054	HQ4TV3T01AVLQJ_AEG41	Amoebozoa	Myxogastria	Stemonitida	Stemonitidae	Lamproderma	Lamproderma scintillans	JQ031992																														3											2
OTU055	HQ4TV3T01BVNT0_AEG40	Amoebozoa	Myxogastria	Physarida	Physaridae	Badhamia	Badhamia utricularis	HE614597																																								4
OTU056	HQ4TV3T01AYUGJ_AEG50	Amoebozoa	Myxogastria	Physarida	Didymiidae	Diderma	Diderma sp Pr31	HE614612															1										1					1							1
OTU057	HQ4TV3T01BRYKE_AEG35	Amoebozoa	Myxogastria	Physarida	Didymiidae	Diderma	Diderma sp Pr31	HE614612																						1													3
OTU058	HQ4TV3T01A3ZNS_AEG40	Amoebozoa	Myxogastria	Stemonitida	Stemonitidae	Lamproderma	Lamproderma album	JQ031971								1								3																								1
OTU059	HQ4TV3T01AWJKA_AEG48	Amoebozoa	Myxogastria	Stemonitida	Stemonitidae	Lamproderma	Lamproderma retirugisporum	JQ031989			1															2																			1
OTU060	HQ4TV3T01B6127_AEG37	Amoebozoa	Myxogastria	Stemonitida	Stemonitidae	Stemonitis	Stemonitis axifera	AY145528					1													2
OTU061	HQ4TV3T01B7LKU_AEG49	Amoebozoa	Myxogastria	Physarida	Didymiidae	Didymium	Didymium cryptomastigophorum	AY207466																																								4
OTU062	HQ4TV3T01BRTQ2_AEG40	Amoebozoa	Myxogastria	Stemonitida	Stemonitidae	Lamproderma	Lamproderma scintillans	JQ031993																1					2
OTU063	HQGCXQM02D94LY_AEG21	Amoebozoa	Myxogastria	Physarida	Didymiidae	Diderma	Diderma sp Pr31	HE614612						1																																		1	1
OTU064	HQ4TV3T01ATIMF_AEG37	Amoebozoa	Myxogastria	Stemonitida	Stemonitidae	Lamproderma	Lamproderma arcyrioides	JQ031973						1																															1
OTU065	HQ4TV3T01B5N2R_AEG48	Amoebozoa	Myxogastria	Physarida	Physaridae	Physarum	Physarum cinereum	HE614599																																			3
OTU066	HQ4TV3T01AYSSQ_AEG35	Amoebozoa	Myxogastria	Stemonitida	Stemonitidae	Lamproderma	Lamproderma album	JQ031971						1									1
OTU067	HQ4TV3T01CA584_AEG39	Amoebozoa	Myxogastria	Stemonitida	Stemonitidae	Lamproderma	Lamproderma scintillans	JQ031992																																			1
OTU068	HQGCXQM02C39LD_AEG14	Amoebozoa	Myxogastria	Physarida	Didymiidae	Didymium	Didymium nigripes	AF239230																		2
OTU069	HQ4TV3T01BJ2BF_AEG38	Amoebozoa	Myxogastria	Physarida	Physaridae	Physarum	Physarum cinereum	HE614599																																						1			1
OTU070	HQGCXQM02DJB5N_AEG15	Amoebozoa	Myxogastria	Physarida	Didymiidae	Didymium	Didymium dachnayum	AY062881														1				1
OTU071	HQGCXQM02DJ4AX_AEG23	Amoebozoa	Myxogastria	Physarida	Didymiidae	Diachea	Diachea subsessilis	JQ031964																														1									1
OTU072	HQ4TV3T01A8AJJ_AEG40	Amoebozoa	Myxogastria	Stemonitida	Stemonitidae	Lamproderma	Lamproderma arcyrioides	JQ031973																														1
OTU073	HQ4TV3T01BJC0N_AEG50	Amoebozoa	Myxogastria	Stemonitida	Stemonitidae	Lamproderma	Lamproderma scintillans	JQ031992																																									1
OTU074	HQGCXQM02DE2L4_AEG18	Amoebozoa	Myxogastria	Physarida	Didymiidae	Didymium	Didymium nigripes	AF239230																																						1
OTU075	HQGCXQM02C59VE_AEG14	Amoebozoa	Myxogastria	Stemonitida	Stemonitidae	Stemonitis	Stemonitis axifera	AY145528														1
OTU076	HQ4TV3T01BS7CN_AEG44	Amoebozoa	Myxogastria	Stemonitida	Stemonitidae	Lamproderma	Lamproderma scintillans	JQ031992																																					1
OTU077	HQGCXQM02E2EEP_AEG03	Amoebozoa	Myxogastria	Stemonitida	Stemonitidae	Meriderma	Meriderma cribrarioides	JQ032000					1
OTU078	HQGCXQM02C8M0R_AEG08	Amoebozoa	Myxogastria	Physarida	Didymiidae	Diderma	Diderma globosum	DQ903677																																					1
OTU079	HQ4TV3T01BQ27Q_AEG36	Amoebozoa	Myxogastria	Stemonitida	Stemonitidae	Lamproderma	Lamproderma scintillans	JQ031992																																			1
OTU080	HQGCXQM02D0IBQ_AEG08	Amoebozoa	Myxogastria	Physarida	Didymiidae	Diderma	Diderma globosum	DQ903677																																					1
OTU081	HQGCXQM02D3ZM1_AEG26	Amoebozoa	Myxogastria	Physarida	Didymiidae	Didymium	Didymium squamulosum	AM231293
OTU082	HQ4TV3T01BRCGF_AEG46	Amoebozoa	Myxogastria	Stemonitida	Stemonitidae	Lamproderma	Lamproderma arcyrioides	JQ031973																														1
OTU083	HQGCXQM02D7PED_AEG03	Amoebozoa	Myxogastria	Stemonitida	Stemonitidae	Stemonitis	Stemonitis sp A1K	AY321107																																			1
OTU084	HQGCXQM02DNAJS_AEG18	Amoebozoa	Myxogastria	Stemonitida	Stemonitidae	Lamproderma	Lamproderma scintillans	JQ031992										1
OTU085	HQGCXQM02D7Z7A_AEG07	Amoebozoa	Myxogastria	Physarida	Didymiidae	Didymium	Didymium sp ECH14I	EF118757	1
OTU086	HQ4TV3T01BV1EL_AEG39	Amoebozoa	Myxogastria	Physarida	Didymiidae	Didymium	Didymium sp ECH14I	EF118757																																							1
OTU087	HQGCXQM02DLZOS_AEG14	Amoebozoa	Myxogastria	Stemonitida	Stemonitidae	Stemonitis	Stemonitis axifera	AY145528							1
OTU088	HQGCXQM02DUO89_AEG05	Amoebozoa	Myxogastria	Stemonitida	Stemonitidae	Lamproderma	Lamproderma scintillans	JQ031993																		1
OTU089	HQ4TV3T01BXJDL_AEG37	Amoebozoa	Myxogastria	Physarida	Physaridae	Undtermined	Undtermined Physaridae G1a	AY321113			1
OTU090	HQ4TV3T01BOARW_AEG41	Amoebozoa	Myxogastria	Stemonitida	Stemonitidae	Stemonitis	Stemonitis sp A1K	AY321107
OTU091	HQ4TV3T01A6WXD_AEG38	Amoebozoa	Myxogastria	Physarida	Didymiidae	Didymium	Didymium dachnayum	AY062881																										1
OTU092	HQ4TV3T01A9GUS_AEG30	Amoebozoa	Myxogastria	Stemonitida	Stemonitidae	Lamproderma	Lamproderma scintillans	JQ031992								1
OTU093	HQ4TV3T01A9GVW_AEG35	Amoebozoa	Myxogastria	Physarida	Didymiidae	Didymium	Didymium sp E28	AY321111																																				1
OTU094	HQ4TV3T01AQZP6_AEG37	Amoebozoa	Myxogastria	Stemonitida	Stemonitidae	Stemonitis	Stemonitis axifera	AY145528								1
OTU095	HQ4TV3T01AW9UV_AEG49	Amoebozoa	Myxogastria	Physarida	Didymiidae	Didymium	Didymium sp E28	AY321111			1
OTU096	HQ4TV3T01AY271_AEG30	Amoebozoa	Myxogastria	Stemonitida	Stemonitidae	Lamproderma	Lamproderma scintillans	JQ031993
OTU097	HQ4TV3T01AYNCM_AEG35	Amoebozoa	Myxogastria	Stemonitida	Stemonitidae	Meriderma	Meriderma cribrarioides	JQ032000														1
OTU098	HQGCXQM02EMY5Y_AEG10	Amoebozoa	Myxogastria	Stemonitida	Stemonitidae	Lamproderma	Lamproderma scintillans	JQ031993																																								1
OTU099	HQGCXQM02EU2TY_AEG01	Amoebozoa	Myxogastria	Physarida	Didymiidae	Didymium	Didymium sp ECH14I	EF118757																							1
OTU100	HQ4TV3T01BEU53_AEG37	Amoebozoa	Myxogastria	Stemonitida	Stemonitidae	Stemonitis	Stemonitis axifera	AY145528																																			1
[truncated: 9 more columns]

## Sheet: MyxHEGtaxonomy
Myxomycetes Taxonomy HEG
OTU	SEQUENCE_ID_PLOT	PHYLUM	CLASS	ORDER	FAMILY	GENUS	SPECIES	GENBANK_ID	HEG_01	HEG_02	HEG_03	HEG_04	HEG_05	HEG_06	HEG_07	HEG_08	HEG_09	HEG_10	HEG_11	HEG_12	HEG_13	HEG_14	HEG_15	HEG_16	HEG_17	HEG_18	HEG_19	HEG_20	HEG_21	HEG_22	HEG_23	HEG_24	HEG_25	HEG_26	HEG_27	HEG_28	HEG_29	HEG_30	HEG_31	HEG_32	HEG_33	HEG_34	HEG_35	HEG_36	HEG_37	HEG_38	HEG_39	HEG_40	HEG_41
OTU001	HQGCXQM04I0HD7_HEG33	Amoebozoa	Myxogastria	Physarida	Didymiidae	Didymium	Didymium sp ECH14I	EF118757	51	288	22	23	164	454	5	98		2				63	13	183	335	44		2	52	36	237	158		254		37	241		154	437	268	269				116	84	25
OTU002	HQ4TV3T01B1MSZ_HEG03	Amoebozoa	Myxogastria	Stemonitida	Stemonitidae	Lamproderma	Lamproderma arcyrioides	JQ031973	11	13	1	12	5	51	1	6		2				8	1	1	15	17		9	19	19	98	1		3		7	18		1	19	8	9					12	4
OTU003	HQ4TV3T01BVG1H_HEG02	Amoebozoa	Myxogastria	Stemonitida	Stemonitidae	Lamproderma	Lamproderma scintillans	JQ031992	4	41	8	22	259	13		7		2						1	2	28			1	11	2						3		3	16	6	1				1	3
OTU004	HQ4TV3T01CFD9X_HEG02	Amoebozoa	Myxogastria	Physarida	Didymiidae	Didymium	Didymium sp E28	AY321111	2	227	33	2	5	1	1	2		1				48		2	13			1						8		1	1		4	3	1	1					3	2
OTU005	HQ4TV3T01BSW83_HEG11	Amoebozoa	Myxogastria	Stemonitida	Stemonitidae	Lamproderma	Lamproderma cacographicum	JQ031976		13	3	45	1	71								1			17			84	1			1		1			1			26		2				1	1	2
OTU006	HQGCXQM04IYSGP_HEG33	Amoebozoa	Myxogastria	Stemonitida	Stemonitidae	Lamproderma	Lamproderma scintillans	JQ031992		1	1	4	6	2								1	3			2		234	1		1						1		1	7	2	2					18
OTU007	HQ4TV3T01CAZYP_HEG05	Amoebozoa	Myxogastria	Stemonitida	Stemonitidae	Lamproderma	Lamproderma scintillans	JQ031992	11	24	19	3	12	2		2						2	1	6	5	12				5	37	47		3		7	3		9	5	14	1				1	9
OTU008	HQGCXQM04JARQO_HEG20	Amoebozoa	Myxogastria	Stemonitida	Stemonitidae	Stemonitis	Stemonitis axifera	AY145528				1	3									3	1	2	27	7		4	2	2	3	43				3	16		11	4		2						14
OTU009	HQ4TV3T01CCUNP_HEG02	Amoebozoa	Myxogastria	Physarida	Didymiidae	Didymium	Didymium sp E28	AY321111	1	4	1	2	4	4	1	1						43		2	1	1			1	4				1			1		19	8						7		1
OTU010	HQ4TV3T01BAEYN_HEG04	Amoebozoa	Myxogastria	Stemonitida	Stemonitidae	Stemonitis	Stemonitis axifera	AY145528		8	2	2	7	8	1								1	2	1	7		12	1		3	19				3	4		5	6		1					1	1
OTU011	HQ4TV3T01BARH4_HEG02	Amoebozoa	Myxogastria	Stemonitida	Stemonitidae	Stemonitis	Stemonitis axifera	AY145528	3	3	1		1			1								2	6	8		1			21	24		1		1	5		9	5							1	3
OTU012	HQGCXQM04JU54Y_HEG28	Amoebozoa	Myxogastria	Stemonitida	Stemonitidae	Stemonitis	Stemonitis axifera	AY145528		1															3	9		12			15	2		2		3	5		8	6		2						4
OTU013	HQ4TV3T01A6S46_HEG10	Amoebozoa	Myxogastria	Physarida	Didymiidae	Diderma	Diderma sp Pr31	HE614612		4	1							87
OTU014	HQ4TV3T01BHIN5_HEG04	Amoebozoa	Myxogastria	Stemonitida	Stemonitidae	Stemonitis	Stemonitis axifera	AY145528				3	2												3							1							1	1	8							23
OTU015	HQGCXQM04JKHI8_HEG49	Amoebozoa	Myxogastria	Stemonitida	Stemonitidae	Stemonitis	Stemonitis axifera	AY145528	1		1	1	3	3									1			5		2		2				1		6			19								4
OTU016	HQ4TV3T01AT8FQ_HEG06	Amoebozoa	Myxogastria	Stemonitida	Stemonitidae	Lamproderma	Lamproderma scintillans	JQ031992		1	1	1	1	2											1						35										4
OTU017	HQGCXQM04H9KHA_HEG34	Amoebozoa	Myxogastria	Stemonitida	Stemonitidae	Stemonitis	Stemonitis sp A1K	AY321107			2			4											2						1					1				11	7	1					1	4
OTU018	HQGCXQM04JR3NV_HEG23	Amoebozoa	Myxogastria	Stemonitida	Stemonitidae	Lamproderma	Lamproderma album	JQ031971																1				2		1	26											2						7
OTU019	HQGCXQM04JAFXK_HEG40	Amoebozoa	Myxogastria	Stemonitida	Stemonitidae	Stemonitis	Stemonitis axifera	AY145528																1	6	2		2				13					1		1	2		2						3
OTU020	HQGCXQM04JUOBU_HEG20	Amoebozoa	Myxogastria	Physarida	Didymiidae	Diachea	Diachea subsessilis	JQ031964																	1			16		4		3									6						2
OTU021	HQGCXQM04JYG30_HEG23	Amoebozoa	Myxogastria	Physarida	Physaridae	Undtermined	Undtermined Physaridae G1a	AY321113																	1			4			24									1
OTU022	HQGCXQM04JZE5B_HEG23	Amoebozoa	Myxogastria	Stemonitida	Stemonitidae	Undetermined	Undetermined Stemonitidae EJC	AF411290														1		1				6			11					2			3	1	2
OTU023	HQGCXQM04IPMOV_HEG41	Amoebozoa	Myxogastria	Stemonitida	Stemonitidae	Lamproderma	Lamproderma scintillans	JQ031992		1	2			13											3															4	3	2
OTU024	HQ4TV3T01BOQ8B_HEG02	Amoebozoa	Myxogastria	Stemonitida	Stemonitidae	Stemonitis	Stemonitis sp A1K	AY321107		2														1				1		1						2												1
OTU025	HQ4TV3T01B3ZUA_HEG04	Amoebozoa	Myxogastria	Physarida	Didymiidae	Didymium	Didymium sp ECH14I	EF118757				3										3		1	1					4	1	1		1			1		1		2	2					2	1
OTU026	HQ4TV3T01BN3KT_HEG05	Amoebozoa	Myxogastria	Physarida	Physaridae	Physarum	Physarum cinereum	HE614599					1													1					1					2			1	7		5					2
OTU027	HQ4TV3T01B8KD1_HEG04	Amoebozoa	Myxogastria	Stemonitida	Stemonitidae	Stemonitis	Stemonitis flavogenita	AF239229																				5			4	3					1		1									1
OTU028	HQGCXQM04IMLHZ_HEG23	Amoebozoa	Myxogastria	Stemonitida	Stemonitidae	Stemonitis	Stemonitis axifera	AY145528																				5			1			1													1
OTU029	HQ4TV3T01BZGPQ_HEG03	Amoebozoa	Myxogastria	Physarida	Didymiidae	Diderma	Diderma sp Pr31	HE614612		1		1																																				15
OTU030	HQGCXQM04I7JYT_HEG20	Amoebozoa	Myxogastria	Physarida	Physaridae	Undtermined	Undtermined Physaridae G1a	AY321113			1		1	3		1		1							1	2													1	1		1				1	1
OTU031	HQGCXQM04IE2BW_HEG28	Amoebozoa	Myxogastria	Physarida	Physaridae	Physarum	Physarum cinereum	HE614599			6		2			2																		3					1			1
OTU032	HQ4TV3T01A4NAC_HEG03	Amoebozoa	Myxogastria	Physarida	Didymiidae	Didymium	Didymium squamulosum	AM231293		3	2		1		1	1							1																2	1		1
OTU033	HQ4TV3T01AWWBD_HEG06	Amoebozoa	Myxogastria	Physarida	Didymiidae	Didymium	Didymium iridis	AJ938149		1	1		2			1							1			1				1	1					1				1							1
OTU034	HQ4TV3T01AX89Y_HEG11	Amoebozoa	Myxogastria	Stemonitida	Stemonitidae	Lamproderma	Lamproderma cacographicum	JQ031976																					1	1	3								1	1	1						1
OTU035	HQ4TV3T01BPUC5_HEG05	Amoebozoa	Myxogastria	Physarida	Didymiidae	Mucilago	Mucilago crustacea	HE614620						1										1	1	1				1	1						3		1
OTU036	HQ4TV3T01A3CQJ_HEG08	Amoebozoa	Myxogastria	Stemonitida	Stemonitidae	Lamproderma	Lamproderma scintillans	JQ031992		1		3		1										4
OTU037	HQGCXQM04JERFE_HEG23	Amoebozoa	Myxogastria	Stemonitida	Stemonitidae	Lamproderma	Lamproderma arcyrioides	JQ031973																		1										9										1
OTU038	HQ4TV3T01A6B6N_HEG08	Amoebozoa	Myxogastria	Physarida	Physaridae	Undtermined	Undtermined Physaridae G1a	AY321113		1						3																									1
OTU039	HQ4TV3T01AQM61_HEG06	Amoebozoa	Myxogastria	Stemonitida	Stemonitidae	Stemonitis	Stemonitis axifera	AY145528						2																				2														1
OTU040	HQGCXQM04JLROX_HEG34	Amoebozoa	Myxogastria	Stemonitida	Stemonitidae	Stemonitis	Stemonitis sp A1K	AY321107																																2		3					1	3
OTU041	HQ4TV3T01AZ9ZD_HEG06	Amoebozoa	Myxogastria	Physarida	Didymiidae	Didymium	Didymium sp ECH14I	EF118757	1		1																		1	1							1					1					1
OTU042	HQ4TV3T01BDKFJ_HEG09	Amoebozoa	Myxogastria	Stemonitida	Stemonitidae	Lamproderma	Lamproderma cacographicum	JQ031976																						1											3
OTU043	HQ4TV3T01BAEGC_HEG03	Amoebozoa	Myxogastria	Stemonitida	Stemonitidae	Lamproderma	Lamproderma arcyrioides	JQ031973														1																	5									1
OTU044	HQGCXQM04IWNTY_HEG31	Amoebozoa	Myxogastria	Physarida	Didymiidae	Didymium	Didymium sp E28	AY321111					3																	3																	1
OTU045	HQGCXQM04H4DNN_HEG40	Amoebozoa	Myxogastria	Stemonitida	Stemonitidae	Lamproderma	Lamproderma album	JQ031971																						1	4																	2
OTU046	HQGCXQM04IYS0W_HEG31	Amoebozoa	Myxogastria	Physarida	Physaridae	Undtermined	Undtermined Physaridae G1a	AY321113	1	1		1												1				3
OTU047	HQ4TV3T01A3EBN_HEG01	Amoebozoa	Myxogastria	Stemonitida	Stemonitidae	Stemonitis	Stemonitis axifera	AY145528																															2		3							1
OTU048	HQ4TV3T01CFIJH_HEG05	Amoebozoa	Myxogastria	Physarida	Didymiidae	Didymium	Didymium squamulosum	AM231293																	1			1				2								1								1
OTU049	HQGCXQM04JUTFX_HEG33	Amoebozoa	Myxogastria	Stemonitida	Stemonitidae	Meriderma	Meriderma rubens	JQ031958	1						2									1	1														1
OTU050	HQ4TV3T01BUAWO_HEG11	Amoebozoa	Myxogastria	Stemonitida	Stemonitidae	Meriderma	Meriderma carestiae	DQ903671	2																											1			2								1
OTU051	HQ4TV3T01AWCHA_HEG01	Amoebozoa	Myxogastria	Physarida	Physaridae	Physarum	Physarum nivale	DQ903680		3																													1		1						1
OTU052	HQGCXQM04H4EPE_HEG17	Amoebozoa	Myxogastria	Stemonitida	Stemonitidae	Stemonitis	Stemonitis axifera	AY145528			1	4	1
OTU053	HQGCXQM04H81AX_HEG33	Amoebozoa	Myxogastria	Physarida	Didymiidae	Diderma	Diderma sp Pr31	HE614612	2		1																	1												2
OTU054	HQGCXQM04IU2QD_HEG42	Amoebozoa	Myxogastria	Stemonitida	Stemonitidae	Lamproderma	Lamproderma scintillans	JQ031992																								2					1										1
OTU055	HQ4TV3T01BD9B1_HEG07	Amoebozoa	Myxogastria	Physarida	Didymiidae	Didymium	Didymium sp ECH14I	EF118757				1		4
OTU056	HQ4TV3T01CAYBQ_HEG06	Amoebozoa	Myxogastria	Stemonitida	Stemonitidae	Lamproderma	Lamproderma arcyrioides	JQ031973			1											2								1											1
OTU057	HQ4TV3T01BHQS5_HEG06	Amoebozoa	Myxogastria	Stemonitida	Stemonitidae	Lamproderma	Lamproderma cacographicum	JQ031976				1		4
OTU058	HQ4TV3T01BQ9T1_HEG03	Amoebozoa	Myxogastria	Physarida	Didymiidae	Didymium	Didymium sp OX13PS	GQ249857																2	2
OTU059	HQ4TV3T01BZJDL_HEG06	Amoebozoa	Myxogastria	Stemonitida	Stemonitidae	Lamproderma	Lamproderma arcyrioides	JQ031973		1		1		1		1
OTU060	HQGCXQM04IVLPN_HEG22	Amoebozoa	Myxogastria	Physarida	Physaridae	Undtermined	Undtermined Physaridae G1a	AY321113																	2	1		1
OTU061	HQ4TV3T01B9BRZ_HEG07	Amoebozoa	Myxogastria	Physarida	Didymiidae	Didymium	Didymium nigripes	AF239230														1																			3
OTU062	HQ4TV3T01BB5Y1_HEG05	Amoebozoa	Myxogastria	Stemonitida	Stemonitidae	Lamproderma	Lamproderma scintillans	JQ031992	1						3
OTU063	HQGCXQM04JSX3T_HEG33	Amoebozoa	Myxogastria	Physarida	Didymiidae	Didymium	Didymium sp E28	AY321111				1	1	2
OTU064	HQGCXQM04JJOYU_HEG20	Amoebozoa	Myxogastria	Physarida	Physaridae	Badhamia	Badhamia utricularis	HE614597																						4
OTU065	HQGCXQM04IML3W_HEG16	Amoebozoa	Myxogastria	Physarida	Didymiidae	Didymium	Didymium sp ECH14I	EF118757																1																	2
OTU066	HQ4TV3T01A6ZK5_HEG04	Amoebozoa	Myxogastria	Stemonitida	Stemonitidae	Lamproderma	Lamproderma aeneum	JQ031969	1		1			1
OTU067	HQ4TV3T01CEC3U_HEG04	Amoebozoa	Myxogastria	Stemonitida	Stemonitidae	Lamproderma	Lamproderma retirugisporum	JQ031989					1			1																															1
OTU068	HQ4TV3T01ALWM9_HEG02	Amoebozoa	Myxogastria	Stemonitida	Stemonitidae	Lamproderma	Lamproderma scintillans	JQ031992					3
OTU069	HQGCXQM04JP2LP_HEG20	Amoebozoa	Myxogastria	Stemonitida	Stemonitidae	Lamproderma	Lamproderma scintillans	JQ031993																				3
OTU070	HQ4TV3T01BZK5Y_HEG05	Amoebozoa	Myxogastria	Stemonitida	Stemonitidae	Lamproderma	Lamproderma scintillans	JQ031992		1		1																								1
OTU071	HQGCXQM04I0FXF_HEG16	Amoebozoa	Myxogastria	Physarida	Didymiidae	Mucilago	Mucilago crustacea	HE614620			1	2
OTU072	HQ4TV3T01BSHRA_HEG03	Amoebozoa	Myxogastria	Physarida	Didymiidae	Didymium	Didymium sp ECH14I	EF118757	1						1
OTU073	HQGCXQM04H6EO2_HEG14	Amoebozoa	Myxogastria	Physarida	Didymiidae	Diderma	Diderma sp Pr31	HE614612					1
OTU074	HQGCXQM04JEW5H_HEG23	Amoebozoa	Myxogastria	Physarida	Didymiidae	Diderma	Diderma sp Pr31	HE614612						1
OTU075	HQGCXQM04IS3PM_HEG50	Amoebozoa	Myxogastria	Stemonitida	Stemonitidae	Stemonitis	Stemonitis axifera	AY145528			1																																				1
OTU076	HQ4TV3T01B2N2S_HEG02	Amoebozoa	Myxogastria	Stemonitida	Stemonitidae	Lamproderma	Lamproderma pulchellum	JQ031987	1																						1
OTU077	HQGCXQM04ICQ1S_HEG14	Amoebozoa	Myxogastria	Physarida	Didymiidae	Didymium	Didymium cryptomastigophorum	AY207466																																		1					1
OTU078	HQGCXQM04I5JYA_HEG34	Amoebozoa	Myxogastria	Physarida	Didymiidae	Diderma	Diderma sp Pr31	HE614612								1						1
OTU079	HQ4TV3T01BE7DY_HEG08	Amoebozoa	Myxogastria	Physarida	Didymiidae	Diderma	Diderma niveum	AM231291																		1																1
OTU080	HQGCXQM04JPLVO_HEG39	Amoebozoa	Myxogastria	Stemonitida	Stemonitidae	Stemonitis	Stemonitis sp A1K	AY321107														1																		1
OTU081	HQ4TV3T01B4FLE_HEG11	Amoebozoa	Myxogastria	Stemonitida	Stemonitidae	Lamproderma	Lamproderma cacographicum	JQ031976		2
OTU082	HQ4TV3T01A2Q7T_HEG01	Amoebozoa	Myxogastria	Stemonitida	Stemonitidae	Lamproderma	Lamproderma scintillans	JQ031992																								1
OTU083	HQ4TV3T01AN7F7_HEG03	Amoebozoa	Myxogastria	Stemonitida	Stemonitidae	Lamproderma	Lamproderma scintillans	JQ031992								1															1
OTU084	HQ4TV3T01AW7TA_HEG06	Amoebozoa	Myxogastria	Stemonitida	Stemonitidae	Lamproderma	Lamproderma arcyrioides	JQ031973														2
OTU085	HQ4TV3T01ATQDK_HEG05	Amoebozoa	Myxogastria	Stemonitida	Stemonitidae	Lamproderma	Lamproderma arcyrioides	JQ031973					1
OTU086	HQ4TV3T01CIDR5_HEG01	Amoebozoa	Myxogastria	Physarida	Didymiidae	Didymium	Didymium cryptomastigophorum	AY207466															1
OTU087	HQGCXQM04JBHCM_HEG23	Amoebozoa	Myxogastria	Stemonitida	Stemonitidae	Lamproderma	Lamproderma arcyrioides	JQ031973			1
OTU088	HQGCXQM04J1A6J_HEG23	Amoebozoa	Myxogastria	Physarida	Didymiidae	Diderma	Diderma sp Pr31	HE614612
OTU089	HQGCXQM04JB732_HEG14	Amoebozoa	Myxogastria	Physarida	Didymiidae	Didymium	Didymium sp E28	AY321111																																1
OTU090	HQ4TV3T01BG8T5_HEG02	Amoebozoa	Myxogastria	Physarida	Didymiidae	Didymium	Didymium dachnayum	AY062881								1
OTU091	HQ4TV3T01BMH33_HEG05	Amoebozoa	Myxogastria	Physarida	Didymiidae	Didymium	Didymium dachnayum	AY062881																							1
OTU092	HQGCXQM04JBHKD_HEG39	Amoebozoa	Myxogastria	Stemonitida	Stemonitidae	Lamproderma	Lamproderma scintillans	JQ031992
OTU093	HQ4TV3T01B9M14_HEG01	Amoebozoa	Myxogastria	Physarida	Physaridae	Physarum	Physarum nivale	DQ903680	1
OTU094	HQGCXQM04JVP1C_HEG19	Amoebozoa	Myxogastria	Physarida	Physaridae	Physarum	Physarum nivale	DQ903680			1
OTU095	HQ4TV3T01BILK3_HEG11	Amoebozoa	Myxogastria	Stemonitida	Stemonitidae	Lamproderma	Lamproderma album	JQ031971			1
OTU096	HQGCXQM04ITNHZ_HEG33	Amoebozoa	Myxogastria	Physarida	Didymiidae	Mucilago	Mucilago crustacea	HE614620					1
OTU097	HQ4TV3T01CEX4T_HEG01	Amoebozoa	Myxogastria	Physarida	Didymiidae	Didymium	Didymium cryptomastigophorum	AY207466	1
OTU098	HQ4TV3T01BS6JM_HEG05	Amoebozoa	Myxogastria	Stemonitida	Stemonitidae	Lamproderma	Lamproderma cacographicum	JQ031976																																	1
OTU099	HQGCXQM04I5EJV_HEG15	Amoebozoa	Myxogastria	Physarida	Didymiidae	Didymium	Didymium nigripes	AF239230	1
OTU100	HQ4TV3T01BU6V9_HEG03	Amoebozoa	Myxogastria	Physarida	Physaridae	Physarum	Physarum nivale	DQ903680																																							1
OTU101	HQGCXQM04I59E5_HEG42	Amoebozoa	Myxogastria	Physarida	Didymiidae	Didymium	Didymium squamulosum	AM231293					1
OTU102	HQGCXQM04I4NBE_HEG32	Amoebozoa	Myxogastria	Physarida	Didymiidae	Didymium	Didymium sp E28	AY321111		1
OTU103	HQ4TV3T01BUQ99_HEG08	Amoebozoa	Myxogastria	Physarida	Didymiidae	Didymium	Didymium squamulosum	AM231293														1
OTU104	HQGCXQM04I1E05_HEG41	Amoebozoa	Myxogastria	Stemonitida	Stemonitidae	Stemonitis	Stemonitis sp A1K	AY321107																							1
OTU105	HQGCXQM04I1363_HEG23	Amoebozoa	Myxogastria	Stemonitida	Stemonitidae	Lamproderma	Lamproderma album	JQ031971																							1
OTU106	HQGCXQM04H5Z11_HEG43	Amoebozoa	Myxogastria	Stemonitida	Stemonitidae	Lamproderma	Lamproderma arcyrioides	JQ031973								1
OTU107	HQ4TV3T01CAWE9_HEG01	Amoebozoa	Myxogastria	Stemonitida	Stemonitidae	Stemonitis	Stemonitis sp A1K	AY321107	1
OTU108	HQ4TV3T01CJZH7_HEG05	Amoebozoa	Myxogastria	Stemonitida	Stemonitidae	Lamproderma	Lamproderma scintillans	JQ031992					1
OTU109	HQ4TV3T01ANYIO_HEG03	Amoebozoa	Myxogastria	Physarida	Didymiidae	Didymium	Didymium dachnayum	AY062881			1
OTU110	HQ4TV3T01ASBSV_HEG09	Amoebozoa	Myxogastria	Physarida	Didymiidae	Didymium	Didymium sp ECH14I	EF118757									1
OTU111	HQ4TV3T01ASJ0L_HEG03	Amoebozoa	Myxogastria	Stemonitida	Stemonitidae	Lamproderma	Lamproderma maculatum	JQ031982			1
[truncated: 9 more columns]

## Sheet: MyxSEGtaxonomy
Myxomycetes Taxonomy SEG
OTU	SEQUENCE_ID_PLOT	PHYLUM	CLASS	ORDER	FAMILY	GENUS	SPECIES	GENBANK_ID	SEG_01	SEG_02	SEG_03	SEG_04	SEG_05	SEG_06	SEG_07	SEG_08	SEG_09	SEG_10	SEG_11	SEG_12	SEG_13	SEG_14	SEG_15	SEG_16	SEG_17	SEG_18	SEG_19	SEG_20	SEG_21	SEG_22	SEG_23	SEG_24	SEG_25	SEG_26	SEG_27	SEG_28	SEG_29	SEG_30	SEG_31	SEG_32	SEG_33	SEG_34	SEG_35	SEG_36	SEG_37	SEG_38	SEG_39	SEG_40	SEG_41
OTU001	HQGCXQM01BSRTB_SEG33	Amoebozoa	Myxogastria	Physarida	Didymiidae	Didymium	Didymium sp ECH14I	EF118757	374	441		21	176	618			617			16			386				161	65			374		21	335	324	34	264	344	156	167	994	98	131	116	17	279	57	19
OTU002	HQGCXQM01BRZHY_SEG30	Amoebozoa	Myxogastria	Physarida	Didymiidae	Didymium	Didymium sp E28	AY321111	4	4		3	2	5			5			56			5				4	2			4		3	7		2	3	745		14	1	3	5	3	214	123	16	2
OTU003	HQGCXQM01BMZAJ_SEG01	Amoebozoa	Myxogastria	Stemonitida	Stemonitidae	Lamproderma	Lamproderma scintillans	JQ031992	198	49		1	3	35			18											89			1		2	2	3	3	42	15	5	3	8	1		72	67	9	8
OTU004	HQGCXQM01AI7ZM_SEG20	Amoebozoa	Myxogastria	Stemonitida	Stemonitidae	Lamproderma	Lamproderma arcyrioides	JQ031973	14	21		3	1	12			11						4					82			4		16	8	34	5	19	129	38	16	25	26	4	5	12	28	1	1
OTU005	HQGCXQM02D8989_SEG49	Amoebozoa	Myxogastria	Stemonitida	Stemonitidae	Lamproderma	Lamproderma cacographicum	JQ031976				1					3														1					4						1					1	5
OTU006	HQGCXQM02DLI9K_SEG42	Amoebozoa	Myxogastria	Stemonitida	Stemonitidae	Lamproderma	Lamproderma scintillans	JQ031992	22	7		3	1	11									1				1	6			1		1		1		1	18	9	17	23	2	2		22	6	6	1
OTU007	HQGCXQM02ECZ1P_SEG39	Amoebozoa	Myxogastria	Stemonitida	Stemonitidae	Stemonitis	Stemonitis sp A1K	AY321107	9	2			11	7			13														6		19	1				31	19	23	9		6	7	2	5	4	13
OTU008	HQGCXQM01CHSKV_SEG03	Amoebozoa	Myxogastria	Stemonitida	Stemonitidae	Stemonitis	Stemonitis axifera	AY145528	7			5	5	29			1														5		6	1		1	18	4	1	12	23	1	13	2	19	9	3	24
OTU009	HQGCXQM01CF6AS_SEG37	Amoebozoa	Myxogastria	Physarida	Didymiidae	Didymium	Didymium iridis	AJ938149	1	1			1	1			1			4			1					1			1			1				11		1	73	1	25	2	6	7	3	3
OTU010	HQGCXQM01BB53Z_SEG37	Amoebozoa	Myxogastria	Stemonitida	Stemonitidae	Stemonitis	Stemonitis sp A1K	AY321107		3		1	2	5			1			1			2								15							2	9	3	22		1		19	4		1
OTU011	HQGCXQM01AP0YY_SEG05	Amoebozoa	Myxogastria	Physarida	Didymiidae	Didymium	Didymium dachnayum	AY062881	5	8		5	5	15			19			5			4				3	1			8		4	8	3	6	8	3	5	6	23		4	2	1	7	1
OTU012	HQGCXQM01CHIW4_SEG06	Amoebozoa	Myxogastria	Stemonitida	Stemonitidae	Stemonitis	Stemonitis sp A1K	AY321107						12						2								1			1		1					5		5			1	1	2
OTU013	HQGCXQM01AV695_SEG38	Amoebozoa	Myxogastria	Physarida	Didymiidae	Diderma	Diderma sp Pr31	HE614612	1	1				1			3						1								17			2				28			2		1	1	44	9	1
OTU014	HQGCXQM01AS6XZ_SEG32	Amoebozoa	Myxogastria	Stemonitida	Stemonitidae	Stemonitis	Stemonitis axifera	AY145528	9				1	8			2			22			1					1			26		7					1		13					5	1		3
OTU015	HQGCXQM01CD2AJ_SEG06	Amoebozoa	Myxogastria	Stemonitida	Stemonitidae	Stemonitis	Stemonitis sp A1K	AY321107						76														1										6	1		1				3
OTU016	HQGCXQM01ASPCZ_SEG02	Amoebozoa	Myxogastria	Stemonitida	Stemonitidae	Stemonitis	Stemonitis sp A1K	AY321107		3		1	1	2						3											8						1	13	7	13	4	1	1		5			1
OTU017	HQGCXQM01ARSEH_SEG31	Amoebozoa	Myxogastria	Physarida	Didymiidae	Didymium	Didymium sp E28	AY321111	1	3		1																1			1		2					3	31	25	1	4			1	1
OTU018	HQGCXQM01BBQHT_SEG26	Amoebozoa	Myxogastria	Stemonitida	Stemonitidae	Stemonitis	Stemonitis axifera	AY145528	6				2	4			1			12			2				1	2			2		1	1	1	1		2		1	1		1		8		1
OTU019	HQGCXQM01B4LSI_SEG30	Amoebozoa	Myxogastria	Stemonitida	Stemonitidae	Stemonitis	Stemonitis axifera	AY145528	3			2		8			1			1											8						3	11	2	3	4		2		6	5
OTU020	HQGCXQM02ELWKB_SEG47	Amoebozoa	Myxogastria	Stemonitida	Stemonitidae	Lamproderma	Lamproderma scintillans	JQ031992									2																					3
OTU021	HQGCXQM02DL0OL_SEG49	Amoebozoa	Myxogastria	Stemonitida	Stemonitidae	Meriderma	Meriderma carestiae	DQ903671
OTU022	HQGCXQM01BIRZP_SEG37	Amoebozoa	Myxogastria	Stemonitida	Stemonitidae	Stemonitis	Stemonitis sp A1K	AY321107		1		2								3											2				1			1	6	9	1			1	1	1
OTU023	HQGCXQM01A2IIE_SEG01	Amoebozoa	Myxogastria	Stemonitida	Stemonitidae	Lamproderma	Lamproderma scintillans	JQ031992	9	2													1					1						1	1		1							4	7		1
OTU024	HQGCXQM01A825F_SEG20	Amoebozoa	Myxogastria	Stemonitida	Stemonitidae	Lamproderma	Lamproderma scintillans	JQ031992	5	3																		2			1			1				5			1			17	1		3
OTU025	HQGCXQM01BHEOW_SEG02	Amoebozoa	Myxogastria	Physarida	Didymiidae	Didymium	Didymium squamulosum	AM231293	3	1							6														1							9							1	6	1
OTU026	HQGCXQM01AW42K_SEG36	Amoebozoa	Myxogastria	Stemonitida	Stemonitidae	Lamproderma	Lamproderma scintillans	JQ031992		5																												1	1					27			4
OTU027	HQGCXQM01AYGWK_SEG30	Amoebozoa	Myxogastria	Stemonitida	Stemonitidae	Stemonitis	Stemonitis sp A1K	AY321107	2	1			1	3														1					1	1	1			5			1				2		2
OTU028	HQGCXQM01BZN16_SEG30	Amoebozoa	Myxogastria	Stemonitida	Stemonitidae	Lamproderma	Lamproderma scintillans	JQ031992	2					1			2																3	2			1	3	1	2	13			1				1
OTU029	HQGCXQM01A8U2N_SEG30	Amoebozoa	Myxogastria	Stemonitida	Stemonitidae	Stemonitis	Stemonitis sp A1K	AY321107	1	1										1											2					1	1	6	6	7						1		1
OTU030	HQGCXQM01BYQ1K_SEG30	Amoebozoa	Myxogastria	Stemonitida	Stemonitidae	Lamproderma	Lamproderma scintillans	JQ031993	2					1			1											1					1					3	1		1				4	2	2	1
OTU031	HQGCXQM01AOT31_SEG38	Amoebozoa	Myxogastria	Physarida	Physaridae	Physarum	Physarum cinereum	HE614599						5						1								1									2	1	1	1	3			2	3	1		2
OTU032	HQGCXQM01B857T_SEG31	Amoebozoa	Myxogastria	Stemonitida	Stemonitidae	Stemonitis	Stemonitis axifera	AY145528									1																				5							1		16
OTU033	HQGCXQM01ATDEA_SEG27	Amoebozoa	Myxogastria	Stemonitida	Stemonitidae	Lamproderma	Lamproderma arcyrioides	JQ031973		1																		1							1		1	2	3	1					3	2	1
OTU034	HQGCXQM01AH2ZK_SEG37	Amoebozoa	Myxogastria	Stemonitida	Stemonitidae	Stemonitis	Stemonitis flavogenita	AF239229	9					1														3										1							4
OTU035	HQGCXQM01A2QHQ_SEG01	Amoebozoa	Myxogastria	Stemonitida	Stemonitidae	Lamproderma	Lamproderma scintillans	JQ031992									1											1																	4			2
OTU036	HQGCXQM01A8MBD_SEG37	Amoebozoa	Myxogastria	Physarida	Didymiidae	Didymium	Didymium dachnayum	AY062881				1		1						2								1			1		2								5				7
OTU037	HQGCXQM01BGJDI_SEG30	Amoebozoa	Myxogastria	Physarida	Physaridae	Badhamia	Badhamia utricularis	HE614597						15						2														1				1
OTU038	HQGCXQM02DK7R8_SEG47	Amoebozoa	Myxogastria	Physarida	Didymiidae	Diderma	Diderma sp Pr31	HE614612		4		1	1																							5		2	4			1
OTU039	HQGCXQM01AXJ6W_SEG12	Amoebozoa	Myxogastria	Stemonitida	Stemonitidae	Stemonitis	Stemonitis sp A1K	AY321107	1								5										1				5															1		1
OTU040	HQGCXQM01BVI4L_SEG02	Amoebozoa	Myxogastria	Physarida	Didymiidae	Didymium	Didymium sp ECH14I	EF118757	2					3						4											3		1					1		2							1
OTU041	HQGCXQM02C9GCF_SEG49	Amoebozoa	Myxogastria	Stemonitida	Stemonitidae	Lamproderma	Lamproderma cacographicum	JQ031976						1			1																					1	1						9	4
OTU042	HQGCXQM01BEFGB_SEG12	Amoebozoa	Myxogastria	Stemonitida	Stemonitidae	Stemonitis	Stemonitis axifera	AY145528				1																																1
OTU043	HQGCXQM01A51LK_SEG38	Amoebozoa	Myxogastria	Physarida	Didymiidae	Diderma	Diderma sp Pr31	HE614612	1																															2	2				2		1
OTU044	HQGCXQM02ECPPT_SEG49	Amoebozoa	Myxogastria	Stemonitida	Stemonitidae	Lamproderma	Lamproderma cacographicum	JQ031976																																							1
OTU045	HQGCXQM02DLQXE_SEG40	Amoebozoa	Myxogastria	Physarida	Didymiidae	Didymium	Didymium squamulosum	AM231293		1			1	2																																	8	1
OTU046	HQGCXQM02D33MQ_SEG42	Amoebozoa	Myxogastria	Stemonitida	Stemonitidae	Stemonitis	Stemonitis sp A1K	AY321107		1							1																1					5	1							1		1
OTU047	HQGCXQM01BHOS4_SEG09	Amoebozoa	Myxogastria	Stemonitida	Stemonitidae	Lamproderma	Lamproderma arcyrioides	JQ031973		7			1	1																								3						1
OTU048	HQGCXQM01CB3DC_SEG37	Amoebozoa	Myxogastria	Stemonitida	Stemonitidae	Lamproderma	Lamproderma arcyrioides	JQ031973	3					2														1												1				2	1
OTU049	HQGCXQM01AXOXV_SEG36	Amoebozoa	Myxogastria	Stemonitida	Stemonitidae	Lamproderma	Lamproderma scintillans	JQ031992		3				3																							1	1	1	1					1	1
OTU050	HQGCXQM01AP3ZD_SEG01	Amoebozoa	Myxogastria	Stemonitida	Stemonitidae	Lamproderma	Lamproderma scintillans	JQ031992																														8		4							1
OTU051	HQGCXQM01BB0FF_SEG06	Amoebozoa	Myxogastria	Physarida	Didymiidae	Diderma	Diderma sp Pr31	HE614612																											1		2	1		3					2
OTU052	HQGCXQM01AP8TV_SEG02	Amoebozoa	Myxogastria	Physarida	Didymiidae	Didymium	Didymium sp ECH14I	EF118757		1		1					2						1								1			2												1	1
OTU053	HQGCXQM01BVOGT_SEG37	Amoebozoa	Myxogastria	Physarida	Didymiidae	Didymium	Didymium iridis	AJ938149												1																					6	1	1		2		1
OTU054	HQGCXQM01BYK5Y_SEG33	Amoebozoa	Myxogastria	Stemonitida	Stemonitidae	Stemonitis	Stemonitis axifera	AY145528																											1			2							1	2		1
OTU055	HQGCXQM01CI08J_SEG03	Amoebozoa	Myxogastria	Stemonitida	Stemonitidae	Lamproderma	Lamproderma aeneum	JQ031969					2																									1			3		1				1	1
OTU056	HQGCXQM01AX302_SEG33	Amoebozoa	Myxogastria	Physarida	Physaridae	Undtermined	Undtermined Physaridae G1a	AY321113	5																		1											1
OTU057	HQGCXQM01BNMMF_SEG38	Amoebozoa	Myxogastria	Physarida	Didymiidae	Didymium	Didymium dachnayum	AY062881																														7									1
OTU058	HQGCXQM01BFJC9_SEG01	Amoebozoa	Myxogastria	Stemonitida	Stemonitidae	Lamproderma	Lamproderma scintillans	JQ031992	3	1				2																														1
OTU059	HQGCXQM01BCYCF_SEG19	Amoebozoa	Myxogastria	Stemonitida	Stemonitidae	Lamproderma	Lamproderma scintillans	JQ031992					2																									2										1
OTU060	HQGCXQM01B5CJ6_SEG30	Amoebozoa	Myxogastria	Physarida	Didymiidae	Didymium	Didymium sp OX13PS	GQ249857	1																								1			1		1			1
OTU061	HQGCXQM01BQ6PT_SEG05	Amoebozoa	Myxogastria	Physarida	Physaridae	Physarum	Physarum nivale	DQ903680																														4	2
OTU062	HQGCXQM01AP4YP_SEG33	Amoebozoa	Myxogastria	Stemonitida	Stemonitidae	Lamproderma	Lamproderma scintillans	JQ031992																														3		1							2
OTU063	HQGCXQM01BQTKA_SEG30	Amoebozoa	Myxogastria	Physarida	Didymiidae	Diachea	Diachea subsessilis	JQ031964																														2			1		2		1
OTU064	HQGCXQM01CA32F_SEG30	Amoebozoa	Myxogastria	Stemonitida	Stemonitidae	Undetermined	Undetermined Stemonitidae EJC	AF411290																																	1					4
OTU065	HQGCXQM01B1GKG_SEG38	Amoebozoa	Myxogastria	Stemonitida	Stemonitidae	Lamproderma	Lamproderma scintillans	JQ031993																															4
OTU066	HQGCXQM02EMLSU_SEG48	Amoebozoa	Myxogastria	Stemonitida	Stemonitidae	Lamproderma	Lamproderma scintillans	JQ031993				1
OTU067	HQGCXQM02EL1KM_SEG44	Amoebozoa	Myxogastria	Stemonitida	Stemonitidae	Lamproderma	Lamproderma album	JQ031971																														2
OTU068	HQGCXQM02EQT88_SEG48	Amoebozoa	Myxogastria	Stemonitida	Stemonitidae	Lamproderma	Lamproderma maculatum	JQ031982						2																			1					1
OTU069	HQGCXQM01B7KQX_SEG30	Amoebozoa	Myxogastria	Stemonitida	Stemonitidae	Stemonitis	Stemonitis axifera	AY145528						1														1										1									1
OTU070	HQGCXQM01CJ45B_SEG20	Amoebozoa	Myxogastria	Stemonitida	Stemonitidae	Lamproderma	Lamproderma scintillans	JQ031992																				3																	1
OTU071	HQGCXQM01AN3H6_SEG37	Amoebozoa	Myxogastria	Stemonitida	Stemonitidae	Stemonitis	Stemonitis flavogenita	AF239229									1																					2									1
OTU072	HQGCXQM01BCCPU_SEG30	Amoebozoa	Myxogastria	Physarida	Didymiidae	Didymium	Didymium sp E28	AY321111		1																												1						2
OTU073	HQGCXQM01CFQBD_SEG03	Amoebozoa	Myxogastria	Stemonitida	Stemonitidae	Lamproderma	Lamproderma scintillans	JQ031992																																			1		1		1
OTU074	HQGCXQM01A3XLC_SEG30	Amoebozoa	Myxogastria	Stemonitida	Stemonitidae	Lamproderma	Lamproderma scintillans	JQ031992									1														1				1						1
OTU075	HQGCXQM02ED9AG_SEG44	Amoebozoa	Myxogastria	Physarida	Didymiidae	Didymium	Didymium dachnayum	AY062881						3																	1
OTU076	HQGCXQM01BHU7T_SEG23	Amoebozoa	Myxogastria	Physarida	Didymiidae	Didymium	Didymium dachnayum	AY062881	2					1
OTU077	HQGCXQM01A75VJ_SEG06	Amoebozoa	Myxogastria	Stemonitida	Stemonitidae	Stemonitis	Stemonitis axifera	AY145528
OTU078	HQGCXQM01A63UG_SEG06	Amoebozoa	Myxogastria	Stemonitida	Stemonitidae	Lamproderma	Lamproderma scintillans	JQ031992	1																			1											1
OTU079	HQGCXQM01CF698_SEG02	Amoebozoa	Myxogastria	Stemonitida	Stemonitidae	Lamproderma	Lamproderma scintillans	JQ031992																														2									1
OTU080	HQGCXQM02DBIEO_SEG44	Amoebozoa	Myxogastria	Stemonitida	Stemonitidae	Lamproderma	Lamproderma scintillans	JQ031992																													1	2
OTU081	HQGCXQM02D65XE_SEG44	Amoebozoa	Myxogastria	Stemonitida	Stemonitidae	Lamproderma	Lamproderma retirugisporum	JQ031989
OTU082	HQGCXQM01AL2B5_SEG30	Amoebozoa	Myxogastria	Physarida	Didymiidae	Didymium	Didymium sp E28	AY321111	1	2
OTU083	HQGCXQM01B8IGQ_SEG30	Amoebozoa	Myxogastria	Stemonitida	Stemonitidae	Stemonitis	Stemonitis sp A1K	AY321107	1								1
OTU084	HQGCXQM02DKGZ8_SEG39	Amoebozoa	Myxogastria	Stemonitida	Stemonitidae	Lamproderma	Lamproderma cacographicum	JQ031976																														1						1
OTU085	HQGCXQM02EQ4QL_SEG47	Amoebozoa	Myxogastria	Stemonitida	Stemonitidae	Lamproderma	Lamproderma scintillans	JQ031992																																						2
OTU086	HQGCXQM01CA1NP_SEG25	Amoebozoa	Myxogastria	Physarida	Didymiidae	Mucilago	Mucilago crustacea	HE614620	2
OTU087	HQGCXQM01BF52J_SEG30	Amoebozoa	Myxogastria	Physarida	Didymiidae	Didymium	Didymium sp E28	AY321111																																					2
OTU088	HQGCXQM01A360F_SEG30	Amoebozoa	Myxogastria	Physarida	Didymiidae	Didymium	Didymium sp E28	AY321111																																				1		1
OTU089	HQGCXQM01A48GU_SEG32	Amoebozoa	Myxogastria	Physarida	Didymiidae	Didymium	Didymium sp ECH14I	EF118757																												1				1
OTU090	HQGCXQM01BBNPQ_SEG09	Amoebozoa	Myxogastria	Physarida	Didymiidae	Didymium	Didymium dachnayum	AY062881																														1			1
OTU091	HQGCXQM01AV258_SEG36	Amoebozoa	Myxogastria	Physarida	Physaridae	Physarum	Physarum polycephalum	X13160																														1							1
OTU092	HQGCXQM01AKN5D_SEG01	Amoebozoa	Myxogastria	Physarida	Didymiidae	Didymium	Didymium sp ECH14I	EF118757																									1					1
OTU093	HQGCXQM01B51LE_SEG37	Amoebozoa	Myxogastria	Physarida	Didymiidae	Didymium	Didymium sp E28	AY321111
OTU094	HQGCXQM01AW7DW_SEG36	Amoebozoa	Myxogastria	Physarida	Didymiidae	Didymium	Didymium dachnayum	AY062881																																							1
OTU095	HQGCXQM01AQDPI_SEG38	Amoebozoa	Myxogastria	Stemonitida	Stemonitidae	Lamproderma	Lamproderma scintillans	JQ031992																														1
OTU096	HQGCXQM01BY58T_SEG20	Amoebozoa	Myxogastria	Stemonitida	Stemonitidae	Lamproderma	Lamproderma arcyrioides	JQ031973																										1
OTU097	HQGCXQM01BXPM3_SEG28	Amoebozoa	Myxogastria	Physarida	Didymiidae	Didymium	Didymium nigripes	AF239230												1
OTU098	HQGCXQM01BMA7I_SEG02	Amoebozoa	Myxogastria	Physarida	Didymiidae	Didymium	Didymium sp ECH14I	EF118757					1
OTU099	HQGCXQM01CCLG6_SEG38	Amoebozoa	Myxogastria	Physarida	Didymiidae	Didymium	Didymium sp E28	AY321111																									1
OTU100	HQGCXQM01CD03B_SEG27	Amoebozoa	Myxogastria	Physarida	Didymiidae	Didymium	Didymium dachnayum	AY062881												1
OTU101	HQGCXQM01BXJ95_SEG38	Amoebozoa	Myxogastria	Physarida	Didymiidae	Didymium	Didymium sp E28	AY321111																														1
OTU102	HQGCXQM02C9DRJ_SEG40	Amoebozoa	Myxogastria	Stemonitida	Stemonitidae	Stemonitis	Stemonitis sp A1K	AY321107																									1
OTU103	HQGCXQM02D3Q2H_SEG44	Amoebozoa	Myxogastria	Physarida	Didymiidae	Didymium	Didymium squamulosum	AM231293					1
OTU104	HQGCXQM02D6O78_SEG50	Amoebozoa	Myxogastria	Physarida	Didymiidae	Didymium	Didymium nigripes	AF239230																														1
OTU105	HQGCXQM02DB582_SEG45	Amoebozoa	Myxogastria	Stemonitida	Stemonitidae	Lamproderma	Lamproderma arcyrioides	JQ031973																														1
OTU106	HQGCXQM02DK9G7_SEG44	Amoebozoa	Myxogastria	Physarida	Didymiidae	Diderma	Diderma sp Pr31	HE614612																															1
OTU107	HQGCXQM02DZBOA_SEG41	Amoebozoa	Myxogastria	Physarida	Physaridae	Undtermined	Undtermined Physaridae G1a	AY321113						1
OTU108	HQGCXQM02EKIXF_SEG43	Amoebozoa	Myxogastria	Stemonitida	Stemonitidae	Meriderma	Meriderma rubens	JQ031958												1
OTU109	HQGCXQM02EL72V_SEG44	Amoebozoa	Myxogastria	Stemonitida	Stemonitidae	Lamproderma	Lamproderma scintillans	JQ031992									1
OTU110	HQGCXQM02ENQNT_SEG39	Amoebozoa	Myxogastria	Stemonitida	Stemonitidae	Lamproderma	Lamproderma album	JQ031971		1
OTU111	HQGCXQM02ESGXU_SEG39	Amoebozoa	Myxogastria	Physarida	Didymiidae	Diderma	Diderma sp Pr31	HE614612																														1
OTU112	HQGCXQM01BD8UA_SEG30	Amoebozoa	Myxogastria	Stemonitida	Stemonitidae	Lamproderma	Lamproderma scintillans	JQ031992																																							1
OTU113	HQGCXQM01ATW65_SEG02	Amoebozoa	Myxogastria	Physarida	Didymiidae	Didymium	Didymium sp ECH14I	EF118757																																							1
OTU114	HQGCXQM01AX7VM_SEG05	Amoebozoa	Myxogastria	Physarida	Didymiidae	Didymium	Didymium dubium	AM231294
OTU115	HQGCXQM01AXDNE_SEG30	Amoebozoa	Myxogastria	Stemonitida	Stemonitidae	Stemonitis	Stemonitis sp A1K	AY321107
OTU116	HQGCXQM01AZAVJ_SEG12	Amoebozoa	Myxogastria	Physarida	Didymiidae	Didymium	Didymium sp E28	AY321111
OTU117	HQGCXQM01B4SH2_SEG25	Amoebozoa	Myxogastria	Stemonitida	Stemonitidae	Lamproderma	Lamproderma scintillans	JQ031992
OTU118	HQGCXQM01A69CI_SEG26	Amoebozoa	Myxogastria	Physarida	Didymiidae	Didymium	Didymium sp ECH14I	EF118757																																								1
OTU119	HQGCXQM01AQHMD_SEG12	Amoebozoa	Myxogastria	Physarida	Didymiidae	Didymium	Didymium cryptomastigophorum	AY207466																																						1
OTU120	HQGCXQM01BB2RL_SEG30	Amoebozoa	Myxogastria	Stemonitida	Stemonitidae	Lamproderma	Lamproderma scintillans	JQ031992																											1
OTU121	HQGCXQM01BDEPL_SEG05	Amoebozoa	Myxogastria	Stemonitida	Stemonitidae	Lamproderma	Lamproderma album	JQ031971																																						1
OTU122	HQGCXQM01BFH0R_SEG30	Amoebozoa	Myxogastria	Stemonitida	Stemonitidae	Lamproderma	Lamproderma scintillans	JQ031992		1
OTU123	HQGCXQM01A1VED_SEG30	Amoebozoa	Myxogastria	Physarida	Didymiidae	Mucilago	Mucilago crustacea	HE614620																												1
OTU124	HQGCXQM01BIW3E_SEG31	Amoebozoa	Myxogastria	Stemonitida	Stemonitidae	Stemonitis	Stemonitis sp A1K	AY321107																				1
OTU125	HQGCXQM01BJ7E7_SEG06	Amoebozoa	Myxogastria	Stemonitida	Stemonitidae	Lamproderma	Lamproderma scintillans	JQ031992						1
OTU126	HQGCXQM01ANAMQ_SEG12	Amoebozoa	Myxogastria	Physarida	Didymiidae	Didymium	Didymium sp E28	AY321111												1
OTU127	HQGCXQM01BQTQP_SEG25	Amoebozoa	Myxogastria	Physarida	Didymiidae	Didymium	Didymium sp ECH14I	EF118757																									1
[truncated: 9 more columns]

## Sheet: Barcodes
Barcodes used for sample recognition, attached to sequencing primers
Barcodes were attached to primers during the second PCR (Table 5), as follows:
Forward primer, sample SEG1: TCAGACGAGTGCGTCGGYGAGACTGCGGATGG
Reverse primer, sample SEG1: ACGAGTGCGTCCAATTACAAGACTCTTRTCGAG
Acanthamoeba			Myxomycetes
Pool 1 (38 samples)			Pool 1 (38 samples)
Soil sample	Barcode		Soil sample	Barcode
SEG1	ACGAGTGCGT		SEG1	ACGAGTGCGT
SEG2	ACGCTCGACA		SEG2	ACGCTCGACA
SEG3	AGACGCACTC		SEG3	AGACGCACTC
SEG4	AGCACTGTAG		SEG4	AGCACTGTAG
SEG5	ATCAGACACG		SEG5	ATCAGACACG
SEG6	ATATCGCGAG		SEG6	ATATCGCGAG
SEG7	CGTGTCTCTA		SEG7	CGTGTCTCTA
SEG8	CTCGCGTGTC		SEG8	CTCGCGTGTC
SEG9	TAGTATCAGC		SEG9	TAGTATCAGC
SEG10	TCTCTATGCG		SEG10	TCTCTATGCG
SEG11	TGATACGTCT		SEG11	TGATACGTCT
SEG12	TACTGAGCTA		SEG12	TACTGAGCTA
SEG13	CATAGTAGTG		SEG13	CATAGTAGTG
SEG14	CGAGAGATAC		SEG14	CGAGAGATAC
SEG15	ATACGACGTA		SEG15	ATACGACGTA
SEG16	TCACGTACTA		SEG16	TCACGTACTA
SEG17	CGTCTAGTAC		SEG17	CGTCTAGTAC
SEG18	TCTACGTAGC		SEG18	TCTACGTAGC
SEG19	TGTACTACTC		SEG19	TGTACTACTC
SEG20	ACGACTACAG		SEG20	ACGACTACAG
SEG21	CGTAGACTAG		SEG21	CGTAGACTAG
SEG22	TACGAGTATG		SEG22	TACGAGTATG
SEG23	TACTCTCGTG		SEG23	TACTCTCGTG
SEG24	TAGAGACGAG		SEG24	TAGAGACGAG
SEG25	TCGTCGCTCG		SEG25	TCGTCGCTCG
SEG26	ACATACGCGT		SEG26	ACATACGCGT
SEG27	ACGCGAGTAT		SEG27	ACGCGAGTAT
SEG28	ACTACTATGT		SEG28	ACTACTATGT
SEG29	ACTGTACAGT		SEG29	ACTGTACAGT
SEG30	AGACTATACT		SEG30	AGACTATACT
SEG31	AGCGTCGTCT		SEG31	AGCGTCGTCT
SEG32	AGTACGCTAT		SEG32	AGTACGCTAT
SEG33	ATAGAGTACT		SEG33	ATAGAGTACT
SEG34	CACGCTACGT		SEG34	CACGCTACGT
SEG35	CAGTAGACGT		SEG35	CAGTAGACGT
SEG36	CGACGTGACT		SEG36	CGACGTGACT
SEG37	TACACACACT		SEG37	TACACACACT
SEG38	TACACGTGAT		SEG38	TACACGTGAT
Pool 2 (38 Samples)			Pool 2 (38 samples)
SEG39	ACGAGTGCGT		SEG39	ACGAGTGCGT
SEG40	ACGCTCGACA		SEG40	ACGCTCGACA
SEG41	AGACGCACTC		SEG41	AGACGCACTC
SEG42	AGCACTGTAG		SEG42	AGCACTGTAG
SEG43	ATCAGACACG		SEG43	ATCAGACACG
SEG44	ATATCGCGAG		SEG44	ATATCGCGAG
SEG45	CGTGTCTCTA		SEG45	CGTGTCTCTA
SEG46	CTCGCGTGTC		SEG46	CTCGCGTGTC
SEG47	TAGTATCAGC		SEG47	TAGTATCAGC
SEG48	TCTCTATGCG		SEG48	TCTCTATGCG
SEG49	TGATACGTCT		SEG49	TGATACGTCT
SEG50	TACTGAGCTA		SEG50	TACTGAGCTA
AEG1	CATAGTAGTG		AEG1	CATAGTAGTG
AEG2	CGAGAGATAC		AEG2	CGAGAGATAC
AEG3	ATACGACGTA		AEG3	ATACGACGTA
AEG4	TCACGTACTA		AEG4	TCACGTACTA
AEG5	CGTCTAGTAC		AEG5	CGTCTAGTAC
AEG6	TCTACGTAGC		AEG6	TCTACGTAGC
AEG7	TGTACTACTC		AEG7	TGTACTACTC
AEG8	ACGACTACAG		AEG8	ACGACTACAG
AEG9	CGTAGACTAG		AEG9	CGTAGACTAG
AEG10	TACGAGTATG		AEG10	TACGAGTATG
AEG11	TACTCTCGTG		AEG11	TACTCTCGTG
AEG12	TAGAGACGAG		AEG12	TAGAGACGAG
AEG13	TCGTCGCTCG		AEG13	TCGTCGCTCG
AEG14	ACATACGCGT		AEG14	ACATACGCGT
AEG15	ACGCGAGTAT		AEG15	ACGCGAGTAT
AEG16	ACTACTATGT		AEG16	ACTACTATGT
AEG17	ACTGTACAGT		AEG17	ACTGTACAGT
AEG18	AGACTATACT		AEG18	AGACTATACT
AEG19	AGCGTCGTCT		AEG19	AGCGTCGTCT
AEG20	AGTACGCTAT		AEG20	AGTACGCTAT
AEG21	ATAGAGTACT		AEG21	ATAGAGTACT
AEG22	CACGCTACGT		AEG22	CACGCTACGT
AEG23	CAGTAGACGT		AEG23	CAGTAGACGT
AEG24	CGACGTGACT		AEG24	CGACGTGACT
AEG25	TACACACACT		AEG25	TACACACACT
AEG26	TACACGTGAT		AEG26	TACACGTGAT
Pool 3 (37 Samples)			Pool 3 (37 Samples)
AEG27	ACGAGTGCGT		AEG27	ACGAGTGCGT
AEG28	ACGCTCGACA		AEG28	ACGCTCGACA
AEG29	AGACGCACTC		AEG29	AGACGCACTC
AEG30	AGCACTGTAG		AEG30	AGCACTGTAG
AEG31	ATCAGACACG		AEG31	ATCAGACACG
AEG32	ATATCGCGAG		AEG32	ATATCGCGAG
AEG33	CGTGTCTCTA		AEG33	CGTGTCTCTA
AEG34	CTCGCGTGTC		AEG34	CTCGCGTGTC
AEG35	TAGTATCAGC		AEG35	TAGTATCAGC
AEG36	TCTCTATGCG		AEG36	TCTCTATGCG
AEG37	TGATACGTCT		AEG37	TGATACGTCT
AEG38	TACTGAGCTA		AEG38	TACTGAGCTA
AEG39	CATAGTAGTG		AEG39	CATAGTAGTG
AEG40	CGAGAGATAC		AEG40	CGAGAGATAC
AEG41	ATACGACGTA		AEG41	ATACGACGTA
AEG42	TCACGTACTA		AEG42	TCACGTACTA
AEG43	CGTCTAGTAC		AEG43	CGTCTAGTAC
AEG44	TCTACGTAGC		AEG44	TCTACGTAGC
AEG45	TGTACTACTC		AEG45	TGTACTACTC
AEG46	ACGACTACAG		AEG46	ACGACTACAG
AEG47	CGTAGACTAG		AEG47	CGTAGACTAG
AEG48	TACGAGTATG		AEG48	TACGAGTATG
AEG49	TACTCTCGTG		AEG49	TACTCTCGTG
AEG50	TAGAGACGAG		AEG50	TAGAGACGAG
HEG1	TCGTCGCTCG		HEG1	TCGTCGCTCG
HEG2	ACATACGCGT		HEG2	ACATACGCGT
HEG3	ACGCGAGTAT		HEG3	ACGCGAGTAT
HEG4	ACTACTATGT		HEG4	ACTACTATGT
HEG5	ACTGTACAGT		HEG5	ACTGTACAGT
HEG6	AGACTATACT		HEG6	AGACTATACT
HEG7	AGCGTCGTCT		HEG7	AGCGTCGTCT
HEG8	AGTACGCTAT		HEG8	AGTACGCTAT
HEG9	ATAGAGTACT		HEG9	ATAGAGTACT
HEG10	CACGCTACGT		HEG10	CACGCTACGT
HEG11	CAGTAGACGT		HEG11	CAGTAGACGT
HEG12	CGACGTGACT		HEG12	CGACGTGACT
HEG13	TACACACACT		HEG13	TACACACACT
Pool 4 (37 Samples)			Pool 4 (37 samples)
HEG14	ACGAGTGCGT		HEG14	TACACGTGAT
HEG15	ACGCTCGACA		HEG15	ACGAGTGCGT
HEG16	AGACGCACTC		HEG16	ACGCTCGACA
HEG17	AGCACTGTAG		HEG17	AGACGCACTC
HEG18	ATCAGACACG		HEG18	AGCACTGTAG
HEG19	ATATCGCGAG		HEG19	ATCAGACACG
HEG20	CGTGTCTCTA		HEG20	ATATCGCGAG
HEG21	CTCGCGTGTC		HEG21	CGTGTCTCTA
HEG22	TAGTATCAGC		HEG22	CTCGCGTGTC
HEG23	TCTCTATGCG		HEG23	TAGTATCAGC
HEG24	TGATACGTCT		HEG24	TCTCTATGCG
HEG25	TACTGAGCTA		HEG25	TGATACGTCT
HEG26	CATAGTAGTG		HEG26	TACTGAGCTA
HEG27	CGAGAGATAC		HEG27	CATAGTAGTG
HEG28	ATACGACGTA		HEG28	CGAGAGATAC
HEG29	TCACGTACTA		HEG29	ATACGACGTA
HEG30	CGTCTAGTAC		HEG30	TCACGTACTA
HEG31	TCTACGTAGC		HEG31	CGTCTAGTAC
HEG32	TGTACTACTC		HEG32	TCTACGTAGC
HEG33	ACGACTACAG		HEG33	TGTACTACTC
HEG34	CGTAGACTAG		HEG34	ACGACTACAG
HEG35	TACGAGTATG		HEG35	CGTAGACTAG
HEG36	TACTCTCGTG		HEG36	TACGAGTATG
HEG37	TAGAGACGAG		HEG37	TACTCTCGTG
HEG38	TCGTCGCTCG		HEG38	TAGAGACGAG
HEG39	ACATACGCGT		HEG39	TCGTCGCTCG
HEG40	ACGCGAGTAT		HEG40	ACATACGCGT
HEG41	ACTACTATGT		HEG41	ACGCGAGTAT
HEG42	ACTGTACAGT		HEG42	ACTACTATGT
HEG43	AGACTATACT		HEG43	ACTGTACAGT
HEG44	AGCGTCGTCT		HEG44	AGACTATACT
HEG45	AGTACGCTAT		HEG45	AGCGTCGTCT
HEG46	ATAGAGTACT		HEG46	AGTACGCTAT
HEG47	CACGCTACGT	1	HEG47	ATAGAGTACT
HEG48	CAGTAGACGT		HEG48	CACGCTACGT
HEG49	CGACGTGACT		HEG49	CAGTAGACGT
HEG50	TACACACACT	1	HEG50	CGACGTGACT

## Sheet: Aca3RegionsOTUs
	AEG01	AEG03	AEG04	AEG05	AEG06	AEG07	AEG08	AEG09	AEG10	AEG11	AEG13	AEG14	AEG15	AEG16	AEG17	AEG18	AEG19	AEG20	AEG21	AEG22	AEG23	AEG24	AEG25	AEG26	AEG27	AEG30	AEG32	AEG33	AEG34	AEG35	AEG36	AEG37	AEG38	AEG39	AEG40	AEG41	AEG42	AEG43	AEG44	AEG45	AEG46	AEG48	AEG49	AEG50	HEG01	HEG02	HEG03	HEG04	HEG05
Otu001	300	1725	455	355	514	504	772	106	137	995	0	0	0	5	0	1	0	1	1	0	0	0	6	697	576	150	1115	131	43	63	55	1523	327	2	0	0	0	1	1	0	1	0	2	1	842	1177	422	411	1216
Otu002	163	542	130	147	190	150	127	25	64	149	0	0	0	0	0	0	0	0	0	0	0	0	0	101	158	30	714	16	51	605	359	783	141	0	0	1	0	0	0	0	3	0	0	0	73	245	358	400	208
Otu003	114	108	57	39	123	19	3	9	13	50	0	0	0	0	0	0	0	0	0	0	0	1	0	9	59	20	162	8	5	14	16	618	41	1	0	0	0	0	0	0	0	0	0	0	178	327	113	188	190
Otu004	59	166	39	26	126	45	14	17	12	62	0	0	0	0	0	0	0	0	1	0	0	0	0	21	26	1	198	60	52	21	18	209	72	0	0	0	0	0	0	0	1	0	0	0	60	148	47	167	72
Otu005	21	3	4	12	13	2	0	0	11	14	3	0	0	0	0	0	0	0	0	0	0	0	0	3	20	17	28	3	1	3	11	97	7	0	0	0	0	0	0	0	0	0	0	0	809	125	67	19	39
Otu006	0	5	1	2	0	3	2	1	0	0	0	0	0	0	0	0	0	0	0	0	0	0	0	1	1	2	11	0	1	4	4	12	1	0	0	0	0	0	0	0	0	0	0	0	1	17	3	9	4
Otu007	0	4	0	0	0	0	1	1	0	0	0	0	0	0	0	0	0	0	0	0	0	0	0	0	0	0	2	0	0	4	1	1	0	0	0	0	0	0	0	0	0	0	0	0	34	124	69	79	88
Otu008	4	13	1	10	15	3	4	0	1	7	0	0	0	0	0	0	0	0	0	0	0	0	0	2	1	0	2	0	0	5	0	3	1	0	0	0	0	0	0	0	0	0	0	0	4	8	5	5	7
Otu009	3	11	2	5	5	4	4	1	0	3	0	0	0	0	0	0	0	0	0	0	0	0	0	2	10	1	80	2	7	159	30	57	20	0	0	0	0	0	0	0	0	0	0	0	1	3	1	2	4
Otu010	0	0	0	0	0	0	0	0	0	0	0	0	0	0	0	0	0	0	0	0	0	0	0	0	0	0	0	0	0	0	0	0	0	0	0	0	0	0	0	0	0	0	0	0	3	10	2	5	17
Otu011	14	23	95	15	63	46	6	11	7	17	0	0	0	0	0	0	0	0	0	0	0	0	1	8	0	0	1	4	0	1	3	11	1	0	0	0	0	0	0	0	0	0	0	0	7	7	1	39	3
Otu012	3	34	12	6	5	3	6	2	6	4	0	0	0	1	0	0	0	0	0	0	0	0	0	3	26	6	214	5	7	106	138	139	56	0	0	0	0	0	0	0	0	0	0	0	0	0	0	0	0
Otu013	11	72	13	12	24	22	21	1	8	14	0	0	0	0	0	0	0	0	0	0	0	0	0	10	51	13	161	3	7	39	58	240	32	0	0	0	0	0	0	0	0	0	0	0	0	0	0	0	0
Otu014	0	0	0	0	0	0	0	0	0	0	0	0	0	0	0	0	0	0	0	0	0	0	0	0	0	0	0	0	0	0	0	0	0	0	0	0	0	0	0	0	0	0	0	0	45	81	50	61	31
Otu015	2	6	3	3	17	2	6	1	0	22	0	0	0	0	0	0	0	0	0	0	0	0	0	0	6	0	16	1	3	3	2	13	6	0	0	0	0	0	0	0	0	0	0	0	12	41	35	22	4
Otu016	8	13	8	14	21	2	0	2	4	2	0	0	0	0	0	0	0	0	0	0	0	0	0	2	4	0	5	0	0	2	1	12	0	0	0	0	0	0	0	0	0	0	0	0	12	23	27	30	13
Otu017	0	0	0	0	0	0	0	0	0	0	0	0	0	0	0	0	0	0	0	0	0	0	0	0	0	0	0	0	0	0	0	0	0	0	0	0	0	0	0	0	0	0	0	0	14	27	8	13	20
Otu018	2	11	2	4	13	1	5	2	0	3	0	0	0	0	0	0	0	0	0	0	0	0	0	1	4	0	12	3	1	3	2	39	7	0	0	0	0	0	0	0	0	0	0	0	20	21	13	30	11
Otu019	0	0	0	0	0	0	0	0	0	0	0	0	0	0	0	0	0	0	0	0	0	0	0	0	0	0	0	0	0	0	0	0	0	0	0	0	0	0	0	0	0	0	0	0	4	9	4	2	10
Otu020	2	4	1	1	2	0	1	0	1	3	0	0	0	0	0	0	0	0	0	0	0	0	0	0	3	3	12	1	1	4	1	45	6	0	0	0	0	0	0	0	0	0	0	0	4	12	3	11	5
Otu021	0	0	0	0	0	0	0	0	0	0	0	0	0	0	0	0	0	0	0	0	0	0	0	0	0	0	0	0	0	0	0	0	0	0	0	0	0	0	0	0	0	0	0	0	0	0	0	0	0
Otu022	2	5	45	6	15	8	2	2	1	6	0	0	0	0	0	0	0	0	0	0	0	0	0	0	1	0	2	7	1	0	1	4	0	0	0	0	0	0	0	0	0	0	0	0	1	82	3	0	13
Otu023	5	4	3	2	15	0	0	0	5	6	0	0	0	0	0	0	0	0	0	0	0	0	0	0	0	0	1	0	1	2	0	9	6	1	0	0	0	0	0	0	0	0	0	0	1	12	4	3	2
Otu024	0	0	0	0	0	0	0	0	0	0	0	0	0	0	0	0	0	0	0	0	0	0	0	0	0	0	0	0	0	0	0	0	0	0	0	0	0	0	0	0	0	0	0	0	3	17	4	71	15
Otu025	15	4	4	11	20	0	1	0	9	9	0	0	0	0	0	0	0	0	0	0	0	0	0	0	48	5	38	1	1	4	3	53	10	0	0	0	0	0	0	0	0	0	0	0	5	4	2	2	1
Otu026	2	21	5	6	6	3	7	2	2	8	0	0	0	0	0	0	0	0	0	0	0	0	0	4	9	2	44	1	3	7	5	41	10	0	0	0	0	0	0	0	0	0	0	0	2	9	2	2	6
Otu027	3	11	3	2	3	5	2	0	2	2	0	0	0	0	0	0	0	0	0	0	0	0	0	3	6	3	69	1	1	19	201	25	9	0	0	0	0	0	0	0	1	0	0	0	0	0	0	0	0
Otu028	0	12	5	5	4	2	0	1	0	1	0	0	0	0	0	0	0	0	0	0	0	0	0	0	6	0	9	4	4	0	0	33	5	1	0	0	0	0	0	0	0	0	0	0	1	4	1	3	1
Otu029	0	0	0	0	0	0	0	0	0	0	0	0	0	0	0	0	0	0	0	0	0	0	0	0	0	0	0	0	0	0	0	0	0	0	0	0	0	0	0	0	0	0	0	0	3	3	0	0	0
Otu030	0	0	1	0	2	0	0	0	1	1	0	0	0	0	0	0	0	0	0	0	0	0	0	0	1	0	21	0	0	1	2	6	1	0	0	0	0	0	0	0	0	0	0	0	4	86	5	8	9
Otu031	0	0	0	0	0	0	0	0	0	0	0	0	0	0	0	0	0	0	0	0	0	0	0	0	0	0	0	0	0	0	0	0	0	0	0	0	0	0	0	0	0	0	0	0	8	17	12	11	27
Otu032	0	0	0	0	0	0	0	0	0	0	0	0	0	0	0	0	0	0	0	0	0	0	0	0	0	0	1	0	0	0	0	3	0	0	0	0	0	0	0	0	0	0	1	0	1	16	26	0	0
Otu033	0	0	0	0	0	0	0	0	0	0	0	0	0	0	0	0	0	0	0	0	0	0	0	0	0	0	0	0	0	0	0	0	0	0	0	0	0	0	0	0	0	0	0	0	0	0	0	0	0
Otu034	8	28	9	1	18	11	3	3	5	15	0	0	0	0	0	0	0	0	0	0	0	0	0	4	7	0	20	11	5	3	3	50	8	0	0	0	0	0	0	0	0	0	0	0	0	0	0	0	0
Otu035	4	25	6	4	5	6	4	3	3	2	0	0	0	0	0	0	0	0	0	0	0	0	0	1	1	2	19	0	0	112	14	22	5	0	0	0	0	0	0	0	0	0	0	0	0	0	0	0	0
Otu036	1	5	1	0	2	3	0	2	0	4	0	0	0	0	0	0	0	0	0	0	0	0	0	1	1	0	6	3	1	0	1	9	7	0	0	0	0	0	1	0	0	0	0	0	0	1	0	1	1
Otu037	0	1	0	0	0	1	0	0	0	0	0	0	0	0	0	0	0	0	0	0	0	0	0	0	1	0	0	0	0	0	0	2	0	0	0	0	0	0	0	0	0	0	0	0	4	5	0	2	2
Otu038	0	0	0	0	0	0	0	0	0	0	0	0	0	0	0	0	0	0	0	0	0	0	0	0	0	0	0	0	0	0	0	0	0	0	0	0	0	0	0	0	0	0	0	0	3	15	21	8	3
Otu039	0	4	1	0	2	2	1	1	1	3	0	0	0	0	0	0	0	0	0	0	0	0	0	0	15	0	5	2	0	3	0	28	5	0	0	0	0	0	0	0	0	0	0	0	0	2	1	1	0
Otu040	0	0	0	0	0	0	0	0	0	0	0	0	0	0	0	0	0	0	0	0	0	0	0	0	0	0	0	0	0	0	0	0	0	0	0	0	0	0	0	0	0	0	0	0	0	0	0	0	0
Otu041	0	0	0	0	0	0	0	0	0	0	0	0	0	0	0	0	0	0	0	0	0	0	0	0	0	0	0	0	0	0	0	0	0	0	0	0	0	0	0	0	0	0	0	0	4	7	7	12	2
Otu042	0	0	0	0	0	0	0	0	0	0	0	0	0	0	0	0	0	0	0	0	0	0	0	0	0	0	0	0	0	0	0	0	0	0	0	0	0	0	0	0	0	0	0	0	10	23	6	16	19
Otu043	0	0	0	0	0	0	0	0	0	0	0	0	0	0	0	0	0	0	0	0	0	0	0	0	7	2	5	4	2	20	12	152	4	0	0	0	0	0	0	0	0	0	0	0	0	0	0	0	0
Otu044	6	24	8	12	4	5	5	2	6	8	0	0	0	0	0	0	0	0	0	0	0	0	0	3	22	0	22	2	8	15	12	15	10	0	0	0	0	0	0	0	0	0	0	0	0	0	0	0	0
Otu045	3	2	51	3	3	5	1	1	0	13	0	0	0	0	0	0	0	0	0	0	0	0	1	0	0	0	1	2	0	1	1	2	0	0	0	0	0	0	0	0	0	0	0	0	0	1	0	1	4
Otu046	0	0	0	0	0	0	0	0	0	0	0	0	0	0	0	0	0	0	0	0	0	0	0	0	0	0	0	0	0	0	0	0	0	0	0	0	0	0	0	0	0	0	0	0	0	0	0	0	0
Otu047	0	0	0	0	0	0	0	0	0	0	0	0	0	0	0	0	0	0	0	0	0	0	0	0	0	0	0	0	0	0	0	0	0	0	0	0	0	0	0	0	0	0	0	0	5	6	8	5	1
Otu048	0	0	0	0	0	0	0	0	0	0	0	0	0	0	0	0	0	0	0	0	0	0	0	0	0	0	0	0	0	0	0	0	0	0	0	0	0	0	0	0	0	0	0	0	0	0	0	0	0
Otu049	0	0	0	0	0	0	0	0	0	0	0	0	0	0	0	0	0	0	0	0	0	0	0	0	0	0	0	0	0	0	0	0	0	0	0	0	0	0	0	0	0	0	0	0	0	15	6	4	10
Otu050	0	2	1	3	2	0	1	0	0	3	0	0	0	0	0	0	0	0	0	0	0	0	0	0	1	0	15	0	0	3	3	6	1	0	0	0	0	0	0	0	0	0	0	0	1	4	4	3	2
Otu051	5	13	2	2	3	3	3	1	1	4	0	0	0	0	0	0	0	0	0	0	0	0	0	4	2	0	0	0	0	0	4	5	1	0	0	0	0	0	0	0	0	0	0	0	2	1	4	1	1
Otu052	3	10	6	5	19	1	0	0	0	3	0	0	0	0	0	0	0	0	0	0	0	0	0	1	6	4	25	1	1	2	2	42	9	0	0	0	0	0	0	0	0	0	0	0	0	0	0	0	0
Otu053	0	0	0	0	0	0	0	0	0	0	0	0	0	0	0	0	0	0	0	0	0	0	0	0	0	0	0	0	0	0	0	0	0	0	0	0	0	0	0	0	0	0	0	0	0	12	13	2	1
Otu054	2	12	8	4	4	6	5	0	1	6	0	0	0	0	0	0	0	0	0	0	0	0	0	21	10	5	12	5	2	0	0	17	15	0	0	0	0	0	0	0	0	0	0	0	0	0	0	0	0
Otu055	0	3	0	0	0	0	0	1	1	0	0	0	0	0	0	0	0	0	0	0	0	0	0	0	3	0	2	0	1	1	0	6	0	0	0	0	0	0	0	0	0	0	0	0	5	6	11	4	4
Otu056	0	0	0	0	2	0	1	0	0	0	0	0	0	0	0	0	0	0	0	0	0	0	0	1	0	0	2	0	0	0	0	2	1	0	0	0	0	0	0	0	1	0	0	0	0	1	2	1	2
Otu057	19	13	4	5	2	0	0	0	12	5	0	0	0	0	0	0	0	0	0	0	0	0	0	3	4	0	3	1	0	0	1	16	0	0	0	0	0	0	0	0	0	0	0	0	0	0	0	0	0
Otu058	0	0	0	0	0	0	0	0	0	0	0	0	0	0	0	0	0	0	0	0	0	0	0	0	0	0	0	0	0	0	0	0	0	0	0	0	0	0	0	0	0	0	0	0	0	0	0	0	0
Otu059	0	0	0	6	4	0	0	0	0	0	0	0	0	0	0	0	0	0	0	0	0	0	0	0	0	0	0	2	0	0	0	0	1	0	0	0	0	0	0	0	0	0	0	0	0	3	0	8	0
Otu060	2	7	3	3	1	1	1	0	0	4	0	0	0	0	0	0	0	0	0	0	0	0	0	0	36	5	20	0	0	2	1	26	3	0	0	0	0	0	0	0	0	0	0	0	0	0	0	0	0
Otu061	3	14	2	1	4	8	5	2	2	8	0	0	0	0	0	0	0	0	0	0	0	0	0	2	21	2	7	0	0	0	1	8	0	0	0	0	0	0	0	0	0	0	0	0	0	0	0	0	0
Otu062	0	0	0	0	0	0	0	0	0	0	0	0	0	0	0	0	0	0	0	0	0	0	0	0	0	0	0	0	0	0	0	0	0	0	0	0	0	0	0	0	0	0	0	0	5	1	2	18	1
Otu063	0	0	0	0	0	0	0	0	0	0	0	0	0	0	0	0	0	0	0	0	0	0	0	0	0	0	0	0	0	0	0	0	0	0	0	0	0	0	0	0	0	0	0	0	4	1	1	0	0
Otu064	0	0	0	0	0	0	0	0	0	0	0	0	0	0	0	0	0	0	0	0	0	0	0	0	0	0	0	0	0	0	0	0	0	0	0	0	0	0	0	0	0	0	0	0	2	2	1	1	2
Otu065	1	12	1	3	1	1	3	0	2	2	0	0	0	0	0	0	0	0	0	0	0	0	1	0	6	0	21	1	2	2	1	20	2	0	0	0	0	0	0	0	0	0	0	1	0	0	0	0	0
Otu066	0	0	0	0	0	0	0	0	0	0	0	0	0	0	0	0	0	0	0	0	0	0	0	0	0	0	0	0	0	0	0	0	0	0	0	0	0	0	0	0	0	0	0	0	0	0	0	0	0
Otu067	0	0	0	0	0	0	0	0	0	0	0	0	0	0	0	0	0	0	0	0	0	0	0	0	0	0	0	0	0	0	0	0	0	0	0	0	0	0	0	0	0	0	0	0	0	0	0	0	0
Otu068	0	0	0	0	0	0	0	0	0	0	0	0	0	0	0	0	0	0	0	0	0	0	0	0	0	0	0	0	0	0	0	0	0	0	0	0	0	0	0	0	0	0	0	0	0	0	0	0	0
Otu069	0	5	1	0	1	0	1	0	0	1	0	0	0	0	0	0	0	0	0	0	0	0	0	0	0	0	1	0	0	0	0	0	0	0	0	0	0	0	0	0	0	0	0	0	0	3	3	5	2
Otu070	0	0	0	0	0	0	0	0	0	0	0	0	0	0	0	0	0	0	0	0	0	0	0	0	0	0	0	0	0	0	0	0	0	0	0	0	0	0	0	0	0	0	0	0	0	0	0	0	0
Otu071	0	0	0	0	0	0	0	0	0	0	0	0	0	0	0	0	0	0	0	0	0	0	0	0	0	0	0	0	0	0	0	0	0	0	0	0	0	0	0	0	0	0	0	0	2	2	3	3	4
Otu072	1	0	0	0	0	1	0	1	0	0	0	0	0	0	0	0	0	0	0	0	0	0	0	0	17	0	6	2	7	0	1	17	1	0	0	0	0	0	0	0	0	0	0	0	0	0	0	0	0
Otu073	0	3	1	1	4	0	1	0	0	1	0	0	0	0	0	0	0	0	0	0	0	0	0	0	2	0	36	0	2	4	0	11	3	0	0	0	0	0	0	0	0	0	0	0	0	0	0	0	0
Otu074	0	0	0	0	0	0	0	0	0	0	0	0	0	0	0	0	0	0	0	0	0	0	0	0	0	0	0	0	0	0	0	0	0	0	0	0	0	0	0	0	0	0	0	0	0	0	0	0	0
Otu075	0	0	0	0	0	0	0	0	0	0	0	0	0	0	0	0	0	0	0	0	0	0	0	0	0	0	0	0	0	0	0	0	0	0	0	0	0	0	0	0	0	0	0	0	1	2	3	4	1
Otu076	8	4	0	6	6	1	0	0	3	0	0	0	0	0	0	0	0	0	0	0	0	0	0	0	1	0	1	0	0	0	0	2	0	0	0	0	0	0	0	0	0	0	0	0	0	0	0	0	0
Otu077	2	2	1	0	3	1	2	1	0	0	0	0	0	0	0	0	0	0	0	0	0	0	0	0	2	0	21	2	1	1	0	9	2	0	0	0	0	0	0	0	0	0	0	0	0	0	0	0	0
Otu078	0	0	0	0	0	0	0	0	0	0	0	0	0	0	0	0	0	0	0	0	0	0	0	0	0	0	0	0	0	0	0	0	0	0	0	0	0	0	0	0	0	0	0	0	0	0	0	2	2
Otu079	1	0	0	0	0	0	0	0	0	0	0	0	0	0	0	0	0	0	0	0	0	0	0	0	0	0	0	0	0	0	0	0	0	0	0	0	0	0	0	0	0	0	0	0	0	14	2	1	0
Otu080	0	0	0	0	0	0	0	0	0	0	0	0	0	0	0	0	0	0	0	0	0	0	0	0	0	0	0	0	0	0	0	0	0	0	0	0	0	0	0	0	0	0	0	0	0	0	0	0	0
Otu081	0	4	0	0	2	0	0	0	1	0	0	0	0	0	0	0	0	0	0	0	0	0	0	0	2	0	0	0	0	1	1	5	1	0	0	0	0	0	0	0	0	0	0	0	1	4	0	2	2
Otu082	0	0	0	0	0	1	0	0	0	1	0	0	0	0	0	0	0	0	0	0	0	0	0	0	21	1	2	0	0	0	0	10	1	0	0	0	0	0	0	0	0	0	0	0	0	0	0	0	0
Otu083	0	0	1	3	5	0	0	0	0	2	0	0	0	0	0	0	0	0	0	0	0	0	0	3	0	0	0	0	0	0	0	0	0	0	0	0	0	0	0	0	0	0	0	0	0	0	0	0	0
Otu084	1	6	1	0	2	0	3	0	2	2	0	0	0	0	0	0	0	0	0	0	0	0	0	2	0	0	6	1	0	0	0	14	0	0	0	0	0	0	0	0	0	0	0	0	0	0	0	0	0
Otu085	0	0	0	0	0	0	0	0	0	0	0	0	0	0	0	0	0	0	0	0	0	0	0	0	0	0	0	0	0	0	0	0	0	0	0	0	0	0	0	0	0	0	0	0	0	0	0	1	1
Otu086	0	2	2	0	1	2	0	1	0	2	0	0	0	0	0	0	0	0	0	0	0	0	0	0	3	0	13	1	0	0	2	6	1	0	0	0	0	0	0	0	0	0	0	0	0	0	0	0	0
Otu087	0	1	0	0	0	0	0	0	1	0	0	0	0	0	0	0	0	0	0	0	0	0	0	2	1	0	1	1	1	0	1	6	0	0	0	0	0	0	0	0	0	0	0	0	1	1	1	0	0
Otu088	0	0	0	0	0	0	0	0	0	0	0	0	0	0	0	0	0	0	0	0	0	0	0	0	0	0	0	0	0	0	0	0	0	0	0	0	0	0	0	0	0	0	0	0	0	0	0	0	0
Otu089	0	1	0	1	1	0	0	0	1	0	0	0	0	0	0	0	0	0	0	0	0	0	0	0	9	1	3	0	1	0	0	6	0	0	0	0	0	0	0	0	0	0	0	0	0	0	0	3	1
Otu090	0	0	0	0	0	0	0	0	0	0	0	0	0	0	0	0	0	0	0	0	0	0	0	0	0	0	0	0	0	0	0	0	0	0	0	0	0	0	0	0	0	0	0	0	4	0	0	4	1
Otu091	1	0	0	0	2	0	0	0	1	2	0	0	0	0	0	0	0	0	0	0	0	0	0	0	2	1	3	0	1	4	0	6	4	0	0	0	0	0	0	0	0	0	0	0	0	0	0	0	0
Otu092	0	0	0	0	0	0	0	0	0	0	0	0	0	0	0	0	0	0	0	0	0	0	0	0	0	0	0	0	0	0	0	0	0	0	0	0	0	0	0	0	0	0	0	0	0	0	0	0	0
Otu093	1	0	0	0	2	0	0	0	0	0	0	0	0	0	0	0	0	0	0	0	0	0	0	0	1	0	1	0	0	0	0	28	1	0	0	0	0	0	0	0	0	0	0	0	0	0	0	0	0
Otu094	0	0	1	0	1	0	0	0	0	0	0	0	0	0	0	0	0	0	0	0	0	0	0	0	0	0	0	0	0	0	1	1	1	0	0	0	0	0	0	0	0	0	0	0	3	3	1	0	1
Otu095	0	0	0	0	0	0	0	0	0	0	0	0	0	0	0	0	0	0	0	0	0	0	0	0	0	0	0	0	0	0	0	0	0	0	0	0	0	0	0	0	0	0	0	0	0	1	1	1	1
Otu096	0	0	0	0	0	0	0	0	0	0	0	0	0	0	0	0	0	0	0	0	0	0	0	0	0	0	0	0	0	0	0	0	0	0	0	0	0	0	0	0	0	0	0	0	0	0	0	0	0
Otu097	0	0	1	0	1	0	0	0	0	0	0	0	0	0	0	0	0	0	0	0	0	0	0	0	0	0	0	0	0	0	0	1	0	0	0	0	0	0	0	0	0	0	0	0	0	0	0	0	0
Otu098	0	0	0	0	0	0	0	0	0	0	0	0	0	0	0	0	0	0	0	0	0	0	0	0	0	0	0	0	0	0	0	0	0	0	0	0	0	0	0	0	0	0	0	0	2	1	2	0	1
Otu099	0	0	0	0	0	0	0	0	0	0	0	0	0	0	0	0	0	0	0	0	0	0	0	0	0	0	0	0	0	0	0	0	0	0	0	0	0	0	0	0	0	0	0	0	0	1	0	0	0
Otu100	0	0	0	0	0	0	0	0	0	0	0	0	0	0	0	0	0	0	0	0	0	0	0	0	0	0	0	0	0	0	0	0	0	0	0	0	0	0	0	0	0	0	0	0	0	0	0	0	0
Otu101	0	0	0	0	0	0	0	0	0	0	0	0	0	0	0	0	0	0	0	0	0	0	0	0	0	0	0	0	0	0	0	0	0	0	0	0	0	0	0	0	0	0	0	0	0	0	0	0	0
Otu102	0	0	0	0	0	0	0	0	0	0	0	0	0	0	0	0	0	0	0	0	0	0	0	0	0	0	0	0	0	0	0	0	0	0	0	0	0	0	0	0	0	0	0	0	2	1	3	5	0
Otu103	2	0	0	0	2	0	0	0	0	0	0	0	0	0	0	0	0	0	0	0	0	0	0	0	0	2	3	0	0	1	0	2	0	0	0	0	0	0	0	0	0	0	0	0	0	0	0	0	0
Otu104	0	2	0	0	1	0	1	0	0	1	0	0	0	0	0	0	0	0	0	0	0	0	0	0	2	2	5	0	0	0	0	6	1	0	0	0	0	0	0	0	0	0	0	0	0	0	0	0	0
Otu105	0	0	0	0	0	0	0	0	0	0	0	0	0	0	0	0	0	0	0	0	0	0	0	0	0	0	0	0	0	0	0	0	0	0	0	0	0	0	0	0	0	0	0	0	0	0	0	0	0
Otu106	0	7	0	1	1	0	1	0	1	2	0	0	0	0	0	0	0	0	0	0	0	0	0	2	0	0	1	0	0	0	0	1	1	0	0	0	0	0	0	0	0	0	0	0	0	0	0	0	0
Otu107	0	0	0	0	0	0	0	0	0	0	0	0	0	0	0	0	0	0	0	0	0	0	0	0	0	0	0	0	0	0	0	0	0	0	0	0	0	0	0	0	0	0	0	0	0	0	0	0	0
Otu108	0	0	0	0	1	0	0	0	0	0	0	0	0	0	0	0	0	0	0	0	0	0	0	0	0	0	0	0	0	0	0	0	0	0	0	0	0	0	0	0	0	0	0	0	0	0	0	0	0
Otu109	0	0	0	0	0	0	0	0	0	0	0	0	0	0	0	0	0	0	0	0	0	0	0	0	0	0	0	0	0	0	0	0	0	0	0	0	0	0	0	0	0	0	0	0	0	2	1	0	0
Otu110	0	0	0	0	0	0	0	0	0	0	0	0	0	0	0	0	0	0	0	0	0	0	0	0	0	0	0	0	0	0	0	0	0	0	0	0	0	0	0	0	0	0	0	0	0	0	0	0	0
Otu111	0	0	0	0	0	0	0	0	0	0	0	0	0	0	0	0	0	0	0	0	0	0	0	0	0	0	0	0	0	0	0	0	0	0	0	0	0	0	0	0	0	0	0	0	0	0	0	0	0
Otu112	2	0	1	1	2	0	0	1	1	0	0	0	0	0	0	0	0	0	0	0	0	0	0	0	1	0	1	0	0	0	0	4	0	0	0	0	0	0	0	0	0	0	0	0	0	0	0	0	0
Otu113	0	0	0	0	0	0	0	0	0	0	0	0	0	0	0	0	0	0	0	0	0	0	0	0	0	0	0	0	0	0	0	0	0	0	0	0	0	0	0	0	0	0	0	0	0	0	0	0	0
Otu114	0	0	0	0	0	0	2	0	0	0	0	0	0	0	0	0	0	0	0	0	0	0	0	1	0	0	2	0	0	0	0	1	0	0	0	0	0	0	0	0	0	0	0	0	0	0	0	0	0
Otu115	0	0	0	0	0	0	0	0	0	0	0	0	0	0	0	0	0	0	0	0	0	0	0	0	0	0	0	0	0	0	0	0	0	0	0	0	0	0	0	0	0	0	0	0	0	0	0	0	0
Otu116	0	0	0	0	0	0	0	0	0	0	0	0	0	0	0	0	0	0	0	0	0	0	0	0	0	0	0	0	0	0	0	0	0	0	0	0	0	0	0	0	0	0	0	0	0	7	2	0	0
Otu117	0	0	0	0	0	0	0	0	0	0	0	0	0	0	0	0	0	0	0	0	0	0	0	0	0	0	0	0	0	0	0	0	0	0	0	0	0	0	0	0	0	0	0	0	0	0	0	0	0
Otu118	0	0	0	0	0	0	0	0	0	0	0	0	0	0	0	0	0	0	0	0	0	0	0	0	0	0	0	0	0	0	0	0	0	0	0	0	0	0	0	0	0	0	0	0	0	0	0	0	0
Otu119	0	1	0	0	1	0	0	0	0	0	0	0	0	0	0	0	0	0	0	0	0	0	0	0	0	0	2	0	0	0	0	2	0	0	0	0	0	0	0	0	0	0	0	0	0	0	0	0	0
Otu120	0	0	0	0	0	0	0	0	1	0	0	0	0	0	0	0	0	0	0	0	0	0	0	0	4	0	2	0	0	0	0	3	1	0	0	0	0	0	0	0	0	0	0	0	0	0	0	0	0
Otu121	0	0	0	0	0	0	0	0	0	0	0	0	0	0	0	0	0	0	0	0	0	0	0	0	0	0	0	0	0	0	0	0	0	0	0	0	0	0	0	0	0	0	0	0	0	1	0	3	2
Otu122	0	0	0	0	0	0	0	0	0	0	0	0	0	0	0	0	0	0	0	0	0	0	0	0	0	0	0	0	0	0	0	0	0	0	0	0	0	0	0	0	0	0	0	0	0	0	0	0	0
Otu123	0	0	0	0	0	0	0	0	0	0	0	0	0	0	0	0	0	0	0	0	0	0	0	0	0	0	0	0	0	0	0	0	0	0	0	0	0	0	0	0	0	0	0	0	0	0	0	0	0
Otu124	0	0	0	0	0	0	0	0	0	0	0	0	0	0	0	0	0	0	0	0	0	0	0	0	0	0	0	0	0	0	0	0	0	0	0	0	0	0	0	0	0	0	0	0	0	0	0	0	0
Otu125	0	0	0	0	0	0	0	0	0	0	0	0	0	0	0	0	0	0	0	0	0	0	0	0	0	0	0	0	0	0	0	0	0	0	0	0	0	0	0	0	0	0	0	0	0	0	0	0	0
Otu126	0	0	0	0	0	0	0	0	0	0	0	0	0	0	0	0	0	0	0	0	0	0	0	0	0	0	0	0	0	0	0	0	0	0	0	0	0	0	0	0	0	0	0	0	0	0	0	0	0
Otu127	0	0	0	0	0	0	0	0	0	0	0	0	0	0	0	0	0	0	0	0	0	0	0	0	0	0	1	0	1	0	0	6	1	0	0	0	0	0	0	0	0	0	0	0	0	0	0	0	0
Otu128	0	0	0	0	0	0	0	0	0	0	0	0	0	0	0	0	0	0	0	0	0	0	0	0	2	0	3	0	0	1	1	1	0	0	0	0	0	0	0	0	0	0	0	0	0	0	0	0	0
Otu129	0	0	0	0	0	0	0	0	0	0	0	0	0	0	0	0	0	0	0	0	0	0	0	0	0	0	0	0	0	0	0	0	0	0	0	0	0	0	0	0	0	0	0	0	0	0	0	0	0
Otu130	0	0	0	0	0	0	0	0	0	0	0	0	0	0	0	0	0	0	0	0	0	0	0	0	0	0	0	0	0	0	0	0	0	0	0	0	0	0	0	0	0	0	0	0	0	0	0	0	0
Otu131	0	0	0	0	0	0	0	0	0	0	0	0	0	0	0	0	0	0	0	0	0	0	0	0	1	0	0	0	0	0	0	1	0	0	0	0	0	0	0	0	0	0	0	0	0	0	1	1	0
Otu132	0	0	0	0	0	0	0	0	0	0	0	0	0	0	0	0	0	0	0	0	0	0	0	0	0	0	0	0	0	0	0	0	0	0	0	0	0	0	0	0	0	0	0	0	0	0	0	0	0
Otu133	0	0	0	0	0	0	0	0	0	0	0	0	0	0	0	0	0	0	0	0	0	0	0	0	0	0	0	0	0	0	0	0	0	0	0	0	0	0	0	0	0	0	0	0	0	0	1	0	0
Otu134	0	0	0	0	0	0	0	0	0	0	0	0	0	0	0	0	0	0	0	0	0	0	0	0	0	0	0	0	0	0	0	0	0	0	0	0	0	0	0	0	0	0	0	0	0	0	0	0	0
Otu135	0	0	0	0	0	0	0	0	0	0	0	0	0	0	0	0	0	0	0	0	0	0	0	0	0	0	0	0	0	0	0	0	0	0	0	0	0	0	0	0	0	0	0	0	0	0	0	0	0
Otu136	0	0	0	0	0	0	0	0	0	0	0	0	0	0	0	0	0	0	0	0	0	0	0	0	0	0	0	0	0	0	0	0	0	0	0	0	0	0	0	0	0	0	0	0	0	0	0	0	0
Otu137	0	0	1	1	0	0	0	0	0	0	0	0	0	0	0	0	0	0	0	0	0	0	0	0	0	0	0	1	0	0	0	0	0	0	0	0	0	0	0	0	0	0	0	0	0	0	0	0	0
Otu138	0	0	0	0	0	0	0	0	0	0	0	0	0	0	0	0	0	0	0	0	0	0	0	0	0	0	0	0	0	0	0	0	0	0	0	0	0	0	0	0	0	0	0	0	0	4	0	0	0
Otu139	0	0	0	0	0	0	0	0	0	0	0	0	0	0	0	0	0	0	0	0	0	0	0	0	0	0	0	0	0	0	0	0	0	0	0	0	0	0	0	0	0	0	0	0	0	0	0	0	0
Otu140	0	0	0	0	0	0	0	0	0	0	0	0	0	0	0	0	0	0	0	0	0	0	0	0	0	0	0	0	0	0	0	0	0	0	0	0	0	0	0	0	0	0	0	0	0	0	0	0	0
Otu141	0	0	0	0	0	0	0	0	0	0	0	0	0	0	0	0	0	0	0	0	0	0	0	0	0	0	0	0	0	0	0	0	0	0	0	0	0	0	0	0	0	0	0	0	0	0	1	0	0
Otu142	0	0	0	0	0	0	0	0	0	0	0	0	0	0	0	0	0	0	0	0	0	0	0	0	0	0	0	0	0	0	0	0	0	0	0	0	0	0	0	0	0	0	0	0	0	1	0	0	0
Otu143	0	0	0	0	0	0	0	0	0	0	0	0	0	0	0	0	0	0	0	0	0	0	0	0	0	0	0	0	0	0	0	4	0	0	0	0	0	0	0	0	0	0	0	0	0	0	0	0	0
Otu144	0	0	0	0	0	0	0	0	0	0	0	0	0	0	0	0	0	0	0	0	0	0	0	0	0	0	0	0	0	0	0	0	0	0	0	0	0	0	0	0	0	0	0	0	0	0	0	0	0
Otu145	0	1	0	0	0	1	0	0	0	1	0	0	0	0	0	0	0	0	0	0	0	0	0	0	1	0	0	0	0	0	0	0	0	0	0	0	0	0	0	0	0	0	0	0	0	0	0	0	0
Otu146	0	0	0	0	0	0	0	0	0	0	0	0	0	0	0	0	0	0	0	0	0	0	0	0	0	0	0	0	0	0	0	0	0	0	0	0	0	0	0	0	0	0	0	0	0	0	0	1	0
Otu147	0	0	0	0	0	0	0	0	0	0	0	0	0	0	0	0	0	0	0	0	0	0	0	0	0	0	0	0	0	0	0	0	0	0	0	0	0	0	0	0	0	0	0	0	0	0	0	0	0
Otu148	0	0	0	0	0	0	0	0	0	0	0	0	0	0	0	0	0	0	0	0	0	0	0	0	0	0	0	0	0	0	0	0	0	0	0	0	0	0	0	0	0	0	0	0	0	0	0	0	0
Otu149	0	0	0	0	0	0	0	0	0	0	0	0	0	0	0	0	0	0	0	0	0	0	0	0	0	0	0	0	0	0	0	0	0	0	0	0	0	0	0	0	0	0	0	0	0	0	0	0	0
Otu150	0	0	0	0	0	0	0	0	0	0	0	0	0	0	0	0	0	0	0	0	0	0	0	0	0	0	0	0	0	0	0	0	0	0	0	0	0	0	0	0	0	0	0	0	0	0	0	1	0
Otu151	0	0	0	0	0	0	0	0	0	0	0	0	0	0	0	0	0	0	0	0	0	0	0	0	0	0	0	0	0	0	0	0	0	0	0	0	0	0	0	0	0	0	0	0	0	0	0	0	0
Otu152	1	0	0	0	0	0	0	0	0	0	0	0	0	0	0	0	0	0	0	0	0	0	0	0	0	0	1	0	0	0	0	0	0	0	0	0	0	0	0	0	0	0	0	0	0	0	0	0	0
Otu153	0	0	0	0	0	0	0	0	0	0	0	0	0	0	0	0	0	0	0	0	0	0	0	0	0	0	0	0	0	0	0	0	0	0	0	0	0	0	0	0	0	0	0	0	0	0	0	0	0
Otu154	0	0	0	0	0	0	0	0	0	0	0	0	0	0	0	0	0	0	0	0	0	0	0	0	0	0	0	0	0	0	0	0	0	0	0	0	0	0	0	0	0	0	0	0	0	0	0	0	0
Otu155	0	0	0	0	0	0	0	0	0	0	0	0	0	0	0	0	0	0	0	0	0	0	0	0	0	0	0	0	0	0	0	0	0	0	0	0	0	0	0	0	0	0	0	0	0	0	0	0	0
Otu156	0	0	0	0	0	0	0	0	0	0	0	0	0	0	0	0	0	0	0	0	0	0	0	0	0	0	0	0	0	0	0	0	0	0	0	0	0	0	0	0	0	0	0	0	0	0	0	0	0
Otu157	0	0	0	0	0	0	0	0	0	0	0	0	0	0	0	0	0	0	0	0	0	0	0	0	0	0	0	0	0	0	0	2	0	0	0	0	0	0	0	0	0	0	0	0	0	0	0	0	0
Otu158	0	0	0	0	0	0	0	0	0	0	0	0	0	0	0	0	0	0	0	0	0	0	0	0	0	0	0	0	0	0	0	0	0	0	0	0	0	0	0	0	0	0	0	0	0	0	0	0	0
Otu159	0	0	0	0	0	0	0	0	0	0	0	0	0	0	0	0	0	0	0	0	0	0	0	0	0	0	0	0	0	0	0	0	0	0	0	0	0	0	0	0	0	0	0	0	0	0	0	0	0
Otu160	0	0	0	0	0	0	0	0	0	0	0	0	0	0	0	0	0	0	0	0	0	0	0	0	0	0	0	0	0	0	0	0	0	0	0	0	0	0	0	0	0	0	0	0	0	0	0	0	0
Otu161	0	0	0	0	0	0	0	0	0	0	0	0	0	0	0	0	0	0	0	0	0	0	0	0	0	0	0	0	0	0	0	0	0	0	0	0	0	0	0	0	0	0	0	0	2	0	0	0	0
Otu162	0	0	0	0	0	0	0	0	0	0	0	0	0	0	0	0	0	0	0	0	0	0	0	0	0	0	0	0	0	0	0	2	0	0	0	0	0	0	0	0	0	0	0	0	0	0	0	0	0
Otu163	0	0	0	0	0	0	0	0	0	0	0	0	0	0	0	0	0	0	0	0	0	0	0	0	0	0	0	0	0	0	0	0	0	0	0	0	0	0	0	0	0	0	0	0	0	0	0	0	0
Otu164	0	0	0	0	0	0	0	0	0	0	0	0	0	0	0	0	0	0	0	0	0	0	0	0	0	0	0	0	0	0	0	0	0	0	0	0	0	0	0	0	0	0	0	0	0	0	0	0	0
Otu165	0	0	0	0	0	0	0	0	0	0	0	0	0	0	0	0	0	0	0	0	0	0	0	0	0	0	0	0	0	0	0	0	0	0	0	0	0	0	0	0	0	0	0	0	0	1	0	0	0
Otu166	0	0	0	0	0	0	0	0	0	0	0	0	0	0	0	0	0	0	0	0	0	0	0	0	0	0	0	0	0	0	0	0	0	0	0	0	0	0	0	0	0	0	0	0	1	0	0	0	0
Otu167	0	0	0	0	0	0	0	0	0	0	0	0	0	0	0	0	0	0	0	0	0	0	0	0	0	0	0	0	0	0	0	0	0	0	0	0	0	0	0	0	0	0	0	0	0	0	0	0	0
Otu168	0	0	0	0	0	0	0	0	0	0	0	0	0	0	0	0	0	0	0	0	0	0	0	0	0	0	0	0	0	0	0	0	0	0	0	0	0	0	0	0	0	0	0	0	0	0	0	0	0
Otu169	0	0	0	0	0	0	0	0	0	0	0	0	0	0	0	0	0	0	0	0	0	0	0	0	0	0	0	0	0	0	0	0	0	0	0	0	0	0	0	0	0	0	0	0	0	0	0	0	0
Otu170	0	0	0	0	0	0	0	0	0	0	0	0	0	0	0	0	0	0	0	0	0	0	0	0	0	0	0	0	0	0	0	0	0	0	0	0	0	0	0	0	0	0	0	0	0	0	0	1	0
Otu171	0	0	0	0	0	0	0	0	0	0	0	0	0	0	0	0	0	0	0	0	0	0	0	0	0	0	0	0	0	0	0	0	0	0	0	0	0	0	0	0	0	0	0	0	0	0	0	0	0
Otu172	0	0	0	0	0	0	0	0	0	0	0	0	0	0	0	0	0	0	0	0	0	0	0	0	0	0	0	0	0	0	0	0	0	0	0	0	0	0	0	0	0	0	0	0	0	0	0	0	0
Otu173	0	0	0	0	0	0	0	0	0	0	0	0	0	0	0	0	0	0	0	0	0	0	0	0	0	0	0	0	0	0	0	0	0	0	0	0	0	0	0	0	0	0	0	0	0	0	0	0	0
Otu174	0	0	0	0	0	0	0	0	0	0	0	0	0	0	0	0	0	0	0	0	0	0	0	0	0	0	0	0	0	0	0	0	0	0	0	0	0	0	0	0	0	0	0	0	0	0	0	0	0
Otu175	0	0	0	0	0	0	0	0	0	0	0	0	0	0	0	0	0	0	0	0	0	0	0	0	0	0	0	0	0	0	0	0	0	0	0	0	0	0	0	0	0	0	0	0	0	0	0	0	0
Otu176	0	0	0	0	0	0	0	0	0	0	0	0	0	0	0	0	0	0	0	0	0	0	0	0	0	0	0	0	0	0	0	0	0	0	0	0	0	0	0	0	0	0	0	0	0	0	0	0	0
Otu177	0	0	0	0	0	0	0	0	0	0	0	0	0	0	0	0	0	0	0	0	0	0	0	0	0	0	0	0	0	0	0	0	0	0	0	0	0	0	0	0	0	0	0	0	0	0	0	0	0
Otu178	0	0	0	0	0	0	0	0	0	0	0	0	0	0	0	0	0	0	0	0	0	0	0	0	0	0	0	0	0	0	0	0	0	0	0	0	0	0	0	0	0	0	0	0	0	0	0	0	0
Otu179	0	0	0	0	0	0	0	0	0	0	0	0	0	0	0	0	0	0	0	0	0	0	0	0	0	0	0	0	0	0	0	0	0	0	0	0	0	0	0	0	0	0	0	0	0	0	0	0	0
Otu180	0	0	0	0	0	0	0	0	0	0	0	0	0	0	0	0	0	0	0	0	0	0	0	0	0	0	0	0	0	0	0	0	0	0	0	0	0	0	0	0	0	0	0	0	0	0	0	0	0
Otu181	0	0	0	0	0	0	0	0	0	0	0	0	0	0	0	0	0	0	0	0	0	0	0	0	0	0	0	0	0	0	0	0	0	0	0	0	0	0	0	0	0	0	0	0	0	0	0	0	0
Otu182	0	0	0	0	0	0	0	0	0	0	0	0	0	0	0	0	0	0	0	0	0	0	0	0	0	0	0	0	0	0	0	0	0	0	0	0	0	0	0	0	0	0	0	0	0	0	0	0	0
Otu183	0	0	0	0	0	0	0	0	0	0	0	0	0	0	0	0	0	0	0	0	0	0	0	0	0	0	0	0	0	0	0	0	0	0	0	0	0	0	0	0	0	0	0	0	0	0	0	0	0
Otu184	0	0	0	0	1	0	0	0	0	0	0	0	0	0	0	0	0	0	0	0	0	0	0	0	0	0	0	0	0	0	0	0	0	0	0	0	0	0	0	0	0	0	0	0	0	0	0	0	0
Otu185	0	0	0	0	0	0	0	0	0	0	0	0	0	0	0	0	0	0	0	0	0	0	0	0	0	0	0	0	1	0	0	0	0	0	0	0	0	0	0	0	0	0	0	0	0	0	0	0	0
Otu186	0	0	0	0	0	0	0	0	0	0	0	0	0	0	0	0	0	0	0	0	0	0	0	0	0	0	0	0	0	0	0	0	0	0	0	0	0	0	0	0	0	0	0	0	0	0	0	0	0
Otu187	0	0	0	0	0	0	0	0	0	0	0	0	0	0	0	0	0	0	0	0	0	0	0	0	0	0	0	0	0	0	0	0	0	0	0	0	0	0	0	0	0	0	0	0	0	0	0	0	0
Otu188	0	0	0	0	0	0	0	0	0	0	0	0	0	0	0	0	0	0	0	0	0	0	0	0	0	0	0	0	0	0	0	0	0	0	0	0	0	0	0	0	0	0	0	0	0	0	0	0	0
Otu189	0	0	0	0	0	0	0	0	0	0	0	0	0	0	0	0	0	0	0	0	0	0	0	0	0	0	0	0	0	0	0	0	0	0	0	0	0	0	0	0	0	0	0	0	0	0	0	0	0
Otu190	0	0	0	0	0	0	0	0	0	0	0	0	0	0	0	0	0	0	0	0	0	0	0	0	0	0	0	0	0	0	0	0	0	0	0	0	0	0	0	0	0	0	0	0	0	0	0	0	0
Otu191	0	1	0	0	0	0	0	0	0	0	0	0	0	0	0	0	0	0	0	0	0	0	0	0	0	0	0	0	0	0	0	0	0	0	0	0	0	0	0	0	0	0	0	0	0	0	0	0	0
Otu192	0	0	0	0	0	0	0	0	0	0	0	0	0	0	0	0	0	0	0	0	0	0	0	0	0	0	0	0	0	0	0	1	0	0	0	0	0	0	0	0	0	0	0	0	0	0	0	0	0
	810	3012	1003	749	1312	884	1028	204	330	1473	3	0	0	6	0	1	0	1	2	0	0	1	9	918	1231	280	3218	293	227	1245	974	4562	850	5	0	1	0	1	2	0	7	0	3	2	2216	2810	1399	1719	2090
[truncated: 82 more columns]

## Sheet: Myx3RegionsOTUs
	AEG01	AEG03	AEG04	AEG05	AEG06	AEG07	AEG08	AEG09	AEG10	AEG11	AEG13	AEG14	AEG15	AEG16	AEG17	AEG18	AEG19	AEG20	AEG21	AEG22	AEG23	AEG24	AEG25	AEG26	AEG27	AEG30	AEG32	AEG33	AEG34	AEG35	AEG36	AEG37	AEG38	AEG39	AEG40	AEG41	AEG42	AEG43	AEG44	AEG45	AEG46	AEG48	AEG49	AEG50	HEG01	HEG02	HEG03	HEG04	HEG05
Otu001	29	130	0	62	69	66	59	17	5	63	0	105	28	32	19	70	1	8	4	4	26	13	41	33	6	11	0	26	14	94	13	19	20	25	1	13	0	15	4	0	1	2	19	4	29	164	119	100	87
Otu002	2	5	0	8	4	4	2	0	0	0	0	1	0	21	0	1	0	1	0	1	3	4	13	2	0	15	0	1	0	39	0	0	0	0	0	49	0	18	2	0	1	0	26	1	0	151	16	2	4
Otu003	0	3	0	0	0	5	6	0	5	1	0	2	2	1	1	13	0	2	1	7	2	1	5	2	0	6	2	3	1	94	0	3	2	11	11	30	0	3	28	32	38	12	34	2	7	9	5	7	27
Otu004	0	0	0	0	0	0	0	0	0	0	0	1	0	0	0	1	0	0	0	0	0	0	0	0	1	14	0	1	1	7	0	1	2	1	2	7	1	1	0	0	2	0	6	24	1	32	8	17	189
Otu005	0	2	0	0	0	1	1	1	0	1	1	2	1	1	0	2	0	1	26	12	2	0	1	1	0	28	0	0	1	35	3	0	0	1	2	3	0	67	3	35	1	0	1	1	0	5	0	21	2
Otu006	5	2	0	1	1	2	4	0	0	1	0	2	1	0	2	1	0	0	0	0	0	0	0	5	0	1	0	0	0	18	0	0	1	1	0	0	0	0	82	0	3	0	6	0	5	16	15	1	11
Otu007	0	7	0	3	0	3	0	0	2	0	0	2	5	0	0	2	0	1	1	0	0	0	1	1	0	0	0	1	0	5	2	10	10	1	0	0	0	0	0	0	0	0	0	0	0	7	2	2	6
Otu008	0	0	0	0	0	0	0	0	0	0	0	0	0	0	0	0	0	0	0	0	0	0	8	0	0	0	0	0	0	176	0	1	1	1	0	0	0	1	1	0	0	0	2	0	1	4	1	2	4
Otu009	1	0	0	0	1	0	1	1	0	0	0	1	0	0	0	0	0	1	4	1	0	1	0	1	0	24	0	0	0	0	1	0	0	8	0	5	0	1	1	0	0	0	0	0	0	1	8	4	6
Otu010	0	10	0	4	6	9	0	0	0	2	0	3	0	0	0	2	0	0	0	0	0	0	0	3	0	0	0	0	0	0	1	0	0	0	0	5	0	1	0	0	0	0	1	0	0	0	0	2	0
Otu011	0	1	0	4	6	1	0	5	1	13	0	0	1	1	0	0	0	0	0	0	0	0	1	0	0	0	0	0	0	6	0	0	0	3	0	0	0	0	0	0	0	0	0	1	0	1	0	3	0
Otu012	0	5	0	0	0	1	7	0	3	0	0	0	0	2	1	1	4	0	0	0	0	0	0	6	0	2	0	0	0	2	5	0	0	2	1	3	0	0	2	0	0	0	0	0	0	0	2	0	0
Otu013	2	0	0	0	3	1	1	0	1	0	0	14	0	1	0	0	0	0	0	0	0	0	1	0	0	0	0	1	0	0	0	0	1	0	0	0	0	0	0	0	0	0	0	0	1	0	1	1	3
Otu014	0	0	0	0	0	0	0	0	0	0	0	1	1	0	2	2	0	0	0	0	0	0	0	0	0	1	0	0	0	4	0	19	1	1	5	5	0	0	0	10	0	1	4	0	5	3	1	0	1
Otu015	0	0	0	0	0	1	0	0	0	0	0	0	0	0	0	0	0	0	0	0	0	0	0	0	0	0	0	0	0	1	3	6	4	2	0	0	0	0	0	0	0	0	0	0	0	0	0	1	3
Otu016	0	0	0	0	0	0	0	0	0	0	0	0	0	0	0	0	0	0	0	0	0	0	0	0	0	0	0	0	0	0	0	0	0	0	0	0	0	0	0	0	0	0	0	0	1	6	0	6	57
Otu017	0	0	0	0	0	0	0	0	0	0	0	0	0	0	0	0	0	0	0	0	0	0	0	0	0	0	0	0	0	0	0	0	0	0	0	0	0	0	0	0	0	0	0	0	0	0	0	0	0
Otu018	0	0	0	0	0	0	0	0	0	0	0	0	0	0	0	0	0	0	0	0	0	0	0	0	0	0	0	0	0	0	0	0	0	0	0	0	0	0	0	0	0	0	0	0	0	0	0	0	0
Otu019	0	3	0	0	1	0	0	1	0	1	0	0	0	0	0	2	0	2	49	10	1	0	0	0	0	1	0	0	0	0	0	0	0	16	0	0	0	7	0	1	1	0	0	1	1	0	0	1	0
Otu020	0	0	0	0	0	0	0	0	0	0	0	0	0	0	0	0	0	0	0	0	0	0	0	1	0	0	0	0	0	1	0	1	0	1	0	2	0	1	1	0	1	0	1	0	0	4	1	0	0
Otu021	0	0	0	0	0	0	12	0	0	7	0	0	0	0	0	0	0	0	0	0	0	0	0	1	0	0	0	0	0	0	0	0	0	0	0	0	0	0	0	0	0	0	0	0	0	0	0	0	0
Otu022	0	0	0	0	0	0	0	0	0	0	0	0	0	0	0	0	0	0	0	0	0	0	0	0	0	0	0	0	0	0	0	0	0	0	0	0	0	1	27	0	0	0	0	0	0	1	1	0	0
Otu023	1	5	0	0	1	4	8	0	0	1	0	1	4	2	3	21	0	0	2	5	2	0	4	3	0	3	0	0	0	9	0	0	0	0	3	0	0	0	3	1	0	0	2	0	0	0	0	0	0
Otu024	0	0	0	0	0	1	1	0	0	0	0	0	0	0	2	26	0	0	0	2	0	0	0	0	0	0	0	0	0	0	0	0	0	0	0	1	0	5	1	0	6	1	0	55	0	0	1	4	1
Otu025	0	0	0	0	0	0	0	0	0	0	0	0	0	0	1	2	0	0	0	0	0	0	0	0	0	0	0	0	0	0	1	1	0	0	0	0	0	0	0	0	0	0	0	0	0	1	0	0	0
Otu026	0	0	0	0	0	0	0	0	0	0	0	0	0	0	0	0	0	0	0	0	0	0	0	0	0	0	0	0	0	0	0	0	0	0	0	1	0	0	0	0	0	0	0	0	0	0	0	0	0
Otu027	14	5	0	1	1	2	0	0	3	0	0	1	1	0	2	6	0	0	1	0	2	1	10	8	0	0	0	0	0	6	0	1	0	1	0	0	0	0	12	0	1	0	0	0	0	0	0	0	0
Otu028	0	0	0	0	0	0	0	0	0	0	0	0	0	0	0	0	0	0	0	0	0	0	0	0	0	0	0	0	0	0	0	0	0	0	0	0	0	0	0	0	0	0	0	0	0	0	0	0	0
Otu029	0	0	0	0	0	0	0	0	0	0	0	0	0	0	0	0	0	0	0	0	0	0	0	0	0	0	0	0	0	9	1	12	10	0	0	5	0	0	0	0	1	0	2	0	0	0	0	0	1
Otu030	0	2	0	0	0	0	6	0	0	0	0	0	0	0	0	0	0	0	0	0	0	0	0	0	0	0	0	0	0	9	1	7	0	1	0	0	0	1	0	0	0	0	0	0	0	0	0	0	0
Otu031	0	0	0	3	12	1	0	0	0	0	0	2	0	0	0	0	0	0	0	0	0	0	0	1	0	0	0	0	1	0	1	2	0	0	0	0	0	0	0	0	0	0	0	0	0	1	0	1	0
Otu032	0	1	0	0	0	0	0	0	0	0	0	0	0	0	0	0	0	0	0	0	0	0	0	0	0	0	0	0	0	0	0	0	0	0	0	0	0	0	0	0	0	0	0	0	0	0	0	0	0
Otu033	1	1	0	1	1	0	0	0	0	3	0	1	0	0	1	1	0	0	4	0	0	0	0	2	0	1	0	0	0	5	0	0	0	1	0	1	0	1	2	13	0	0	0	0	0	0	0	0	0
Otu034	0	0	0	0	0	0	0	0	0	0	0	0	0	0	0	6	0	0	0	0	0	0	0	0	0	0	0	0	0	0	0	4	0	0	0	0	0	0	1	3	0	0	0	0	0	0	0	0	0
Otu035	0	0	0	0	0	0	0	0	0	0	0	0	0	0	0	0	0	0	0	0	0	0	0	0	0	0	0	0	0	0	0	0	0	0	0	0	0	0	0	0	0	0	0	0	0	0	0	0	0
Otu036	0	0	0	0	0	0	0	0	0	0	0	0	0	0	0	0	0	1	0	0	0	0	0	0	0	0	0	0	0	8	0	0	0	0	0	2	0	1	3	1	0	0	0	0	0	0	0	0	0
Otu037	0	0	0	0	1	0	0	0	0	1	0	0	0	0	0	0	0	0	0	0	0	0	0	0	0	0	0	0	3	0	0	0	0	0	0	0	0	1	0	0	0	0	0	0	0	0	0	3	0
Otu038	0	0	0	0	0	0	0	0	0	0	0	0	0	0	0	0	0	0	0	0	0	0	0	0	0	0	0	0	0	0	0	0	0	0	0	0	0	0	0	0	0	0	0	0	0	1	2	0	0
Otu039	0	0	0	0	0	0	0	0	0	0	0	0	0	0	0	0	0	0	0	0	0	0	0	0	0	0	0	0	0	0	0	0	0	0	0	0	0	0	0	0	0	0	0	0	0	0	0	0	0
Otu040	0	0	0	0	0	0	0	0	0	0	0	0	0	0	0	0	0	0	0	0	0	0	2	0	0	0	0	0	0	0	0	0	0	0	0	0	0	0	0	0	0	0	4	0	0	0	0	0	3
Otu041	0	0	0	0	0	1	0	0	0	0	0	0	0	0	0	0	0	0	0	0	0	0	0	0	0	0	0	0	0	0	0	0	0	0	0	0	0	0	6	0	0	0	0	0	0	2	0	0	1
Otu042	0	2	0	0	2	2	8	0	0	0	0	0	1	2	0	8	0	0	4	5	2	0	3	1	0	0	0	0	0	1	0	0	0	0	0	1	0	0	0	0	0	0	0	0	0	0	0	0	0
Otu043	0	1	0	0	0	0	0	0	0	0	0	4	0	3	0	0	0	0	0	0	0	2	0	7	0	0	0	0	0	0	0	0	0	0	0	0	0	0	0	0	0	0	0	0	0	0	5	0	0
Otu044	0	0	0	0	0	0	0	0	0	0	0	0	0	0	0	0	0	0	0	0	0	0	0	0	0	0	0	0	0	0	0	0	0	0	0	0	0	0	2	0	0	0	0	0	1	0	1	0	2
Otu045	0	0	0	0	0	0	0	0	0	0	0	0	0	0	0	0	0	0	0	0	0	0	0	0	0	0	0	0	0	0	0	0	0	0	0	0	0	0	0	0	0	0	0	0	0	0	0	0	0
Otu046	0	0	0	0	0	0	0	0	0	0	0	0	0	0	0	0	0	0	0	0	0	0	0	0	0	0	0	0	0	0	0	0	0	0	0	0	0	0	0	0	0	0	0	0	0	0	0	0	0
Otu047	0	0	0	0	0	0	0	0	0	0	0	0	0	0	0	0	0	0	0	0	0	0	0	0	0	0	0	0	0	0	0	0	0	0	0	0	0	0	0	0	0	0	0	0	0	0	0	0	0
Otu048	0	0	0	0	1	0	0	0	0	0	0	0	1	0	0	0	0	0	0	0	0	0	0	0	0	0	0	0	0	0	0	0	0	0	0	0	0	0	0	0	0	0	0	0	0	2	1	0	2
Otu049	0	0	0	0	0	0	0	0	0	0	0	0	0	0	0	0	0	0	0	0	0	0	0	0	0	0	0	0	0	0	0	0	0	0	0	0	0	0	0	0	0	0	0	0	0	0	0	0	0
Otu050	0	0	0	0	0	0	0	0	0	0	0	0	14	1	0	0	0	0	0	0	0	0	0	0	0	0	0	0	0	0	0	6	0	0	0	0	0	0	0	0	0	0	0	0	0	1	0	0	0
Otu051	0	0	0	0	0	0	0	0	0	0	0	0	1	0	0	0	0	0	0	0	0	0	1	0	0	1	0	0	0	0	0	1	0	0	0	0	0	0	0	0	0	0	0	1	0	0	1	0	0
Otu052	0	0	0	0	0	0	0	0	0	0	0	0	0	0	0	0	0	0	0	0	0	0	0	0	0	0	0	0	0	0	0	0	0	0	0	0	0	0	0	0	0	0	0	0	0	0	0	0	0
Otu053	0	0	0	0	0	0	0	0	0	0	0	0	0	0	0	0	0	0	0	0	0	0	0	0	0	0	0	0	0	0	0	0	0	0	4	0	0	0	0	0	0	0	1	0	0	0	0	0	0
Otu054	0	0	0	0	0	0	0	0	0	0	0	0	6	0	0	6	0	0	0	0	0	0	0	0	0	0	1	0	0	1	0	0	0	0	0	1	0	0	0	0	0	0	0	0	2	0	1	0	0
Otu055	0	2	0	0	0	0	2	0	3	1	0	1	0	0	2	14	0	0	1	1	1	0	0	0	0	0	0	0	0	0	0	0	0	0	0	0	0	0	0	0	0	0	0	0	0	0	0	0	0
Otu056	0	0	0	0	0	0	0	0	0	0	0	0	0	0	0	0	0	0	0	0	0	0	0	0	0	0	0	0	0	0	0	0	0	0	0	0	0	0	0	0	0	0	0	0	0	0	0	0	0
Otu057	0	0	0	0	0	4	0	0	3	0	0	0	0	0	0	0	0	0	0	0	0	0	0	0	0	0	0	0	0	0	0	0	0	0	0	0	0	0	0	0	0	0	0	0	0	0	0	0	0
Otu058	0	0	0	0	0	0	0	0	0	0	0	0	0	0	10	5	0	0	0	0	0	0	0	1	0	0	0	0	0	0	0	0	0	1	0	0	0	1	0	0	0	0	1	0	1	0	0	0	0
Otu059	0	0	0	0	0	0	0	0	0	0	0	0	0	0	0	0	0	0	0	0	0	0	0	0	0	0	0	0	0	0	0	0	0	0	0	0	0	0	0	0	0	0	0	0	0	0	0	0	0
Otu060	1	1	0	0	0	0	0	0	0	0	0	0	0	0	0	0	0	0	0	0	0	0	0	0	0	2	0	1	0	2	1	1	0	0	0	0	0	1	0	0	0	0	1	0	0	3	0	0	0
Otu061	0	0	0	0	0	0	0	0	0	0	0	0	0	0	0	0	0	0	0	0	0	0	0	0	0	0	0	0	0	0	0	0	0	0	0	0	0	0	0	0	0	0	0	0	0	0	0	0	0
Otu062	0	0	0	0	0	0	0	0	0	0	0	0	0	0	0	0	0	0	0	0	0	0	0	0	0	0	0	0	0	0	0	0	0	0	0	0	0	0	0	0	0	0	0	0	0	0	0	0	0
Otu063	0	0	0	1	1	0	1	0	0	0	0	0	0	1	0	0	1	0	0	0	0	0	0	0	0	1	0	0	0	0	1	1	0	1	1	7	0	0	1	0	0	0	0	0	0	0	0	0	0
Otu064	0	0	0	0	0	0	0	0	0	0	0	0	0	0	0	0	0	0	0	0	0	0	0	0	0	0	0	0	0	0	0	0	0	0	0	0	0	0	0	0	0	0	0	0	0	0	0	0	0
Otu065	1	0	0	0	0	0	0	0	0	0	0	1	1	0	1	1	0	0	0	0	0	0	0	1	0	0	0	0	0	1	0	0	0	0	0	0	0	0	5	0	0	0	0	0	0	0	0	0	0
Otu066	0	0	0	0	0	0	0	0	0	0	0	0	0	0	0	0	0	0	0	0	0	0	0	0	0	0	0	0	0	0	0	0	0	0	0	0	0	0	0	0	0	0	0	13	0	1	0	1	0
Otu067	0	0	0	0	0	0	0	0	0	0	0	0	0	0	0	0	0	0	0	0	0	0	0	0	0	0	0	0	1	1	0	0	0	2	0	2	0	1	0	0	0	0	0	0	0	0	1	0	0
Otu068	0	0	0	0	0	0	0	0	0	0	0	0	0	0	0	0	0	0	0	0	0	0	0	0	0	0	0	0	0	0	0	0	0	0	0	0	0	0	0	0	0	0	0	0	0	0	0	0	0
Otu069	0	1	0	2	1	0	0	0	2	0	0	0	1	0	0	1	0	1	0	0	0	1	0	3	0	0	0	0	0	0	0	0	0	0	0	0	0	0	0	0	0	0	0	0	0	0	0	0	0
Otu070	0	0	0	0	0	0	0	0	0	0	0	0	0	0	0	0	0	0	0	0	0	0	0	0	0	0	0	0	0	7	0	0	1	0	0	1	0	1	3	0	0	0	0	0	0	0	0	0	0
Otu071	0	0	0	0	0	0	0	0	0	0	0	0	0	0	0	0	0	0	0	0	0	0	0	0	0	0	0	0	0	0	0	0	0	0	0	0	0	0	0	0	0	0	0	0	0	0	0	0	0
Otu072	0	0	0	0	0	0	0	0	0	0	0	0	0	0	0	0	0	0	0	0	0	0	0	0	0	0	0	0	0	0	0	0	0	0	0	0	0	0	0	0	0	0	0	0	0	0	0	0	0
Otu073	0	0	0	0	0	0	0	0	0	0	0	0	0	0	0	0	0	0	0	0	0	0	0	0	0	0	0	0	0	0	0	0	0	0	0	0	0	0	0	0	0	0	0	0	0	0	0	0	0
Otu074	0	0	0	0	0	0	0	0	0	0	0	0	0	0	0	0	0	0	0	0	0	0	0	0	0	0	0	0	0	0	0	0	0	0	0	0	0	0	0	0	0	0	0	0	0	0	0	0	0
Otu075	0	0	0	0	0	0	0	0	0	0	0	0	0	0	0	0	0	0	0	0	0	0	0	0	0	0	0	0	0	0	0	0	0	0	0	0	0	0	0	0	0	0	0	0	0	0	0	0	0
Otu076	0	0	0	0	0	0	0	0	0	0	0	0	0	0	0	0	0	0	0	0	0	0	0	0	0	0	0	0	0	0	0	0	0	0	0	0	0	0	0	0	0	0	0	0	0	0	1	0	0
Otu077	0	0	0	0	0	0	0	0	0	0	0	0	0	0	0	0	0	0	0	0	0	0	0	0	0	0	0	0	0	0	0	0	0	0	0	0	0	0	0	0	0	0	0	0	0	0	0	0	0
Otu078	0	0	0	0	0	0	0	0	0	0	0	0	0	0	0	0	0	0	0	0	0	0	0	0	0	0	0	0	0	0	0	0	0	0	0	0	0	0	0	0	0	0	0	0	0	0	0	0	0
Otu079	0	0	0	0	0	0	0	0	0	0	0	0	0	0	0	0	0	0	0	0	0	0	0	0	0	0	0	0	0	0	0	0	0	0	0	0	0	0	0	0	0	0	0	0	0	0	0	0	0
Otu080	0	0	0	0	0	0	0	0	0	0	0	0	0	0	0	0	0	0	0	0	0	0	0	0	0	0	0	0	0	0	0	0	0	0	4	0	0	0	0	0	0	0	0	0	0	0	0	0	0
Otu081	0	0	0	0	0	0	0	0	0	0	0	0	0	0	0	0	0	0	0	0	0	0	0	0	0	0	0	0	0	0	0	0	0	0	0	0	0	0	0	0	0	0	0	0	0	0	0	0	0
Otu082	0	0	0	0	0	0	0	0	0	0	0	0	0	0	0	0	0	0	0	0	0	0	0	0	0	0	0	0	0	0	0	0	0	0	0	0	0	0	0	0	0	0	0	0	0	0	0	0	0
Otu083	0	0	0	0	1	0	0	0	0	0	0	0	0	0	0	0	0	0	0	0	0	0	0	0	0	0	0	0	0	0	0	1	0	0	0	0	0	0	0	0	0	0	0	0	1	0	1	0	1
Otu084	0	0	0	0	0	0	0	0	0	0	0	0	0	0	0	0	0	0	0	0	0	0	0	0	0	0	0	0	0	0	0	0	0	0	0	0	0	0	0	0	0	0	0	0	0	0	0	0	0
Otu085	0	0	0	0	1	0	0	0	0	0	0	0	0	0	0	0	0	0	0	0	0	0	0	0	0	0	0	0	0	0	0	0	0	0	1	1	0	0	0	0	0	1	0	0	0	0	1	2	0
Otu086	0	0	0	0	0	0	0	0	0	0	0	0	0	0	0	0	0	0	0	0	0	0	0	0	0	0	0	0	0	0	0	0	0	0	0	0	0	0	0	0	0	0	0	0	0	0	0	0	0
Otu087	0	0	0	0	0	0	0	0	0	0	0	0	0	0	0	0	0	0	0	0	0	0	0	0	0	0	0	2	1	5	0	0	1	0	0	0	0	0	0	0	0	0	1	0	0	0	0	0	0
Otu088	0	0	0	0	0	0	0	0	0	0	0	0	0	0	0	0	0	0	0	0	0	0	0	0	0	0	0	0	0	2	1	0	0	0	0	4	0	0	1	0	0	0	1	0	0	0	0	0	0
Otu089	0	0	0	0	0	0	0	0	0	0	0	0	0	0	0	0	0	0	0	0	0	0	0	0	0	0	0	0	0	0	0	0	0	0	0	0	0	0	0	0	0	0	0	0	0	0	0	0	0
Otu090	0	0	1	1	0	0	0	0	0	1	0	1	0	0	1	4	0	0	0	0	0	0	0	0	0	0	0	0	0	0	0	0	0	0	0	0	0	0	0	0	0	0	0	0	0	0	0	0	0
Otu091	0	0	0	0	0	0	4	0	0	1	0	0	0	0	0	0	0	0	0	0	4	0	0	0	0	0	0	0	0	0	0	0	0	0	0	0	0	0	0	0	0	0	0	0	0	0	0	0	0
Otu092	0	0	0	0	0	0	0	0	0	0	0	0	0	0	0	0	0	0	0	0	0	0	0	0	0	0	0	0	0	0	0	0	0	0	0	0	0	1	0	0	0	0	0	8	0	0	0	0	0
Otu093	0	0	0	0	0	0	0	0	1	0	0	0	0	0	0	1	0	0	0	0	0	0	0	0	0	2	0	0	0	1	0	0	0	0	0	0	0	0	0	0	1	0	1	1	0	0	0	0	0
Otu094	0	0	0	0	0	0	0	0	0	0	0	0	0	0	0	0	0	0	0	0	0	0	0	0	0	0	0	0	0	0	0	0	0	0	0	0	0	0	0	0	0	0	0	0	0	0	0	0	0
Otu095	0	0	0	0	0	0	0	0	0	0	0	0	0	0	0	0	0	0	0	0	0	0	0	0	0	0	0	0	0	0	0	0	0	0	0	0	0	0	0	0	0	0	0	0	0	0	0	0	0
Otu096	1	1	0	0	1	0	0	0	0	0	0	1	0	0	0	1	0	0	0	0	0	0	1	1	0	0	0	0	0	0	1	0	0	0	0	0	0	0	0	0	0	0	0	0	0	0	0	0	0
Otu097	0	0	0	0	0	0	0	0	0	0	0	0	0	0	0	0	0	0	0	0	0	0	0	0	0	0	0	0	0	0	0	0	0	0	0	0	0	0	0	0	0	0	0	0	1	0	0	0	0
Otu098	0	0	0	0	0	0	0	0	0	0	0	0	0	0	0	0	0	0	0	0	0	0	0	0	0	0	0	0	0	0	0	0	0	0	0	0	0	0	0	0	0	0	0	0	0	0	0	0	0
Otu099	0	2	0	0	0	0	4	0	0	0	0	0	0	1	0	0	0	0	0	0	0	0	0	0	0	0	0	0	0	0	0	0	0	0	0	0	0	0	0	0	0	0	0	0	0	0	0	0	0
Otu100	0	0	0	0	0	0	0	0	0	0	0	0	0	0	0	0	0	0	0	0	0	0	0	0	0	0	0	0	0	0	0	0	0	0	0	0	0	0	0	0	0	0	0	0	0	0	0	0	0
Otu101	0	0	0	0	0	0	1	0	0	0	0	0	0	3	0	0	0	0	0	0	0	0	0	0	0	0	0	0	0	0	0	0	0	0	1	0	0	0	0	0	0	0	0	0	0	0	0	0	0
Otu102	0	0	0	0	0	0	0	0	0	0	0	0	0	0	0	0	0	0	0	0	0	0	0	0	0	0	0	0	0	0	0	0	0	0	0	0	0	0	0	0	0	0	0	0	0	0	0	0	0
Otu103	0	0	0	0	0	0	0	0	0	0	0	0	0	1	0	0	0	0	2	0	0	0	0	0	0	0	0	0	0	0	0	0	0	0	0	0	0	0	1	0	0	0	0	0	0	0	0	0	0
Otu104	0	0	0	0	0	0	0	0	0	0	0	0	0	0	0	0	0	0	0	0	0	0	0	0	0	0	0	0	0	0	0	0	0	0	0	0	0	0	0	0	0	0	0	0	0	0	0	0	0
Otu105	0	0	0	1	0	0	0	0	0	0	0	0	0	0	0	2	0	0	0	0	0	0	0	0	0	0	0	0	0	0	0	0	0	0	0	0	0	0	0	0	0	0	1	0	1	0	0	0	0
Otu106	0	0	0	0	0	0	0	0	0	0	0	0	0	0	0	0	0	0	0	0	0	0	0	0	0	0	0	0	0	0	0	0	0	0	0	0	0	0	0	0	0	0	0	0	0	0	0	0	0
Otu107	0	0	0	0	0	0	0	0	0	0	0	0	0	0	0	0	0	0	0	0	0	0	0	0	0	0	0	0	0	0	0	0	0	0	0	0	0	0	0	0	0	0	0	0	0	0	1	0	0
Otu108	0	0	0	0	0	0	0	0	0	0	0	0	0	0	0	0	0	0	0	0	0	0	0	0	0	0	0	0	0	0	0	0	0	0	0	0	0	0	0	0	0	0	0	0	0	0	0	0	0
Otu109	0	0	0	0	0	0	0	0	0	0	0	0	0	0	0	0	0	0	0	0	0	0	0	0	0	3	0	0	0	0	0	0	0	0	0	2	0	0	0	0	0	0	0	0	0	0	0	0	0
Otu110	0	0	0	0	0	0	0	0	0	0	0	0	0	0	0	0	0	0	0	0	0	0	0	0	0	0	0	0	0	0	0	0	0	0	0	0	0	0	0	0	0	0	0	0	0	0	0	1	1
Otu111	0	0	0	0	0	0	0	0	0	0	0	0	0	0	0	0	0	0	0	0	0	0	0	0	0	0	0	0	0	0	0	0	0	0	0	0	0	0	0	0	0	0	0	0	0	0	0	0	0
Otu112	0	0	0	0	0	0	0	0	0	0	0	0	0	0	0	0	0	0	0	0	0	0	0	0	0	0	0	0	0	0	0	0	0	0	0	0	0	0	0	0	0	0	0	0	0	1	0	0	0
Otu113	0	0	0	0	0	0	0	0	0	0	0	0	0	0	0	0	0	0	0	0	0	0	0	0	0	0	0	0	0	0	0	0	0	0	0	0	0	0	0	0	0	0	0	0	0	0	0	0	0
Otu114	0	0	0	0	0	0	0	0	0	0	0	0	0	0	0	0	0	0	0	1	0	0	0	0	0	0	0	0	0	2	0	0	0	0	0	0	0	0	1	0	0	0	0	0	0	0	0	0	0
Otu115	0	0	0	0	0	0	0	0	0	0	0	0	0	0	0	0	0	0	0	0	0	0	0	0	0	0	0	0	0	0	0	0	0	0	0	0	0	2	0	0	0	0	0	0	0	0	0	0	0
Otu116	0	0	0	0	0	0	0	0	0	0	0	0	0	0	0	0	0	0	0	0	0	0	0	0	0	0	0	0	0	0	0	0	0	0	0	0	0	0	0	0	0	0	0	0	0	0	0	1	0
Otu117	0	0	0	0	0	0	0	0	0	0	0	0	0	0	0	0	0	0	0	0	0	0	0	0	0	0	0	0	0	0	0	0	0	0	0	0	0	0	0	0	0	0	0	0	0	0	0	0	0
Otu118	0	0	0	0	0	0	0	0	0	0	0	0	0	0	0	0	0	0	0	0	0	0	0	0	0	0	0	0	0	0	0	0	0	0	0	0	0	0	0	0	0	0	0	0	0	0	0	0	0
Otu119	0	0	0	0	0	0	0	0	0	0	0	0	0	0	0	0	0	0	0	0	0	0	0	0	0	0	0	0	0	0	0	0	0	0	0	0	0	0	0	0	0	0	0	0	0	0	0	0	0
Otu120	0	0	0	0	0	0	0	0	0	0	0	0	0	0	0	0	0	0	0	0	0	0	0	0	0	0	0	0	0	0	0	0	0	0	0	0	0	0	0	0	0	0	0	0	0	0	0	0	0
Otu121	0	0	0	0	0	0	0	0	0	0	0	0	0	0	0	0	0	0	0	0	0	0	0	0	0	0	0	0	0	0	0	0	0	0	0	0	0	0	0	0	0	0	0	0	0	0	0	0	0
Otu122	0	0	0	0	0	0	0	0	0	0	0	0	0	0	0	0	0	0	0	0	0	0	0	0	0	0	0	0	0	0	0	0	0	0	0	0	0	0	0	0	0	0	0	0	0	0	0	0	0
Otu123	0	0	0	0	0	0	0	0	0	0	0	0	0	0	0	0	0	0	0	0	0	0	0	0	0	0	0	0	0	0	0	0	0	0	0	0	0	0	0	0	0	0	0	0	0	0	0	0	0
Otu124	0	0	0	0	0	0	0	0	0	0	0	0	0	0	0	0	0	0	0	0	0	0	0	0	0	0	0	0	0	0	0	0	0	0	0	0	0	0	0	0	0	0	0	0	0	0	0	0	0
Otu125	0	1	0	0	0	0	0	0	0	0	0	0	0	0	0	2	0	0	0	0	0	0	0	0	0	0	0	0	0	0	0	1	0	0	0	0	0	0	0	0	0	0	0	0	0	0	0	0	0
Otu126	0	0	0	0	0	0	0	0	0	0	0	0	0	0	0	0	0	0	0	0	0	0	0	0	0	0	0	0	0	0	0	0	0	0	0	0	0	0	0	4	0	0	0	0	0	0	0	0	0
Otu127	0	0	0	0	0	0	0	0	0	0	0	0	0	0	0	0	0	0	0	0	0	0	0	0	0	0	0	0	0	0	0	0	0	0	0	0	0	0	0	0	1	0	0	0	0	0	0	0	0
Otu128	0	0	0	0	0	0	0	0	0	0	0	0	0	0	0	0	0	1	0	0	1	0	0	0	0	0	0	0	0	0	0	0	0	0	0	0	0	0	0	0	0	0	0	0	0	0	0	0	0
Otu129	0	0	0	0	0	0	0	0	0	0	0	0	0	0	0	0	0	0	0	0	0	0	0	0	0	0	0	0	0	0	0	0	0	0	0	0	0	0	0	0	0	0	0	0	1	0	1	0	0
Otu130	0	0	0	0	0	0	0	0	0	0	0	0	0	0	0	0	0	0	0	0	0	0	0	0	0	0	0	0	0	1	0	0	0	0	0	0	0	0	0	0	0	2	0	0	0	0	0	0	0
Otu131	0	0	0	0	0	0	0	0	0	0	0	0	0	0	0	0	0	0	0	0	0	0	0	0	0	0	0	0	0	0	0	0	0	0	0	0	0	0	0	0	0	0	0	0	0	0	0	0	0
Otu132	0	0	0	0	0	0	0	0	0	0	0	0	0	0	0	0	0	0	0	0	0	0	0	0	0	0	0	0	0	3	0	0	0	0	0	0	0	0	0	0	0	0	0	0	0	0	0	0	0
Otu133	0	0	0	0	0	0	0	0	0	0	0	0	0	0	0	0	0	0	0	0	0	0	0	0	0	0	0	0	0	0	0	0	0	0	0	0	0	0	0	0	0	0	0	0	0	0	0	0	0
Otu134	0	0	0	0	0	0	0	0	0	0	0	0	0	0	0	0	0	0	0	0	0	0	0	0	0	0	0	0	0	0	0	0	0	0	0	0	0	0	0	0	0	0	0	0	0	0	0	0	0
Otu135	0	0	0	0	0	0	0	0	0	0	0	0	0	0	0	0	0	0	0	0	0	0	0	0	0	0	0	0	0	0	0	0	0	0	0	0	0	0	0	0	0	0	0	0	0	0	0	0	3
Otu136	0	0	0	0	0	0	0	0	0	0	0	0	0	0	0	2	0	0	0	0	0	0	0	0	0	0	0	0	0	0	0	0	0	0	0	0	0	0	0	0	0	0	0	0	1	0	0	0	0
Otu137	0	0	0	0	0	0	0	0	0	0	0	0	0	0	0	0	0	0	0	0	0	0	0	0	0	0	0	0	0	0	0	0	0	0	0	0	0	0	0	0	0	0	0	0	0	0	1	0	0
Otu138	0	0	0	0	0	0	0	0	0	0	0	0	0	0	0	0	0	0	0	0	0	0	0	0	0	0	0	0	0	0	0	0	0	0	0	0	0	0	0	0	0	0	0	0	0	0	0	0	0
Otu139	0	0	0	0	0	0	0	0	0	0	0	0	0	0	0	0	0	0	0	0	0	0	0	0	0	0	0	0	0	0	0	0	0	0	0	0	0	0	0	0	0	0	0	0	0	0	0	0	0
Otu140	0	0	0	0	0	0	0	0	0	0	0	0	0	0	0	0	0	0	0	0	0	0	0	0	0	0	0	0	0	0	0	0	0	0	0	0	0	0	0	0	0	0	0	0	0	0	0	0	0
Otu141	0	0	0	0	0	0	0	0	0	0	0	0	0	0	0	0	0	0	0	0	0	0	0	0	0	0	0	0	0	0	0	0	0	0	0	0	0	0	0	0	0	0	0	0	0	0	0	0	0
Otu142	0	0	0	0	0	0	0	0	0	0	0	0	0	0	0	0	0	0	0	0	0	0	0	0	0	0	0	0	0	0	0	0	0	0	0	0	0	0	0	0	0	0	0	0	0	0	0	0	0
Otu143	0	0	0	0	0	0	0	0	0	0	0	0	0	0	0	0	0	0	0	0	0	0	0	0	0	0	0	0	0	0	0	0	0	0	0	0	0	0	0	0	0	0	0	0	0	0	0	0	0
Otu144	0	0	0	0	0	0	0	0	0	0	0	0	0	0	0	0	0	0	0	0	0	0	0	0	0	0	0	0	0	0	0	0	0	0	0	0	0	0	0	0	0	0	0	0	0	0	0	0	0
Otu145	0	0	0	0	0	0	0	0	0	0	0	0	0	0	0	0	0	0	0	0	0	0	0	0	0	0	0	0	0	0	0	0	0	0	0	0	0	0	0	0	0	0	0	0	0	0	0	0	0
Otu146	0	0	0	0	0	0	0	0	0	0	0	0	0	0	0	0	0	0	0	0	0	0	0	0	0	0	0	0	0	0	0	0	0	0	1	0	0	0	0	0	0	1	0	0	0	0	0	0	0
Otu147	0	0	0	0	0	0	0	0	0	0	0	0	0	0	0	0	0	0	0	0	0	0	0	0	0	0	0	0	0	0	0	0	0	0	0	0	0	0	0	0	0	0	0	0	0	0	0	0	0
Otu148	0	0	0	0	0	0	0	0	0	0	0	0	0	0	0	0	0	0	0	0	0	0	0	0	0	0	0	0	0	0	0	0	0	0	0	0	0	0	0	0	0	0	0	0	0	0	0	0	0
Otu149	0	0	0	0	0	0	0	0	0	0	0	0	0	0	0	0	0	0	0	0	0	0	0	0	0	0	0	0	0	0	0	0	0	0	0	0	0	0	0	0	0	0	0	0	0	2	0	0	0
Otu150	0	0	0	0	0	0	0	0	0	0	0	0	0	0	0	0	0	0	0	0	0	0	0	0	0	0	0	0	0	0	0	0	0	0	0	0	0	0	0	0	0	0	0	0	0	0	0	0	0
Otu151	0	0	0	0	0	0	0	0	0	0	0	0	0	0	0	0	0	0	0	0	0	0	0	0	0	0	0	0	0	0	0	0	0	0	0	0	0	0	0	0	0	0	0	0	0	0	0	0	0
Otu152	0	0	0	1	0	0	0	0	0	0	0	0	1	0	0	0	0	0	0	0	0	0	0	0	0	0	0	0	0	0	0	0	0	0	0	0	0	0	0	0	0	0	0	0	0	0	0	0	0
Otu153	0	0	0	0	0	0	0	0	0	0	0	0	0	0	0	0	0	0	0	0	0	0	0	0	0	0	0	0	0	0	0	0	0	0	0	0	0	0	0	0	0	0	0	0	0	0	0	0	0
Otu154	0	0	0	0	0	0	0	0	0	0	0	0	0	0	0	0	0	0	0	0	0	0	0	0	0	0	0	0	0	0	0	0	1	0	0	1	0	0	0	0	0	0	0	0	0	0	0	0	0
Otu155	0	0	0	0	0	0	0	0	0	0	0	0	0	0	0	0	0	0	0	0	0	0	0	0	0	0	0	0	0	0	0	0	0	0	0	0	0	0	0	0	0	0	0	0	0	0	0	0	0
Otu156	0	0	0	0	0	0	0	0	0	0	0	1	0	0	0	1	0	0	0	0	0	0	0	0	0	0	0	0	0	0	0	0	0	0	0	0	0	0	0	0	0	0	0	0	0	0	0	0	0
Otu157	0	0	0	0	0	0	0	0	0	0	0	0	0	0	0	0	0	0	0	0	0	0	0	0	0	0	0	0	0	0	0	0	0	0	0	0	0	0	0	0	0	0	0	0	0	0	0	0	0
Otu158	0	0	0	0	0	0	0	0	0	0	0	0	0	0	0	0	0	0	0	0	0	0	0	0	0	1	0	0	0	0	0	0	0	1	0	0	0	0	0	0	0	0	0	0	0	0	0	0	0
Otu159	0	0	0	0	0	0	0	0	0	0	0	0	0	0	0	0	0	0	0	0	0	0	0	0	0	0	0	0	0	1	0	0	0	0	0	0	0	0	0	0	0	0	0	0	0	0	0	0	0
Otu160	0	0	0	0	0	0	0	0	0	0	0	0	0	0	0	0	0	0	0	0	0	0	0	0	0	0	0	0	0	0	0	0	0	0	0	0	0	0	0	0	0	0	0	0	0	0	0	0	0
Otu161	0	0	0	0	0	0	0	0	0	0	0	0	0	0	0	0	0	0	0	0	0	0	0	0	0	1	0	0	0	0	0	0	0	0	0	0	0	0	0	0	0	0	0	0	0	0	0	0	1
Otu162	0	0	0	0	0	0	0	0	0	0	0	0	0	0	0	0	0	0	0	0	0	0	0	0	0	0	0	0	0	0	0	0	0	0	0	0	0	0	0	0	0	0	0	0	0	0	0	0	0
Otu163	0	0	0	0	0	0	0	0	0	0	0	0	0	0	0	0	0	0	0	0	0	0	0	0	0	0	0	0	0	0	0	0	0	0	0	0	0	0	0	0	0	0	0	0	0	0	0	0	0
Otu164	0	0	0	0	0	0	0	0	0	0	0	0	0	0	0	0	0	0	0	0	0	0	0	0	0	0	0	0	0	1	0	0	0	0	0	0	0	0	0	0	0	0	0	1	0	0	0	0	0
Otu165	0	0	0	0	0	0	0	0	0	0	0	0	0	0	0	0	0	0	0	0	0	0	0	0	0	0	0	0	0	0	0	0	0	0	0	0	0	0	0	0	0	0	0	0	0	0	0	0	0
Otu166	0	0	0	0	0	0	0	0	0	0	0	0	0	0	0	0	0	0	0	0	0	0	0	0	0	0	0	0	0	0	0	0	0	0	0	0	0	0	0	0	0	0	0	0	0	0	1	0	0
Otu167	0	0	0	0	0	0	1	0	0	0	0	0	0	0	0	0	0	0	0	0	0	0	0	0	0	0	0	0	0	0	0	0	0	0	0	0	0	0	0	0	0	0	0	0	0	0	0	0	0
Otu168	0	0	0	0	0	0	0	0	0	0	0	0	0	0	0	0	0	0	0	0	0	0	0	0	0	0	0	0	0	0	0	0	0	0	0	0	0	0	0	0	0	0	0	0	0	0	0	0	0
Otu169	0	0	0	0	0	0	0	0	0	0	0	0	0	0	0	0	0	0	0	0	0	0	0	0	0	0	0	0	0	0	0	0	0	0	0	0	0	0	0	0	0	0	0	0	0	0	0	0	0
Otu170	0	0	0	0	0	0	0	0	0	0	0	0	0	0	0	0	0	0	0	0	0	0	0	0	0	0	0	0	0	0	0	0	0	0	0	0	0	0	0	0	0	0	0	0	0	0	0	0	0
Otu171	0	0	0	0	0	0	0	0	0	0	0	0	0	0	0	0	0	0	0	0	0	0	0	0	0	0	0	0	0	0	0	0	0	0	0	0	0	0	0	0	0	0	0	0	0	0	0	0	0
Otu172	0	0	0	0	0	0	0	0	0	0	0	0	0	0	0	0	0	0	0	0	0	0	0	0	0	0	0	0	0	0	0	0	0	0	0	0	0	0	0	0	0	0	0	0	0	0	0	0	0
Otu173	0	0	0	0	0	0	0	0	0	0	0	1	0	0	0	0	0	0	0	0	0	0	0	0	0	0	0	0	0	0	0	0	0	0	0	0	0	0	0	0	0	0	0	0	0	0	0	0	0
Otu174	0	0	0	0	0	0	0	0	0	0	0	0	0	0	0	0	0	0	0	0	0	0	0	0	0	0	0	0	0	1	0	0	0	0	0	0	0	0	0	0	0	0	0	0	0	0	0	0	0
Otu175	0	0	0	0	0	0	0	0	0	0	0	0	0	0	0	0	0	0	0	0	0	0	0	0	0	0	0	0	0	0	0	0	0	0	0	0	0	0	0	0	0	0	0	0	0	0	0	1	0
Otu176	0	0	0	0	0	0	0	0	0	0	0	0	0	0	0	0	0	0	0	0	0	0	0	0	0	1	0	0	0	0	0	0	0	0	0	0	0	0	0	0	0	0	0	0	0	0	0	0	0
Otu177	0	0	0	0	0	0	0	0	1	0	0	0	0	0	0	0	0	0	0	0	0	0	0	0	0	0	0	0	0	0	0	0	0	0	0	0	0	0	0	0	0	0	0	0	0	0	0	0	0
Otu178	0	0	0	0	0	0	0	0	0	0	0	0	0	0	0	0	0	0	0	0	0	0	0	0	0	0	0	0	0	0	0	0	0	0	0	0	0	0	0	0	0	0	0	0	0	0	0	0	0
Otu179	0	0	0	0	0	1	0	0	0	0	0	0	0	0	0	0	0	0	0	0	0	0	0	0	0	0	0	0	0	0	0	0	0	0	0	0	0	0	0	0	0	0	0	0	0	0	0	0	0
Otu180	0	0	0	0	0	0	0	0	0	0	0	0	0	0	0	0	0	0	0	0	0	0	0	0	0	0	0	0	0	0	0	0	0	0	0	0	0	0	0	0	0	0	0	0	0	0	0	0	0
Otu181	0	0	0	0	0	0	0	0	0	0	0	1	0	0	0	0	0	0	0	0	0	0	0	0	0	0	0	0	0	0	0	0	0	0	0	0	0	0	0	0	0	0	0	0	0	0	0	0	0
Otu182	0	0	0	0	0	0	0	0	0	0	0	0	0	0	0	1	0	0	0	0	0	0	0	0	0	0	0	0	0	0	0	0	0	0	0	0	0	0	0	0	0	0	0	0	0	0	0	0	0
Otu183	0	1	0	0	0	0	0	0	0	0	0	0	0	0	0	0	0	0	0	0	0	0	0	0	0	0	0	0	0	0	0	0	0	0	0	0	0	0	0	0	0	0	0	0	0	0	0	0	0
Otu184	0	0	0	1	0	0	0	0	0	0	0	0	0	0	0	0	0	0	0	0	0	0	0	0	0	0	0	0	0	0	0	0	0	0	0	0	0	0	0	0	0	0	0	0	0	0	0	0	0
Otu185	0	0	0	0	0	0	0	0	0	0	0	0	0	0	0	0	0	0	0	0	0	0	0	0	0	0	0	0	0	0	0	0	0	0	0	0	0	0	0	0	0	0	0	0	0	0	0	0	0
Otu186	0	0	0	0	0	0	0	0	0	0	0	0	0	0	0	0	0	0	0	0	0	0	0	0	0	0	0	0	0	0	0	0	0	0	0	0	0	0	0	0	0	0	0	0	0	0	0	0	0
Otu187	0	0	0	0	0	0	0	0	0	0	0	0	0	0	0	0	0	0	0	0	0	0	0	0	0	0	0	0	0	0	0	0	0	0	0	0	0	0	0	0	0	0	0	0	1	0	0	0	0
Otu188	0	0	0	0	0	0	1	0	0	0	0	0	0	0	0	0	0	0	0	0	0	0	0	0	0	0	0	0	0	0	0	0	0	0	0	0	0	0	0	0	0	0	0	0	0	0	0	0	0
Otu189	0	0	0	0	0	0	0	0	0	0	0	0	0	0	0	0	0	0	0	0	0	0	0	0	0	0	0	0	0	0	0	0	0	0	0	0	0	0	0	0	0	0	0	0	0	0	0	0	0
Otu190	1	0	0	0	0	0	0	0	0	0	0	0	0	0	0	0	0	0	0	0	0	0	0	0	0	0	0	0	0	0	0	0	0	0	0	0	0	0	0	0	0	0	0	0	0	0	0	0	0
Otu191	0	0	0	0	0	0	0	0	0	0	0	0	0	0	0	0	0	0	0	0	0	0	0	0	0	0	0	0	0	0	0	0	0	0	0	0	0	0	0	0	0	0	0	0	0	0	0	0	0
Otu192	0	0	0	0	0	0	0	0	0	0	0	0	0	0	0	0	0	0	0	0	0	0	0	0	0	0	0	0	0	0	0	0	0	0	0	0	0	0	0	0	0	0	0	0	0	0	0	0	0
Otu193	0	0	0	0	0	0	0	0	0	0	0	0	0	0	0	0	0	0	0	0	0	0	0	0	0	0	0	0	0	0	0	0	0	0	0	0	0	0	0	0	0	0	0	0	0	0	0	0	0
Otu194	0	0	0	0	0	0	0	0	0	0	0	0	0	0	0	0	0	0	0	0	0	0	0	0	0	0	0	0	0	0	0	0	0	0	0	0	0	0	0	0	0	0	0	0	0	0	0	0	0
Otu195	0	0	0	0	0	0	0	0	0	0	0	0	0	0	0	0	0	0	0	0	0	0	0	1	0	0	0	0	0	0	0	0	0	0	0	0	0	0	0	0	0	0	0	0	0	0	0	0	0
Otu196	0	0	0	0	0	0	0	0	0	0	0	0	0	0	0	0	0	0	0	0	0	0	0	0	0	0	0	0	0	0	0	0	0	0	0	0	0	0	0	0	0	0	0	0	0	0	0	0	0
Otu197	0	0	0	0	0	0	0	0	0	0	0	0	0	0	0	0	0	0	0	0	0	0	0	0	0	0	0	0	0	0	0	0	0	0	0	0	0	0	0	0	0	0	0	0	0	0	0	0	0
Otu198	0	0	0	0	0	0	0	0	0	0	0	0	0	0	0	0	0	0	0	0	0	0	0	0	0	0	0	0	0	0	0	0	0	0	0	0	0	0	1	0	0	0	0	0	0	0	0	0	0
Otu199	0	0	0	0	0	0	0	0	0	0	0	0	0	0	0	0	0	0	0	0	0	0	0	0	0	0	0	0	0	0	0	0	0	0	0	0	0	0	0	0	0	0	0	0	0	0	0	0	0
Otu200	0	0	0	0	0	0	0	0	0	0	0	0	0	0	0	0	0	0	0	0	0	0	0	0	0	0	0	0	0	0	0	0	0	0	0	0	0	0	0	0	0	0	0	0	0	0	0	0	0
Otu201	0	0	0	0	0	0	0	0	0	0	0	0	0	0	0	0	0	0	0	0	0	0	0	0	0	0	0	0	0	0	0	1	0	0	0	0	0	0	0	0	0	0	0	0	0	0	0	0	0
Otu202	0	0	0	0	0	0	0	0	0	0	0	0	0	0	0	0	0	0	0	0	0	0	0	0	0	0	0	0	0	0	0	0	0	0	0	0	0	0	0	0	0	0	0	0	1	0	0	0	0
Otu203	0	0	0	0	0	0	0	0	0	0	0	0	0	0	0	0	0	0	0	0	0	0	0	0	0	0	0	0	0	0	0	0	0	0	0	0	0	0	0	0	0	0	0	0	0	0	0	0	0
Otu204	0	0	0	0	0	0	0	0	0	0	0	0	0	0	0	0	0	0	0	0	0	0	0	0	0	0	0	0	0	0	1	0	0	0	0	0	0	0	0	0	0	0	0	0	0	0	0	0	0
Otu205	0	0	0	0	0	0	0	0	0	0	0	0	0	0	0	0	0	0	0	0	0	0	0	0	0	0	0	0	0	0	0	0	0	0	0	0	0	0	0	0	0	0	0	0	0	0	0	0	0
Otu206	0	0	0	0	0	0	0	0	0	0	0	0	0	0	0	0	0	0	0	0	0	0	0	0	0	0	0	0	0	0	0	0	0	0	0	0	0	0	0	0	0	0	0	0	0	0	0	0	0
Otu207	0	0	0	0	0	0	0	0	0	0	0	0	0	0	0	0	0	0	0	0	0	0	0	0	0	0	0	0	0	0	0	0	0	0	0	0	0	0	1	0	0	0	0	0	0	0	0	0	0
Otu208	0	0	0	0	0	0	0	0	0	0	0	0	0	0	0	0	0	0	0	0	0	0	0	0	0	0	0	0	0	0	0	1	0	0	0	0	0	0	0	0	0	0	0	0	0	0	0	0	0
Otu209	0	0	0	0	0	0	0	0	0	0	0	0	0	0	0	0	0	0	0	0	0	0	0	0	0	0	0	0	0	0	0	0	0	1	0	0	0	0	0	0	0	0	0	0	0	0	0	0	0
Otu210	0	0	0	0	0	0	0	0	0	0	0	0	0	0	0	0	0	0	0	0	0	0	0	0	0	0	0	0	0	0	0	0	0	0	0	0	0	0	0	0	0	0	0	0	0	0	0	0	0
Otu211	0	0	0	0	0	0	0	0	0	0	0	0	0	0	0	0	0	0	0	0	0	0	0	0	0	0	0	0	0	0	0	0	1	0	0	0	0	0	0	0	0	0	0	0	0	0	0	0	0
Otu212	0	0	0	0	0	0	0	0	0	0	0	0	0	0	0	0	0	0	0	0	0	0	0	0	0	0	0	0	0	0	0	0	0	0	0	0	0	0	0	0	0	0	0	0	0	0	0	0	0
Otu213	0	0	0	0	0	0	0	0	0	0	0	0	0	0	0	0	0	0	0	0	0	0	0	0	0	0	0	0	0	0	0	0	0	1	0	0	0	0	0	0	0	0	0	0	0	0	0	0	0
Otu214	0	0	0	0	0	0	0	0	0	0	0	0	0	0	0	0	0	0	0	0	0	0	0	0	0	0	0	0	0	0	0	0	0	0	0	0	0	0	0	0	0	0	0	0	0	0	0	0	0
Otu215	0	0	0	0	0	0	0	0	0	0	0	0	0	0	0	0	0	0	0	0	0	0	0	0	0	0	0	0	0	0	0	0	0	0	0	0	0	0	0	0	0	0	0	0	0	0	0	0	0
Otu216	0	0	0	0	0	0	0	0	0	0	0	0	0	0	0	0	0	0	0	0	0	0	0	0	0	0	0	0	0	0	0	0	0	0	0	0	0	0	0	0	0	0	0	0	0	0	0	0	0
Otu217	0	0	0	0	0	0	0	0	0	0	0	0	0	0	0	0	0	0	0	0	0	0	0	0	0	0	0	0	0	0	0	0	0	0	0	0	0	0	0	0	0	0	0	0	0	0	0	0	0
Otu218	0	0	0	0	0	0	0	0	0	0	0	0	0	0	0	0	0	0	0	0	0	0	0	0	0	0	0	0	0	0	0	0	0	0	0	0	0	0	0	0	0	0	0	0	0	0	0	0	0
Otu219	0	0	0	0	0	0	0	0	0	0	0	0	0	0	0	0	0	0	0	0	0	0	0	0	0	0	0	0	0	0	0	0	0	0	0	0	0	0	0	0	0	0	0	0	0	0	0	0	0
Otu220	0	0	0	0	0	0	0	0	0	0	0	0	0	0	0	0	0	0	0	0	0	0	0	0	0	0	0	0	0	0	0	0	0	0	0	0	0	0	0	0	0	0	0	0	0	0	1	0	0
Otu221	0	0	0	0	0	0	0	0	0	0	0	0	0	0	0	0	0	0	0	0	0	0	0	0	0	0	0	0	0	0	0	0	0	0	0	0	0	0	0	0	0	0	0	0	0	0	0	0	0
Otu222	0	0	0	0	0	0	0	0	0	0	0	0	0	0	0	0	0	0	0	0	0	0	0	0	0	0	0	0	0	0	0	0	0	0	0	0	0	0	0	0	0	0	0	0	0	0	0	0	1
Otu223	0	0	0	0	0	0	0	0	0	0	0	0	0	0	0	0	0	0	0	0	0	0	0	0	0	0	0	0	0	0	0	1	0	0	0	0	0	0	0	0	0	0	0	0	0	0	0	0	0
[truncated: 81 more columns]
