# Supplementary material for: Metacommunity analysis of amoeboid protists in grassland soils
Source: Sci Rep. 2016 Jan 11;6:19068. doi: 10.1038/srep19068 (PMC4707496; doi:10.1038/srep19068)
Supplement: Supplementary Information 5 [file srep19068-s3.txt]

>Metacommunity analysis of amoeboid protists in grassland soils. Fiore-Donno AM, Weinert J, Wubet T & Bonkowski M. Supplementary information 5. Myxomycetes reference dataset used for identification of environmental sequences by BLAST composed of 133 SSU rDNA sequences of Echinosteliida, Stemonitida and Physarida. Fasta format. 
>HE614612_Diderma sp Pr31
AGCCATGCATGCTTTCGAATAAGAGGAAGCAATTCTCTCTGAATCTGCGAACGGCTCCGC
ACACCAGTTGTAAACTATAGCAAGCATGCTCGGTGTCCGGCCTTCACGGGCTGGGTGTCG
GGCGATAAGGATAACCCTGGTAATTCTGAGGCTAATACAAGACCGTAATCCCTCGCTGAC
TGGGTAACTGGGAGGCTGGGGGACGTGTGGTTTGGTCGCAAGGATGACCGGGAAAGGATG
CACGTTCTGACCGCGATAAAAACGGATCACTTNGGTGGCCCGAGCGGCTCTTGCGATGTG
CTTCTGACCTATCAACTAGATGGCAGCGTAACGGACATGCTATGGTTGCAACGGGTACAG
AGGATTAGGGTTCGATCCTGGAGAGTGGGCCTGAGAGATTGCTCATACTTCTAAGGAAGG
CAGCAGGCGCGCAACGTTCCCCTTGGACAATGTTCGAGGGCGTTAGGGGACATATGAATG
CTTGCCATTGGTAGGCAATTCAAATGGGTCTGTTCTAAACAGCCTCTCGAGTAACAATTA
GAGGAC
>AJ938150_Didymium iridis 
TGCATGCCTTCGAATAAGAGGAAGCAATTCTCTCTGAATCTGCGAACGGCTCCGCACACC
AGTTGTAAACTATAGCAAGCATGCCCATATCCCTTCGGGGGTGTGGGTCACATGGATAAC
CCTGGTAATTCTGAGGCTAATACGAGAACGTACAGCCTGGTCGACTGGGAAACTGGAAGG
CTGGGAGGTGTGTGATTGTGCACGAGGAATCTGCTGGGAATAGACACACGCCTGGACCGC
GCTAAAAACAGTCAGGGCTTCCTTTCGGGGTTGCACTGCCTGAGCGGCTCTTGCTTTGTG
CTTCTGACCTATCAACTAGATGGCAGCGTAACGGACATGCTATGGTTACAACGGGTACAG
GAGGATAAGGGTTCGATCCTGGAGAGTGGGCCTGAGAGATTGCTCATACTTCTAAGGAAG
GCAGCAGGCGCGCAACGTTCCCCTTGTGCAATGCATGAGGGCGTTAGGGGACATATGAAT
GCCTGCCCTTTGGGTGGGCAATTCAAATGGGTCTGTTGTAAACAGGCTCTCGAGTAACAA
TTAGAGGAC
>HE614605_Physarum roseum 
CCTGCATGCCTCCGACTAGAAGAGCAATTCTCTCCGAATCTGCGAACGGCTCCGCAAACC
AGTTGTAAACCATAGCGAGCATGCCCTTGGTCCGGCCGCAAGGCTGGGCCTCGGGCAATA
AGGATAACCCTGGTAATTCTGAGGCTAATACATGAACGCAAAACCTGGCTGACCGGGTAA
CTGGAAGGCTGGGGGACGTGTGACTGAGTCGCAATTTTGCTGGGAGTAGACGCACGTTCA
GACCACCATACCAAACAGTCTTGCCGGGGTTCGCCCTGGCTCGTCTGGGTGGCTCTCGCT
TTGTGCTTCTGACCTATCAACTAGATGGCAGCGTAAGGGACATGCTATGGTGACAACGGG
TACAGAGGATAAGGGTTCGATCCTGGAGAGTGGGCCTGAGAGATTGCTCACACTTCTAAG
GAAGGCAGCAGGCGCGTAACGTTCCCCTTGGGCAATGCTCGAGGGCGTTAGGGGACATAT
GAATGCCTGCCTTTTGGTGGGCAATTCAAATGGGTCTGTTCTAAACAGCCTCTCGAGTAA
CAATTAGAGGAC
>HE614614_Diderma meyerae 
TGCCTTCGAATACGAGGAAGCAATTCTCTCTGAATCTGCGAACGGCTCCGCAAACCAGTT
GTAAACCAAAGCAAGCATACTCGGGGTTTGCCCTTCACGGGGTCGGCTACGGGTGATACG
GGTAACCCTGGTAATTCTGAGGCTAATACGAGAATGTACTCCCTGGCTAACCGGGAAACT
GGTAGGCTGGGGGGCGTGTGATCTATTTGCAAGACGATTCCAGGAAGGGGTGCACGCTCT
GACCGCGACAAAGACAGTTCTGACGGACCCTCACGGGCGAGTCGGTTCTGAGCGGCTCTT
GCGAAGTGCTTCTGACCTATCAACTAGACGGCAGCGTAACGGACATGCCATGGTTACAAC
GGGTACAGAGGATTAGGGTTCGATCCTGGAGAGTGGGCCTGAGAGATTGCTCATACTTCT
AAGGAAGGCAGCAGGCGCGCAACGTTCCCCTTGGGCAATGCCCGAGGGCGTTAGGGGACA
TATGAATGGTTGCCTTTTAGGTGGCCAATTCAAATGGGTCTGTTCTAAACAGTCTCTCGA
GTAACAATTAGAGGAC
>AJ938149_Didymium iridis 
TGCATGCCTTCGAATACGAGGAAGCAATTCTCTCTGAATCTGCGAACGGCTCCGCAAACC
AGTTGTAAACTATAGCAAGCAAGCCCTAGGCCCCTCGGGGTCTGGGGCAACATGGATAAC
CCTGGTAATTCTGAGGCTAATACAAGAACGTAATACCTGGCTAACCGGTTCGCTGGAAGG
CTGGGAGACGTGTAGATGCTTCGCGAGGAATTTGCTGGGAATAGATGCACGTCTGGACCG
CGCTAAACACGGATAGGCCCTCTGAACCTCACGGGGAGGGGGGTCTGCCCGAGCGGCTCT
TGCTTTGTGCTTCTGACCTATCAACTAGACGGCAGCGTAATGGACATGCTATGGTTACAA
CGGGTACAGAGGATTAGGGTTCGATCCTGGAGAGTGGGCCTGAGAGATTGCTCATACTTC
TAAGGAAGGCAGCAGGCGCGCAACGTTCCCCTTGTGCAATGCATGAGGGCGTTAGGGGAC
ATATGAATGCCTGCCCAATGGGTGGGCAATTCAAATGGGTCTGTTGTAAACAGGCTCTCG
AGTAACAATTAGAGGAC
>AJ938151_Didymium iridis 
GACTAAGCCTGCATGCCTTCGAATAAGAGGAAGCAATTCTCTCTGAATCTGCGAACGGCT
CCGCACACCAGTTGTAAACTATAGCAAGCATGCCCATATCCCTTCGGGGGTGTGGGTCAC
ATGGATAACCCTGGTAATTCTGAGGCTAATACGAGAACGTACAGCCTGGTCGACTGGGAA
ACTGGAAGGCTGGGAGGTGTGTGATTGTGCACGAGGAATCTGCTGGGAATAGACACACGC
CTGGACCGCGCTAAAAACAGTCAGGGCTTCCTTTCGGGGTTGCACTGCCTGAGCGGCTCT
TGCTTTGTGCTTCTGACCTATCAACTAGATGGCAGCGTAACGGACATGCTATGGTTACAA
CGGGTACAGAGGATAAGGGTTCGATCCTGGAGAGTGGGCCTGAGAGATTGCTCATACTTC
TAAGGAAGGCAGCAGGCGCGCAACGTTCCCCTTGTGCAATGCATGAGGGCGTTAGGGGAC
ATATGAATGTCTGCCCTATGGGTGGACAATTCAAATGGGTCTGTTGTAAACAGGCTCTCG
AGTAACAATTAGAGGAC
>AM231293_Didymium squamulosum 
TGCATGCCTCCGAATAAGAGGAAGCAATTCTCTCTGAATCTGCGAACGGCTCCGCAAACC
AGTTGTAAACTATAGCAAGCCCGCCCGGGGTCCCTTCACGGGGGCTCTGGGCAACACGGA
TAACCCTGGTAATTCTGAGGCTAATACGAGAACGTAATACCTGGCTGACCGGGCAACTGG
AAGGCTGGGAGACGTGCGAGTTGTGTCGCGAGAATCTATCGGGAATGAACGCACGTCTGG
ACCGCGCTAAACACGGATGGGTGCCCTTGCCTTCACGGGTCGGGGTGCCTGCCCGAGCGG
CTCTTGCTGTGTGCTTCTGACCTATCAACTAGACGGCAGCGTAATGGACATGCTATGGTT
ACAACGGGTACAGAGGATTAGGGTTCGATCCTGGAGAGTGGGCCTGAGAGATTGCTCATA
CTTCTAAGGAAGGCAGCAGGCGCGCAACGTTCCCCTTGTGCAATGCATGAGGGCGTTAGG
GGACATATGGATGCCTGCCCAATGGGTGGGCAATTCAAATGGGTCTGTTGTAAACAGGCT
CTCGAGTAACAATTAGAGGAC
>JX481297_Licea parasitica
GGAGGTGCGTGGTGAATATAATTATTGTTCCTGCGGCAAGTGCGCGCTGGCCTTACGCTC
ACTCGGTAGGCCCACTTCTTACAGGTTCGTTCGCCCTACCACCAGGCGGGCCCGCCACGT
GCACCCGGTGGTTCAAGTCGTTCCCACTACCCTACACGGATATCCTTGGTAATTCTAAGG
CTAACACGTGCTCAAGAGCTCGCCTCTGGCGAGCTGTTCTTCTGGCCTCCAAACCCGGGG
GCTTCGGTCGTTCACATCCTGAACAATCAGAAGCTAACTGATCGGTGCCTTCGGCACCGC
CAGTCCGGAGAGGTTTCAGACCTATCAACCTGATGGCATGGGAGCGGCAAGCCATGGTTA
TAACGGGTACAGAGGATCAGGGTTCGGTCCTGGAGAGGTAGCCTGAGAAATAGCTACTAC
TTCTAAGGAAGGCAGCAGGCGCGCAACGTTCCCAGTGGGATCATCCCTGAGGACGTGACG
GAACATAGCAATACCAGGCCTTCGTGGCTTGGTAATTGTAATGGGGGCGTGTTAAATCTC
CCACCGAGTAACAATTGGAGGAC
>AY321111_Didymium sp E28
TGTATGCTTCTCCTAAAGACTAAGCCATGCATGCCTTCGAATAAGAGGAAGCAATTCTCT
CTGAATCTGCGAACGGCTCCGCAAACCAGTTGTAAACTATAGCAAGCACGCCCGGGCCCT
TCGGGGTTCGGGTAACACGGATAACCCTGGTAATTCTGAGGCTAATACGAGACCGTAATC
CCTGGTTGGTCGGGCAACTGACTGGCTGGGGAGCGTGTGATCTTCCGCTGATTTTTTCCG
GGAACGGGTACACGCTTTGACCGCGCTAAAAACGGATGGGTGCTTCGGTGCCTGCCCGAG
CGGCTCTTGCTGTGTGCTTCTGACCTATCAACTAGATGGCAGCGTAATGGACATGCTATG
GTTACAACGGGTACAGAGGATTAGAGTTCGATCCTGGAGAGTGGGCCTGAGAGATTGCTC
ATACTTCTAAGGAAGGCAGCAGGCGCGTAACGTTCCCCTTGTACAATGTATGAGGGCGTT
AGGGGACATATGAATGCCTGCCCATAGGGTGGGCAATTCAAATGGGTCTGTTGTAAACAG
GCTCTCGAGTAACAATTAGAGGAC
>AY062881_Didymium dachnayum 
TTTCAAGGGCTAACCCATGCATGTCTTCGAATAAGAGGAAGCCCTTCTCTCTGAATCTGC
GAACGGCTCCGCAAACCAGTTGTAAACTATAGCAAGCAAGCTCGTGCCCTTCACCGGGTG
CGGGCAACACGGATAACCCTGGTAATTCTGAGGCTAATACGAGATCGTACTCCCTGGCTG
ACCGGGCAACTGGAAGGCTGGGAGGTGTGTGATTTAGCACGAGGAATCTGCTGGGAATAG
ACACATGCCTGGACCGCGCCAAAAACAGATGGGGCTTCCCGCAAGGCTCGTCCTGCCTGA
GCGGCTCTTGCTTTGTGCTTCTGACCTATCAACTAGATGGCAGCGTAACGGACATGCTAT
GGTGACAACGGGTACAGAGGATAAGGGTTCGATCCTGGAGAGTGGGCCTGAGAGATTGCT
CATACTTCTAAGGAAGGCAGCAGGCGCGCAACGTTCCCCTTGTACAATGTATGAGGGCGT
TAGGGGACATATGAGTGTCTGCCCTATGGGTGGACAATTCAAATGGGTCTGTTGTAAACA
GGCTCTCGAGTAACAATTAGAGGAC
>FJ810499_Trichia decipiens 
GTTGATCCTGCCAGAATCATATGCTTACCCCGACGCTTAAGCCATGCATGCCTCAGAAGC
CGGTAGCTACTATATCTCTTAAATCTGCGACAGGCTCCGTATATCTGTTATTACCATTGG
CCCGGGGTACCAGGGAGGATATCCCTGGTAATTCTCGGGCTAATACATGGATTCAGCTGG
GGTTGCTTGTGAGTCAGTCATTGACCCTTGTGGCTTTGGGCTTCCATAGCTGTACCACGC
CCCCTTTGCGGGGGGATCACGTGAGAGCCTGGAAGTGACCCTACCGCGGTTCATTCGGCG
GTGGGGGTCCTGGATACCAGACCTATCAACCAGGGCATTTGGGCTTGTCCCGTGCCGGTA
ATAACGGGTACAGAGGATCAGGGTTTGGTCCTGGAGAGGTAGCCTTAGAGATAGCTACCA
CTTCTAAGGAAGGCAGCAGGCGCGCAACGTTCCCAATGATGACATATTGAGGACGTGAAG
GGGAATAGCAATGCAGCCCCCTAAGACGGGGCGGCAATTGAAATGGGGGAGACTTAGATA
CCCCACTGAGTAACAATTGGAGGAC
>DQ903670_Diacheopsis metallica 
TGTATGCTTCTCCTAAAGACTAAGCCATGCATGCCCCGAATAAGAGGAAGCAATTCTCTC
TGAATCTGCGAACGGCTCCGCAAACCAGTTGTAAACTAGAGCAAGCTAGTCTGGCGGGCT
TCGGCCTCCAGGCGATATGGATAACCCTGGTAATTCTGAGGCTAATACAGGACCGCAAAA
CCGAGCAGCCCAGCAATGGATGCTCGGGGCTGTGCGATATGGCTTGACAATGACCGGGAA
AGGACGCACACTCAGACCGCGCTACAAAGGATCAGGACTCCCCTCGGGGAACCTGGCCCC
AGCGGCTCTTGCTGTGTGCTTCTGACCTATCAACTAGACGGCAGCGTAATGGACATGCTA
TGGTGACAACGGGTACAGAGGATTAGGGTTCGATCCTGGAGAGTGGGCCTGAGAGATTGC
TCATACTTCTAAGGAAGGCAGCAGGCGCGCAACGTTCCCCTTGGGCAATGCCCGAGGGCG
TTAGGGGACATATGAATGCCTGCCCATTGGGTGGGCAATTCAAATGGGTCTGTTGTAAAC
AGGCTCTCGAGTAACAATTAGAGGAC
>JQ031959_Colloderma oculatum 
TCCTAAAGACTAAGCCATGCATGCCTTCGAATAAGAGGAAGCAATTCTCTCTGAATCTGC
GAACGGCTCCGCAAACCAGTTGTAAACTATAGCAAGCAAGCTCAGGGCCGGCTCTCACGG
GCTGGCTCTGGGCGATATGGATAACCCTGGTAATTCTGAGGCTAATACATGACCGTAGAA
CCTGGAGGACTGGCCTCGGCTGGGAATCTGGGGGATGTGCGACGTATGCTTGGTGTTTCC
GGGAAGGGGCGCATGTTCAGACCACGCTAAAAAGGTCGGGTCCCTTCGGGGGCCTGTCCC
AGTGGCTCTTGCTGTGTGCTTCTGACCTATCAACTAGACGGCAGCCTAATGGACATGCTT
TGGTGACAACGGGTACAGAGGATTAGGGTTCGATCCTGGAGAGTGGGCCTGAGAGATTGC
TCATACTTCTAAGGAAGGCAGCAGGCGCGCAACGTTCCCCTTGGGCAATGCCCGAGGGCG
TTAGGGGACATATGAATGCCTGCCCATTGGGTGGGCAATTCAAATGGGTCTGTTGTAAAC
AGGCTCTCGAGTAACAATTAGAGGAC
>JQ032000_Meriderma cribrarioides 
TAAAGACTAAGCCATGCATGTCTTCGAATAAGAGGAAGCAATTCTCTCTGAATCTGCGTA
CGGCTCCGCACACCAGTTGTAAACCAAAGCAAGCAAGCCCGGTCTCGACGCCTTTCGGGG
CTAGGGGCCGGGCTACAAGGATAACCCTGGTAATTCTGAGGCTAATACTTGACACCTAAC
CTGTCGACTGGGTCTCGGCCCGGGAAGCGGGGGATGTGCGACTATCGGGCCAACAAAACC
GGAAAGAGCGCACGTTCAGACCACTTAAAAAGGCCACGGGGTCCCTCGGGACCTCGGGGC
TGTGGCTCTTGCAGCGTGCTTCTGACCTATCAACTAGACGGCAGCCTAAGGGACATGCTT
TGGTGACAACGGGTACAGAGGATAAGGGTTCGATCCTGGAGAGTGGGCCTGAGAGATTGC
TCATACTTCTAAGGAAGGCAGCAGGCGCGCAACGTTCCCATTGGACATCGTCTGAGGGCG
TTAGGGGAAATATTAATACCTGCCCAATGGGTGGGTAATTAAAATGGGTCTGTTCTAAAC
AGGCTCTCGAGTAACAATTAGAGGAC
>JX481308_Perichaena luteola
GTTGATCCTGCCAGAATCATATGCTTGTTCCAAAGCTTAAGCCATGCATGTCTAAGAACA
GTGATACTCTCACGAATCTGCGAACGGCTCCGTATATCTGTTGCCACCCGTCTCCATCCG
TCCGGGGGATGCTTATACCCCCCGGCAACGGATAACCTCGGTAATTCTGTGGCTAATACG
TGTCTGAACGGGGGCCGGCTCCTAGCGGGCCGGTCCTCGGGCTTGCCGCACCCAAATACG
TCGGAATTTATTCCTGTGGTGCGTGATGCGGGCAAGTCCCCCTACCGGCCGATTACACGG
CCGGCGTGGCAGGCGGACTTCAGACCTATCAACTTGTCGGCCGGGGATGGCCCGGCCGTG
GTGGCGACGGGTACAGAGGATCAGGGTTCGATCCTGGAGAGGTAGCCTGAGAGATCGCTA
CTACTTCTAAGGAAGGCAGCAGGCGCGCAACGTTCCCAATGGGGATACCCTGAGGACGTG
ACGGGACATATCAATGCCCTGCCCATAAAGCGGGGCAATTGGAATGGGGGCAGTCCAAAC
CTATCACCGAGTAACAATTGGAGGAC
>HE614601_Physarum compressum 
ACTAAGCCTGCATGCCTCCGAATAGAAGAGCATTCTCTCTGAATCTGCGAACGGCTCCGC
ACACCAGTTGTAAACTATAGCAAGTCCGCATGACCATGGGCAACCGTGGTTGTGCTCACA
GGGATAACCCTGGTAATTCTGAGGCTAATACAAGAACGTAAAACTCGGTTGACTGGTTTA
CTGGAAGGCCGAGGGTCGTGTGAAGTTTTTACTGCAACACCGACACGAAAGAGTGCACGA
TCAAACCACCATAATAAACGATAGGGCAGGGAAACCCCATTAGGGATGTACCGGTCCGTT
CGGGTGGGCCTTGCTGTGTGCTTCTGACCTATCAACTAGATGGCAGCGTAAAGGACATGC
TATGGTGACAACGGGTACAGAGGATAAGGGTTCGATCCTGGAGAGTGGGCCTGAGAGATT
GCTCACACTTCTAAGGAAGGCAGCAGGCGCGTAACGTTCCCATTGGGCAAAGCCTGAGGG
CGTTAGGGGACATATGAATGCTTGCCATATGGTAGGCAATTCAAATGGGTTCGTTCTAAA
CAACCCTTCGAGTAACAATTAGAGGAC
>JQ277927_Diderma crustaceum 
TAGATAGCCATGCATGCCTTCGAATACGAGGAAGCAATTCTCTCTGAATCTGCGAACGGC
TCCGCAAACCAGTTGTAAACTATGGCAAGCCCGCTCGTGGTCGTCGCAAGACGGCTGCTG
GCTACACGGATAACCCTGGTAATTCTGAGGCTAATACGAGAACGTAACCCCCAGCCAACC
CGCAAGGGAAAGCTGGGGGACGTGCGAGTACGACACGAGGGAATACCAAGAAAGGGCGCA
CGTCTTGACCGCGCTACAAAGGACCAGGTGGACGCTTGCTTGCAAGCCGAAGCCTGACCC
CAGCGGCTCTTGCAGTGTGCTTCTGACCTATCAACTAGACGGCAGCGTAACGGACATGCC
ATGGTTACAACGGGTACAGAGGATTAGGGTTCGATCCTGGAGAGTGGGCCTGAGAGATTG
CTCATACTTCTAAGGAAGGCAGCAGGCGCGCAACGTTCCCCTTGGGCAATGCTTGAGGGC
GTTAGGGGACATATGAATGCCTGCCATCATGGTGGGCAATTCAAATGGGTCTGTTGTAAA
CAGCCTCTCGAGTAACAATTAGAGGAC
>JX481315_Trichia_varia
CTGCCAGAATCATATGCTTGTCCCGAAGCTTAAGCCATGCATGTCTTAGAAGTATAATAG
GAGGCGATCCATAAATCTGCGAACGGCTCCGTATATCTGTTATCACCCACGGCCACTAAA
AAGATCTCGGATACCCACGGTAATTCTGAGGCTAATACGTATACGTAGCTTGGGCCTCCA
GGACAGGGCGCCCTCCGCAAGGGGGGCGCCTGGGCTAGTCGCTTGTTGCCGGGGGGTCCC
GCAAGGGGTCCGCTGTCATGATGGCAGGCTAGTGCACCACACTGCGGGGGCGATATGTCC
CGTAGGGTGCGCCAAGGGAGCCAGCCCTATTAACTAGGTGTCCGGGTAAGGCCCGGCCGC
GGTGATAACGGGTACAGAGGATCAGGGTTCGGTCCTGGAGAGGAAGCCTGAGAGATCGCT
TCTACTTCTAAGGAAGGCAGCAGGCGCGCAACGTTCCCAATGGGGATACCCTGAGGACGT
GAGGGGATATAGCAATGCCCCGCCCATAAAGCGGGGCAATTGCAATGGGGGTCCTCTAAA
CCCTCCACCGAGTAACAATTGGAGGAC
>DQ903671_Meriderma carestiae 
TTCCTAAAGACTAAGCCATGCATGTCTTCGAATAAGAGGAAGCAATTCTCTCTGAATCTG
CGTACGGCTCCGCACACCAGTTGTAAACCAAAGCAAGCAAGCCCGGTCTCGACGCCTTTC
GGGGCTAGAGGCCGGGCTACAAGGATAACCCTGGTAATTCTGAGGCTAATACTTGACACA
GAACCTGCCGACTGGGCTTCGGTTCGGGAAGCGGGGGATGTGCGACTATCGGGCCAACAA
AACCGGAAAGAGCGCACGTTCAGACCACTTAAAAAGGCTTCGGGTCCCTCGGGATCCGGG
GTTGTGGCTCTTGCAGCGTGCTTCTGACCTATCAACTAGACGGCAGCCTAAGGGACATGC
TTTGGTGACAACGGGTACAGAGGATAAGGGTTCGATCCTGGAGAGTGGGCCTGAGAGATT
GCTCATACTTCTAAGGAAGGCAGCAGGCGCGCAACGTTCCCATTGGACATCGTCTGAGGG
CGTTAGGGGAAATATTAATACCTGCCCAATGGGTGGGTAATTAAAATGGGTCTGTTCTAA
ACAGGCTCTCGAGTAACAATTAGAGGAC
>JX481306_Perichaena corticalis
GTTGATCCTGCCAGAATCATATGCTTGTTCCAAAGCTTAAGCCATGCATGTCTAAGAACA
ATCGATCTCAGTGAATCTGCGAACGGCTCCGTATATCTGTGGTCACCCGCCGCCCTCCGC
CCGGAGGGGACGCAATTCCCCCCTCCGGCAGCGGATAACCACGGTAATTCTGCGGCTAAT
ACGTGTACGAAGCGAGGGGCGTCTGCGTATGCGGTCGCCTCCGGCCTTGCCGCCCATCTA
AGGCGCGGGCTTCGGCCCTCCGGCTTGATGCAGGCAAGTTGCCCTACCGGTCACCTCGTG
GCTGGAGTAGGCGCCGGACTTCAGACCTATCAACTATACGGCTTGGGCGAGTCCCTCCGT
GGTTGCGACGGGTACAGAGGATCAGGGTTCGGTCCTGGAGAGGTAGCCTGAGAGATCGCT
ACTACTTCTAAGGAAGGCAGCAGGCGCGCAACGTTCCCAATGGGGACACCCTGAGGACGT
GACGGAATATATCAATGCTCCACCTATAAAAGTGGGGCAATTGAAATGGGGACTAGCCAA
ACCCCTTACCGAGTAACGATTGGAGGAC
>HE614599_Physarum cinereum 
ACTAAGCCATGCATGCCTTCGAATAGAAGAGCAATCTCTTTGAATCTGCGAACGGCTCCG
CACACCAGTTGTAAACTATAGCAAGTCCGTACGGCTAGCGAGCAATCGTTAGTCGTACTC
ACAGGGATAACCCTGGTAATCCTGAGGCTAATACAAGAACGTAAAACTCGGTCGACTGGG
CAACCGGAAGGCCGAGGGTCGTGTAAGCGCTATGCAATACTCGACATGATTGGATGCACG
ATCAAACCACCATACCAAACGATATCGTCGCGTAAGCGCTTTCGGGCGTGGAGTGGCGTG
TTCGGGTGGGCCTTGCTGTGTGCTTCTGACCTATCAACTAGATGGCAGCGTAAAGGACAT
GCTATGGTGACAACGGGTACAGAGGATAAGGGTTCGATCCTGGAGAGTGGGCCTGAGAGA
TTGCTCACACTTCTAAGGAAGGCAGCAGGCGCGTAACGTTCCCATTGGGCAAAGCCTGAG
GGCGTTAGGGGACATATGAATGCTTGCCATTTGGTAGGCAATTCAAATGGGTTTGTTCTA
AACAGCCCTTCGAGTAACAATTAGAGGAC
>HE614600_Physarum compressum 
GACTAAGCCATGCATGCCTCCGAATAGAAGAGCATTCTCTCTGAATCTGCGAACGGCTCC
GCACACCAGTTGTAAACTATAGCAAGTCCGCATGATCATGGGCAACCGTGGTTGTGCTCA
CAGGGATAACCCTGGTAATTCTGAGGCTAATACAAGAACGTAAAACTCGGTTAACCGGTT
CGCTGGAAGGCCGAGGGTCGTGTGAGGCTTTTACCGCAACACCGACACGAAAGAGTGCAC
GATCAAACCACCATAATAAACGATAGGGCAGGGAAACCCCATTAGGGATGTACCGGTCCG
TTCGGGTGGGCCTTGCTGTGTGCTTCTGACCTATCAACTAGATGGCAGCGTAATGGACAT
GCTATGGTGACAACGGGTACAGAGGATAAGGGTTCGATCCTGGAGAGTGGGCCTGAGAGA
TTGCTCACACTTCTAAGGAAGGCAGCAGGCGCGTAACGTTCCCATTGGGCAAAGCCTGAG
GGCGTTAGGGGACATATGAATGCTTGCCATATGGTAGGCAATTCAAATGGGTTCGTTCTA
AACAACCCTTCGAGTAACAATTAGAGGAC
>HQ687200_Lamproderma columbinum 
TGCCTTCGAATAGGAGGAAGCAATTCTCTCTGAATCTGCGAACGGCTCCGCAAACCAGTT
GTAAACTATAGCAAGCAAGCTTAGGGGGATGGCCTTAACGGGCTGACTCCTTAAGCTACA
TGGGTAACCCTGGTAATTCTGAGGCTAATACATGATCGTAAACCTTGGGGCCTGGCTGCG
GTTGGGATCCTAGGGGGCGTGTGATTGAGGCCTGAGTTAATATGCCAGGAAGGGGTGCAC
GTCCAGACCGCTATCAAAAGGGATCGGTTCCTTCCCCCTCTCGGGGGGGCAGGGACTGGC
CCCGGCGGCTCTTGCTGTGTGCTTCTGACCTATCAACTAGATGGCAGCATAAAGGACATG
CTTTGGTTACAACGGGTACAGAGGATTAGGGTTCGATCCTGGAGAGTGGGCCTGAGAGAT
TGCTCATACTTCTAAGGAAGGCAGCAGGCGCGCAACGTTCCCCTTGGGCAATGCTCGAGG
GCGTTAGGGGACATATGAATGCCTGCCCATTGGGTGGGCAATTCAAATGGGTCTGTTCTA
AACAGGCTCTCGAGTAACAATTAGAGGAC
>JQ277926_Physarum melleum 
CCTAAGACTAAGCCATGCATGCCTTCGAATAAGAAGAAAGCAATTCTCTCTGAATCTGCG
AACGGCTCCGCAAACCAGTTGTAAACCATAGCGAGCACGCCCTCGGCCCTCGGGCTGGGG
GCGATAAGGATAACCCTGGTAATTCTGAGGCTAATACTTGACCGTAACACCTGGCCGACC
GGCAACGGGAGGCTGGGGGTCGTGTAAGCACCTCACGCAGAATTCACCGGGAAGGGATGC
ACGTTCAGACCACCACAAACAACGGTTGCAGGAGGACCCGCGCAAGCGGCGATACCTGCT
TCCGGGTGGCTCTCGCTCGGTGCTTCTGACCTATCAACTAGATGGCAGTGTAAGGGACAT
GCTATGGTTACAACGGGTACAGAGGATAAGGGTTCGATCCTGGAGAGTGGGCCTGAGAGA
TTGCTCACACTTCTAAGGAAGGCAGCAGGCGCGCAACGTTCCCATTGGGCAATGCCCGAG
GGCGTTAGGGGACATATGAATGCCTGTCTTATGATGGGCAATTCAAATGGGTTTGTTGTA
AACAGCCCTTCGAGTAACAATTAGAGGAC
>HE614596_Badhamia gracilis 
TCCTAAAGACTAAGCCATGCATGCCTCCGAATAGAAGAGCAACTCTCTCTGAATCTGCGA
ACGGCTCCGCAAACCAGTTGTAAACCATAGCAAGCACGCCTTGGGCCGCCGCAAGGCGGT
CCTTGGCTATAGGGATAACCCTGGTAATTCTGAGGCTAATACATGAACGTAACCCCCGGC
CGACAGGCAACTGGAAGCCGGGGACCGTGCGAGTTAAGCGTAACGATTTATCGGAGTAGT
CGCACAGTACGACCACCATAAAAACGGTATCCGCTTCGTCGCCTCACGGTGGCTGGCGGT
GTCCGGGTGGCTCTTGCAAGGTGCTTCTGACCTATCAACTAGATGGCAGCGTAACGGACA
TGCTATGGTGACAACGGGTACAGAGGATAAGGGTTCGATCCTGGAGAGTGGGCCTGAGAG
ATTGCTCACACTTCTAAGGAAGGCAGCAGGCGCGCAACGTTCCCCTTGGGCAATGCTCGA
GGGCGTTAGGGGACATATGAATGCTTGCCATTTGGTGGGCAATTCAAATGGGTTCGTTCT
AAACAGCCCTTCGAGTAACAATTAGAGGAC
>HE614602_Physarum didermoides 
AGACTAAGCCATGCATGTCTTCGAATAGAAGAGCTTTCTCTCTGAATCTGCGAACGGCTC
CGCAAACCAGTTGTAAACTATAGCAAGTCCGTACGGTTAGGGAGCAATCCTTAGCTGTAC
TCACAGGGATAACCCTGGTAATCCTGAGGCTAATACAAGAACGTAAAACTCGGTCGACTG
GGCAACCGGAAGGCTGAGGGTCGTGTGACGCTTTACTGCAACGCTCGACATGAATGAGTG
CACGATCAAACCACCATACCAAACGGATTAGTCGGGAAGCCTTAACGGGTGGAACGGTTA
GCTCGGGTGGGTCTTGCTGTGTGCTTCTGACCTATCAACTAGATGGCAGCGTAAAGGACA
TGCTATGGTGACAACGGGTACAGAGGATAAGGGTTCGATCCTGGAGAGTGGGCCTGAGAG
ATTGCTCACACTTCTAAGGAAGGCAGCAGGCGCGTAACGTTCCCATTGGGCAAAGCCTGA
GGGCGTTAGGGGACATATGAATGCTTGCCTTATGGTAGGCAATTCAAATGGGTTTGTTCT
AAACAGCCTATCGAGTAACAATTAGAGGAC
>JQ277930_Physarum pusillum 
GGGGCTTTCTAGACTAGCCATGCATGCCTCCGACTAGAAGAGCAATTCTCTCCGAATCTG
CGAACGGCTCCGCAAACCAGTTGTAAACCATAGCGAGCATGCCCTTGGTCCGGTCGAAAG
GCTGGGTCTTGGGCAATAAGGATAACCCTGGTAATTCTGAGGCTAATACATGAACGCAAA
ACCTGGCTGACCGGGTAACTGGAAGGCTGGGGGACGTGTGACTGAGTCGCAATTTTGCTG
GGAGTAGACGCACGTTCAGACCACCATACCAAACAGTCTTGTCGGGGTTCGCCCTGGCTC
GTCTGGGTGGCTCTCGCTTTGTGCTTCTGACCTATCAACTAGATGGCAGCGTAAGGGACA
TGCTATGGTGACAACGGGTACAGAGGATAAGGGTTCGATCCTGGAGAGTGGGCCTGAGAG
ATTGCTCACACTTCTAAGGAAGGCAGCAGGCGCGTAACGTTCCCCTTGGGCAATGCTCGA
GGGCGTTAGGGGACATATGAATGCCTGCCTTTTGGTGGGCAATTCAAATGGGTCTGTTCT
AAACAGCCTCTCGAGTAACAATTAGAGGAC
>HE614610_Badhamia gracilis 
ACTAAGCCATGCATGCCTTCGAATAGAAGAGCACATCTCTCTGAATCTGCGAACGGCTCC
GCAAACCAGTTGTAAACCATAGCAAGCATGCCTTGGGACCCGGTCGCAAGGCCGGGACCC
TTGGCTACAGGGATAACCCTGGTAATTCTGAGGCTAATACATGAACGTACCCCCTGGCCG
ACGGGCAACCGGAGGCTGGGGACCGTGCGAGTAGGCGCAAAGTTATTGGGAGTAGTCGCA
CAGTAAGACCATCATAACAAACGGTCCTCGTTTCGCTGGCCTCACGGCTGGCTGGCGGGT
GTCCGGGTGGCTCTTGCACGGCGCTTCTGACCTATCAACTAGATGGCAGCGTAAGGGACA
TGCTATGGTGACAACCGGGTACAGAGGATAAGGGTTCGATCCTGGAGAGTGGGCCTGAGA
GATTGCTCACACTTCTAAGGAAGGCAGCAGGCGCGCAACGTTCCCCTTGGGCAATGCTCG
AGGGCGTTAGGGGACATATGAATGTCTGCCTTTTGGTGGACAATTCAAATGGGTCTGTTC
TAAACAGCCTCTCGAGTAACAATTAGAGGAC
>HM101144_Didymium crustaceum 
GACTAAGCCATGCATGCTTTCGATAAGAGGAAGCAATTCTCTCTGAATCTGCGAACGGCT
CCGCAAACCAGTTGTAAACTATAGCAAGCACGCTCAGGCTTGGCCGCAAGGCTGGGTCGG
GGCAACATGGATAACCCTGGTAATTCTGAGGCTAATACAAGAACGTAACTCTCGGCTGAC
CTTCACGGGAAGGCCGGGGGATGTGTGTACGATACGCGAAGACTAACCGAGAAAGGGCAC
ACGTCAGGACCGCGCTACAAAGGACATGGTGGACACCAGCCTCACGGCTGGCCGAAGCCT
TGCCCCAGCGGCTCTTGCTGTGTGCTTCTGACCTATCAACAAGTCGGCAGCGTAACGGAC
ATGCCATGGTGACAACGGGTACAGAGGATTAGGGTTCGATCCTGGAGAGTGGGCCTGAGA
GATTGCTCATACTTCTAAGGAAGGCAGCAGGCGCGCAACGTTCCCCTTGGGCAATGCTTG
AGGGCGTTAGGGGACATATGAATGCCTGCCAATACGGTGGGCAATTCAAATGGGTCTGTT
CTAAACAGCCTCTCGAGTAACAATTAGAGGAC
>AF239230_Didymium nigripes 
TGTATGCTTCTCCTAAAGACTAAGCCATGCATGCCTTCGAATACGAGGAAGCAATTCTCT
CTGAATCTGCGAACGGCTCCGCAAACCAGTTGTAAACTATAGCAAGCAAGCTCGTGCCCC
CTCGGGGGCGCGGGCGACATGGATAACCCTGGTAATTCTGAGGCTAATACAAGAACGTAC
TCCCCGGCCGACTGGGCAACTGGAAGGTCGGGAGGTGTGTGATTTGGCATGAGGAATGCT
GGGAATGGACACACGCCTGGACCGCGCCAAAGACAGATGCGCCCCCCCCTCGGGGGGGGC
GTGCCTGAGCGGCTCTTGCTTTGTGCTTCTGACCTATCAACTAGATGGCAGCGTAACGGA
CATGCTATGGTTACAACGGGTACAGAGGATAAGGGTTCGATCCTGGAAAGTGGGCCTGAN
ANATTGCTCATACTTCTAAGGAAGGCAGCAGGCGCGCAACGTTCCCCTTGTGCAATGCAT
GAGGGCTTAGGGGACATATGAATGCCTGCCCTTTGGGTGGGCAATTCAAATGGGTCTGTT
GTAAACAGGCTNTCGAGTACCAATTAGAGGNC
>AY842031_Amaurochaete comata 
TTTTCCTAAAGATTAAGCCATGCATGTCTAAGACAATGAGGAAGCAATTCTCTCTGAATC
TGCGAACGGCTCTGCAAACCAGTTGTAAACCTAAGCAAGTCCGCCCTCGGCTCGATTCCC
TCACGGGATAGGACCGGGGGCTTATATGGATAACCGTGGTAATTCTGAGGCTAATACATG
ACATAACGCACCTCTCCGCTTAGGGCTCCGGTTCCGGGCGGCAAGGGACGCGCGATTACT
GGCTTGATATTATCGTGAAAGAACGCGCGTTCAGACCACCGCACAAAGGCGAGGACCTTC
CGAGCCTGGTGGCGCTTGCATCGTGCTTCTGACCTATCCACTAGACGGCAGCGTAACGGA
CATGCTATGGTAACAACGAGTACAGAGGATAAGGGTTCGATCCTGGAGAGTGGGCCTGAG
AGATTGCTTATACTTCTAAGGAAGGCAGCAGGCGCGCAACGTTCCCCTTGGTCAATGACT
GAGGGCATTAGGGGACATATGAATGGCTGCCTTTAAGGTGGCCAATTCAAATGGGTTTGT
CGTAAACAGGCTCTCGAGTAACAATTAGAGGAC
>JX481280_Arcyodes_incarnata
GTTGATCCTGCCAGTATCATATGCTTGTTCCAAAGATTAAGCCATGCATGCTTAGATAAT
CTCGTATCTCTCAGAAATCTGCGAACGGCTCCGTATATCTGTTACAACTCGTCGCGCCCT
AAGAAAGGTTGGTAAGCGCATATGGTTCGGTAATTCTGTCAGTAATACGTGTACCCGCAA
GGCGCCCTGGCATACGGTTTTTCCCTTAGAGATCTATGCAGCTAACAGGGCGGACTCTAG
AACTACCAGCGACTCCGGTCGTTTGGGAAAAAGCTAGAGTGTTCCTCACCAGGCACGGGG
AGAGCCGGGAAATTTCAGACCTATCAACTAGAGAACCATGCAGTGTACGGTTTTGGTGGT
AACGGGTACAGAGGATCAGGGTTCGATCCTGGAGAGGTAGCCTGAGAGATCGCTACTACT
TCTAAGGAAGGCAGCAGGCGCGCAACGTTCCCAATGGGGGGGTTAAAGGTTCCCTGAGGA
CGTGACGGAATATATCGATGCTCCGGCCTTTAGGTCGTGGGCAATTGAAATGGGGGGATT
TTAAATCCTACTACCGAGTAACGATTGGAGGAC
>DQ903676_Fuligo leviderma 
CTTCTAAGACTAAGCCATGCATGCCTTCGAATAGAAGAGCTTTCTCTCTGAATCTGCGTA
CGGCTCCGCAAACCAGTTGTAAACCATAGCAAGCAGACCTTGGGAACGGAGCAATCCGTT
CCCTTGGTCATAGGGATAACCCTGGTAATTCTGAGGCTAATACAAGATCGTACCACCTGG
CGAACCGGGCGACTGGTGAGCTGGGGTACGTGTGGAACGTCGCATTACCAGTGGGAGAAG
TCACACGCTCTGACCATCACACAAATGTTCCCGGTTGGACCGCCCCTCGGGGTGGCTCGG
CTGGGTGCAGGTGGCTCTTGCAACGTGCTTCTGACCTATCAACTAGATGGCAGCGTAAGG
GACATGCTATGGTGACAACGGGTACAGAGGATAAGGGTTCGATCCTGGAGAGTGGGCCTG
AGAGATCGCTCACACTTCTAAGGAAGGCAGCAGGCGCGCAACGTTCCCAGTGGACATCGT
CCGAGGGCGTTAGGGGAAATATGAATGTCTGCCATATGGTGGACAATTCAAATGGGTTCG
TTCTAAACAACCCTTCGAGTAACAATTAGAGGAC
>AY207466_Pseudodidymium cryptomastigophorum 
TGTATGCTTCTCCTAAAGACTAAGCCATGCATGCCTTCGAATACGAGGAAGCAATTCTCT
CTGAATCTGCGAACGGCTCCGCAAACCAGTTGTAAACTATAGCAAGCAAGCCCGTGCCCT
CTCGGGGGTGCGGGCAACACGGATAACCCTGGTAATTCTGAGGCTAATACGAGAACGTAC
TCCCCGGTCAACCGGGCAACTGGAAGGCTGGGAGGTGTGTGATTGAGCACGAGGAATCTG
CTGGGAATAGACACACGCCTGGACCGCGCCAAAAACGGATGGGGCTTCCTTCACGGGTCG
CCCTGCCCGAGCGGCTCTTGCTTTGTGCTTCTGACCTATCAACTAGATGGCAGCGTAACG
GACATGCTATGGTTACAACGGGTACAGAGGATAAGGGTTCGATCCTGGAGAGTGGGCCTG
AGAGATTGCTCATACTTCTAAGGAAGGCAGCAGGCGCGCAACGTTCCCCTTGTACAATGT
ATGAGGGCGTTAGGGGACATATGAATGTCTGCCCTATGGGTGGACAATTCAAATGGGTCT
GTTGTAAACAGGCTCTCGAGTAACAATTAGAGGAC
>DQ903675_Lamproderma ovoideoechinulatum 
TTCTCCTAAAGACTAAGCCATGCATGCCTTCGAATACGAGGAAGCAATTCTCTCTGAATC
TGCGAACGGCTCCGCAAACCAGTTGTAAACTATAGCAAGCAGGCTCGGGGTCGGCCTTCA
CGGGCTGGCCTCGGGCGATATGGATAACCCTGGTAATTCTGAGGCTAATACATGAACGTA
GAACCCGGTTGACTAGGCCTCACGGCTAGGGATGCTGGGGGATGTGCGATTGCAGGCTTG
GGTAACTCCGGGAAAGGGCGCACGTCCAGACCGCGCTATAAAGGATGGGCTTCTCACGAG
GCCTGCCCCAGCGGCTCTTGCTGTGTGCTTCTGACCTATCAACTAGACGGCAGCGTAAGG
GACATGCTATGGTGACAACGGGTACAGAGGATTAGGGTTCGATCCTGGAGAGTGGGCCTG
AGAGATTGCTCATACTTCTAAGGAAGGCAGCAGGCGCGCAACGTTCCCCTTGGGCAATGC
CCGAGGGCGTTAGGGGACATATGAATGCCTGCCCATTGGGTGGGCAATTCAAATGGGTCT
GTTGTAAACAGGCTCTCGAGTAACAATTAGAGGAC
>JQ031969_Lamproderma aeneum 
GCTTCTCCTAAAGACTAAGCCATGCATGCCTAAGAATAAGAGGAAGCAATTCTCTCTGAA
TCTGCGAACGGCTCCGCAAACCAGTTGTAAACTATAGCAAGCAAGCCCGGGATCGGCCTT
CACGGGCTGGTTCCGGGTGATATGGATAACCCTGGTAATTCTGAGGCTAATACATGACCG
TAAAACCTAGCTGACCGGCTTCGGCTGGGATGCTGGGGGACGTGTGATTTGGGCTTGGTA
ACACCGGGAAGGGGCGCACGTCTAGACCACGCTATAAAGGTCGGTTTCCCCTTCGGGGGG
GGCTGTCCCAGTGGCTCTTGCTGTGTGCTTCTGACCTATCAACTAGACGGCAGCGTAAGG
GACATGCTATGGTGACAACGGGTACAGAGGATTAGGGTTCGATCCTGGAGAGTGGGCCTG
AGAGATTGCTCATACTTCTAAGGAAGGCAGCAGGCGCGCAACGTTCCCCTTGGGCAATGC
CCGAGGGCGTTAGGGGACATATGAATGCCTGCCCATTGGGTGGGCAATTCAAATGGGTCT
GTTGTAAACAGGCTCTCGAGTAACAATTAGAGGAC
>JQ478431_Physarum sp MVO 2012
TCTCCTAAAGACTAAGCCATGCATGCCTTCGAATAGAAGAGCAATTCTCTCTGAATCTGC
GAACGGCTCCGCAAACCAGTTGTAAACCATAGCAAGCACGCCCTGGGTCGGCCGCAAGTG
TGGTCCCGGGGCTATAAGGATAACCCTGGTAATTCTGAGGCTAATACATGAACGTAACCC
CCGGCTGAAGGGTAACTGGACGTCGGGGACCGTGCGAGTAGGCGCAAAGTTTATTGGGAA
TAGTCGCACAGTACGACCGCCATACCAAACAGTATCCGCTACGTCCCCTCACGGGGGCCG
GTGGTGTCTGGGCGGCTCTTGCAAGGTGCTTCTGACCTATCAACTAGATGGCAGCGTAAT
GGACATGCTATGGTGACAACGGGTACAGAGGATAAGGGTTCGATCCTGGAGAGTGGGCCT
GAGAGATTGCTCACACTTCTAAGGAAGGCAGCAGGCGCGCAACGTTCCCCTTGGGCAATG
CTCGAGGGCGTTAGGGGACATATGAATGTCTGCCATTTGGTGGACAATTCAAATGGGTCT
GTTCTAAACAGCCTCTCGAGTAACAATTAGAGGAC
>AM231291_Diderma niveum 
GCTTCTCCTAAGGACTAAGCCATGCATGCCTTCGAATACGAGGAAGCAATTCTCTCTGAA
TCTGCGAACGGCTCCGCACACCAGTTGTAAACCAAAGCAAGCTAGTCCATGGCCTGGCCC
TCACGGGTTGGGCTGTGGACGATACGGATAACCCTGGTAATTCTGAGGCTAATACGAGAC
TGCAATCCCTGGCTAACCGCAAGGAAGGCTGGGGGGCGTGTAAAGGTTTCGCGAGGAATA
ACCGGGAAGGGGTACACGCTCTGACCACGACAAAGACAGTCCCGGTAAATCTTCTGATGA
GCTGGTTCTGAGTGGCTCTTGCGAGGTGCTTCTGACCTATCAACTAGATAGCAGCGTAAC
GGACATGCCATGGTTACAACGGGTACAGAGGATTAGGGTTCGATCCTGGAGAGTGGGCCT
GAGAGATTGCTCATACTTCTAAGGAAGGCAGCAGGCGCGCAACGTTCCCCTTGGACAATG
TCCGAGGGCGTTAGGGGACATATGAATGGTTGCCTTTTAGGTGGCCAATTCAAATGGGTC
TGTTCTAAACAGTCTCTCGAGTAACAATTAGAGGAC
>AY321113_Undtermined Physaridae G1a 
TGTATGCTTCTCCTAAAGATTAAGCCATGCATGCCTCCGACTAGAAGAGCAATTCTCTCC
GAATCTGCGAACGGCTCCGCAAACCAGTTGTAAACCATAGCGAGCATGCCCTTGGTCCGG
TCGCAAGGCTGGGCCTCGGGCAATAAGGATAACCCTGGTAATTCTGAGGCTAATACATGA
ACGCAAAACCTGGCTGACCGGGTAACTGGAAGGCTGGGGGACGTGTGACTGAGTCGCAAT
TTTGCTGGGAGTAGACGCACGTTCAGACCACCATACCAAACAGTCTTGTCGGGGTTCGCC
CCGGCTCGTCTGGGTGGCTCTCGCTTTGTGCTTCTGACCTATCAACTAGATGGCAGCGTA
AGGGACATGCTATGGTGACAACGGGTACAGAGGATAAGGGTTCGATCCTGGAGAGTGGGC
CTGAGAGATTGCTCACACTTCTAAGGAAGGCAGCAGGCGCGTAACGTTCCCCTTGGGCAA
TGCTCGAGGGCGTTAGGGGACATATGAATGCCTGCCTTTTGGTGGGCAATTCAAATGGGT
CTGTTCTAAACAGCCTCTCGAGTAACAATTAGAGGAC
>JQ031958_Comatricha rubens 
TGTATGCTTTTCCTAAGACTAAGCCATGCATGTTTTCGAATAAGAGGAAGCAATTCTCTC
TGAATCTGCGTACGGCTCCGCACACCAGTTGTAAACCGAAGCAAGCCAGACTGGTCTCGA
CGCCTCGCAAGGGGCTAGAGGCCAGTCTACAAGGATAACCCTGGTAATTCTGAGGCTAAT
ACGTGACACTAACCTGCTGACTGGGTTCGCTCGGGAGGCGGGGGATGTGCGATCGTCGGG
CCAAACAAACCGGAAAGAGCGCACTTTCAGACCACGCAAAAAGGCTTTGAGGTCCTCCGG
GACCGAGGGGCTGTGGCTCTTGCACTGTGCTTCTGACCTATCAACTAGATGGCAGCGTAA
AGGACATGCTTTGGTGACAACGGGTACAGAGGATAAGGGTTCGATCCTGGAGAGTGGGCC
TGAGAGATTGCTCATACTTCTAAGGAAGGCAGCAGGCGCGCAACGTTCCCATTGGACATC
GTCTGAGGGCGTTAGGGGAAATATTAATACCTGCCCATTGGGTGGGTAATTAAAATGGGT
CTGTTCTAAACAGGCTCTCGAGTAACAATTAGAGGAC
>JQ031993_Lamproderma scintillans 
CTGCCAGTAGTGTATGCTTCTCCTAAAGACTAAGCCATGCATGCTCTGAATATGAGGAAG
CAATTCTCTCTGAATCTGCGAACGGCTCCGCAAACCAGTTGTAAACCATAGCAAGCATGC
ACGGGTTGGGCTTCGGTCCGGCCTGGGCAATACGGATAACCCTGGTAATTCTAAGGCTAA
TACGTGTATGGAACACCCGGTGGACCGGCTTCGGCTGGGAAACTGGGAGGTGGGTGATAA
TTGCTTGGGTATTCCGGGAAAGGGCGCTTGCCTCGACCGCGCTACAAAGGACGGCCTCGT
TTGGCAGTCCCAGCGGCTCTTGCGCGGTGCTTCTGACCTATCAACTAGATGGCAGCGTAA
AGGACATGCTATGGTAACAACGGGTACAGAGGATTAGGGTTCGATCCTGGAGAGTGGGCC
TGAGAGATTGCTCATACTTCTAAGGAAGGCAGCAGGCGCGCAACGTTCCCCTTGGGCAAT
GCTCGAGGGCGTTAGGGGACATATGAATGCCTGCCTAATAGGTGGGCAATTCAAATGGGT
CTGTTGTAAATAGGCTCTCGAGTAACAATTAGAGGAC
>GQ249857_Didymium sp OX13PS
TTCTCCTAAAGACTAAGCCATGCATGCCTTCGAATACGAGGAAGCAATTCTCTCTGAATC
TGCGAACGGCTCCGCAAACCAGTTGTAAACTATAGCAAGCAAGCCCTGGGTCCCTCGGGG
CCTGGGGCAACATGGATAACCCTGGTAATTCTGAGGCTAATACAAGAACGTAATACCTGG
CCGACCGGTTCGCTGGAAAGCTGGGAGACGTGTGGATTGCTTCGCGAGGAATTTCCTGGG
AATAGATGCACGTCTGGACCGCGCCAAAAACGGATAGGCCCTCTGAACCTCACGGGGAGG
GGGGTCTGCCCGAGCGGCTCTTGCTTTGTGCTTCTGACCTATCAACTAGACGGCAGCGTA
ATGGACATGCTATGGTTACAACGGGTACAGAGGATTAGGGTTCGATCCTGGAGAGTGGGC
CTGAGAGATTGCTCATACTTCTAAGGAAGGCAGCAGGCGCGCAACGTTCCCCTTGTGCAA
TGCATGAGGGCGTTAGGGGACATATGAATGCCTACCCAATGGGTGGGCAATTCAAATGGG
TCTGTTGTAAACAGGCTCTCGAGTAACAATTAGAGGAC
>HE614604_Physarum rigidum 
GACTAAGCCATGCATGTCTCCGAATAGAAGAGCAAGTCTCTCTGAATCTGCGAACGGCTC
CGCATACCAGTTGTAAACCATAGCGAGCAAGCCGCGTCGGCGTCGCAAGGCGTTCGGTGC
GGCTCACAAGGATAACCCTGGTAATCCTGAGGCTAATACAAGAACGTAGCACTCGTTTCG
ACCCGCAAGGGGAGAACGGGGACTGTGTGACCAGGCACGCAATTTGATCTGGGAGTGGCC
ACACGATCAGACCGCTATTCCAAACAGTCGCTTGCTCGAACGCCTTTCGGGGCTAGTACC
GGCGGGCTTCTGGGCGGCTCTCGCTGTGTGCTTCTGACCTATCAACTAGATGGCAGCGTA
AGGGACATGCTATGGTAACAACGGGTACAGAGGATAAGGGTTCGATCCTGGAGAGTGGGC
CTGAGAGATTGCTCACACTTCTAAGGAAGGCAGCAGGCGCGCAACGTTCCCATTGGGCAC
AGCTCGAGGGCGTTAGGGGACATATGAATGCCCATCTTAATGGTGGGTAATTCAAATGGG
GCCGTTTTAAATATCCTATCGAGTAACAATTAGAGGAC
>HQ687194_Lamproderma puncticulatum 
TCCTAAAGACTAAGCCATGCATGCCTTCGAATAAGAGGAAGCAATTCTCTCTGAATCTGC
GAACGGCTCCGCAAACCAGTTGTAAACTATAGCAAGCAAGCCTAGGACTGGCCCTCGCGG
GCTGGGCCTGGGCGATAAGGATAACCCTGGTAATTCTGAGGCTAATACATGAGCGTAAAA
CTCGGCTGACTGGGCTTCGGCCTGGAAAGCTGGGGGATGTGCGAGTAATGGCTTGGGTTT
TGCCGGGAAAGGACGCACTTCCAGACCGCGCTAAAAAGGACTCGCTTGATCCCTCGGGAT
CGAGCTTGCCCCAGCGGCTCTTGCTGTGTGCTTCTGACCTATCAACTAGACGGCAGCGTA
ACGGACATGCTATGGTGACAACGGGTACAGAGGATTAGGGTTCGATCCTGGAGAGTGGGC
CTGAGAGATTGCTCATACTTCTAAGGAAGGCAGCAGGCGCGCAACGTTCCCCTTGGGCAA
TGCCCGAGGGCGTTAGGGGACATATGAATGCCTGCCCATTGGGTGGGCAATTCAAATGGG
TCTGTTCTAAACAGGCTCTCGAGTAACAATTAGAGGAC
>HQ687195_Lamproderma puncticulatum 
TCCTAAAGACTAAGCCATGCATGCCTTCGAATAAGAGGAAGCAATTCTCTCTGAATCTGC
GAACGGCTCCGCAAACCAGTTGTAAACTATAGCAAGCAAGCTAGGGACTGGCCCTCACGG
GCTGGGCCCGGGCGATAAGGATAACCCTGGTAATTCTGAGGCTAATACGTGAATGTACAA
CTCGGCCGACCGGGCTTCGGCCTGGGAAGCTGGGGGACGTGCGTGTAATGGCTTGGGTTT
TGCCGGGAAAGGACGCACTTCCAGACCGCGCTAAAAAGGACTCGCTTGCTCCCTCGGGAG
CGAGCTTGCCCCAGCGGCTCTTGCTGTGTGCTTCTGACCTATCAACTAGACGGCAGCGTA
AGGGACATGCTATGGTGACAACGGGTACAGAGGATTAGGGTTCGATCCTGGAGAGTGGGC
CTGAGAGATTGCTCATACTTCTAAGGAAGGCAGCAGGCGCGCAACGTTCCCCTTGGGCAA
TGCCCGAGGGCGTTAGGGGACATATGAATGCCTGCCCATTGGGTGGGCAATTCAAATGGG
TCTGTTCTAAACAGGCTCTCGAGTAACAATTAGAGGAC
>HQ687202_Lamproderma puncticulatum 
TCCTAAAGACTAAGCCATGCATGCCTTCGAATAAGAGGAAGCAATTCTCTCTGAATCTGC
GAACGGCTCCGCAAACCAGTTGTAAACTATAGCAAGCAAGCTAGGGAGTGGCCTTCACGG
GCTGAGCCTGGGCGATAAGGATAACCCTGGTAATTCTGAGGCTAATACGTGAATGTACAA
CTCGGTAGACCGGGCTTCGGCCTGGGAAGCTGGGGGACGTGCGTGTAATGGCTTGGGTTT
TGCCGGGAAAGGACGCACTTCCGGACCGCGTTAAAAAGGACTCGCTTGCTCCCTCGGGAG
CGGGCTTGCCCCAGCGGCTCTTGCTGTGTGCTTCTGACCTATCAACTAGACGGCAGCGTA
AGGGACATGCTATGGTGACAACGGGTACAGAGGATTAGGGTTCGATCCTGGAGAGTGGGC
CTGAGAGATTGCTCATACTTCTAAGGAAGGCAGCAGGCGCGCAACGTTCCCCTTGGGCAA
TGCCCGAGGGCGTTAGGGGACATATGAATGCCTGCCCATTGGGTGGGCAATTCAAATGGG
TCTGTTCTAAACAGGCTCTCGAGTAACAATTAGAGGAC
>JQ031964_Diachea subsessilis 
TTCTCCTAAAGACTAAGCCATGCATGCCTTCGAATAAGAGGAAGCAATTCTCTCTGAATC
TGCGAACGGCTCCGCAAACCAGTTGTAAACTACAGCAAGCCCGCTTGGGCCTGGCCTTCA
CGGGTCGGGTTCAGGCAATACGGATAACCCTGGTAATTCTGAGGCTAATACGAGAACGTA
ACCCCTGGCCGACCGGCAACGGAAGGCTGGGGAACGTGTGACAATCTCGCGAGGAATCTT
GCCGGGAATCGGGTGCACGTTCAGACCGCGCTACAAAGGAATGGTCGCCCCGTTAAACGG
GCGGCTTGCCCTAGCGGCTCTTGCGTTGTGCTTCTGACCTATCAACTAGATGGCAGCGTA
ACGGACATGCTATGGTGACAACGGGTACAGAGGATTAGGGTTCGATCCTGGAGAGTGGGC
CTGAGAGATTGCTCATACTTCTAAGGAAGGCAGCAGGCGCGCAACGTTCCCCTTGGGCAA
TGCTCGAGGGCGTTAGGGGACATATGAATGCCTGCCCTTTGGGTGGGCAATTCAAATGGG
TCTGTTGTAAACGGGCTCTCGAGTAACAATTAGAGGAC
>AY321107_Stemonitis sp A1K
TGTATGCTTTTCCTAAAGATTAAGCCATGCATGCCTAAGACTATGAGGAAGCAATTCTCT
CTGAATCTGCGAACGGCTCCGCAAACCAGTTGTAAACCATAGCAGCGTTCCGCCCGGCTT
CAGCAATGGAGCCGGGCATTATATGGATAACCGTGGTAATTCTGAGGCTAATACATGACA
CACCAACCTGCCGGGCTGGGGGCAACTCCGGCTAGGTGGGGGACGTGCAAACTCCCATTG
CTATAACAAAACCACGAATGAATGCACGTTCAGACCGCCAACCAACGGCAAGGGGGCTTC
GGCTTCCGAACCGGGCGGCCCCTGCAACGGGCTTCTGACCTATCAACTAGACGGCAGCGT
AAGGGACATGCTATGGTAACAACGGGTACAGAGGATTAGGGTTCGATCCTGGAGAGTGGG
CCTGAGAGATTGCTCATACTTCTAAGGAAGGCAGCAGGCGCGCAACGTTCCCCTTGGGCA
AAGCTCGAGGGCGTTATGGGAAATATGAATGCTTGCCTATACGGTGGGCAATTCAAATGG
GTTTGTCGTAAACAGGCTCTCGAGTAACAATTAGAGGAC
>DQ903677_Diderma globosum 
TTCTCCTAAAGACTACGCCATGCATGCCTTCGAACACGAGGAAGCAATTCTCTCTGAATC
TGCCAACGGCTCCGCAAACCAGTTGTAAACCAAAGCAAGCATACTCGTGGTCTGCCCTTC
ACGGGGTGGGCTGCGGGTGATACGGATAACCCTGGTAATTCTGAGGCTAATACGAGACTG
TACTCCCTGGCTAACCGGGCAACTGGTAGGCTGGGGGGCGTGTGATCTATTTGCAAGACG
ATTCCAGGAAGGGGTGCACGCTCTGACCGCGATAAAGACAGTTCTGGTGGACCCTCACGG
GCGAGCCAGTTCTGAGCGGCTCTTGCGATGTGCTTCTGACCTATCAACTAGATGGCAGCG
TAACGGACATGCCATGGTTACAACGGGTACAGAGGATTAGGGTTCGATCCTGGAGAGTGG
GCCTGAGAGATTGCTCATACTTCTAAGGAAGGCAGCAGGCGCGCAACGTTCCCCTTGGGC
AATGCCCGAGGGCGTTAGGGGACATATGAATGGTTGCCTTTTAGGTGGCCAATTCAAATG
GGTCTGTTCTAAACAGCCTCTCGAGTAACAATTAGAGGAC
>HQ687198_Lamproderma columbinum 
TCCTAAAGACTAAGCCATGCATGCCTTCGAATAGGAGGAAGCAATTCTCTCTGAATCTGC
GAACGGCTCCGCAAACCAGTTGTAAACTAGAGTGAGCTAGCTCAACGTGACCTTCGGGCT
GCAGTAGGGCGATATGGATACCCCTGGTAATTCTGAGGCTAATACAGGACCGCAAAACTT
GGTCAACCGGGCTTCGGCCTGGAAGACTGAGGGATGTGTGACCCTACGGCTTGGGTTTTA
ACCAGGAAGGGGTGCACTTTCAGGCCGCGTTACAAAGGATCAGACCCCCCTCCCTCGGGA
GGGGGGACTGGCCCCAGCGGCTCTTACTGTGTGCTTCTGACCTATCAACTAGACGGCAGC
TTAAAGGACATGCTATGGTTACAACGGGTACAGAGGATTAGGGTTCGATCCTGGAGAGTG
GGCCTGAGAGATTGCTCATACTTCTAAGGAAGGCAGCAGGCGCGCAACGTTCCCCTTGGG
CAATGCCCGAGGGCGTTAGGGGACATATGAATGCCTGCCCATTGGGTGGGCAATTCAAAT
GGGTCTGTTCTAAACAGGCTCTCGAGTAACAATTAGAGGAC
>JQ031971_Lamproderma album 
GTTGATCCTGCCAGTAGTGTATGCTTCTCCTAAAGACTAAGCCATGCATGCCTTCGAATA
CGAGGAAGCAATTCTCTCTGAATCTGCGAACGGCTCCGCAAACCAGTTGTAAACTATAGC
AAGCAAGCTTGGGTCCGCCTTCGGGTGGGCCTAGGCGATAAGGATAACCCTGGTAATTCT
GAGGCTAATACAAGAACTAGACCCCTGGTCGACCGGTTTATCTGGAAGGCTGGGGGACGT
GCGATTGTGGCTTGGTATTTCCAGGAAAGGGCGCACGTTCAGACCACCATCTAAAGGAAG
GCTCTCACGGGCTGACCGGTGGCTCTTGCTGTGTGCTTCTGACCTATCAACTAGACGGCA
GTGTAAGGGACATGCTATGGTGACAACGGGTACAGAGGATTAGGGTTCGATCCTGGAGAG
TGGGCCTGAGAGATTGCTCATACTTCTAAGGAAGGCAGCAGGCGCGCAACGTTCCCCTTG
GGCAATGCCCGAGGGCGTTAGGGGACATATGAATGCCTGCCCATCGGGTGGGCAATTCAA
ATGGGTCTGTTCTAAACAGGCTCTCGAGTAACAATTAGAGGAC
>JQ031973_Lamproderma arcyrioides 
GTTGATCCTGCCAGTAGTGTATGCTTCTCCTAAAGACTAAGCCATGCATGCCCTGAATAA
GAGGAAGCAATTCTCTCTGAATCTGCGAACGGCTCCGCAAACCAGTTGTAAACTAGAGCA
AGCAAGTCTGGCGGGCTTCGGCCTCCAGGCGATATGGATAACCCTGGTAATTCTGAGGCT
AATACATGACCGCAAAACCGGGCAGCCCAGCAATGGATGCTCGGGGATGTGCGATATGGC
TTGACAATGACCGGGAAAGGACGCACACTCAGACCGCGCTAAAAAGGATCGGGACTCCCT
CCGGGGAACCTGGCCCCAGCGGCTCTTGCTGTGTGCTTCTGACCTATCAACTAGACGGCA
GCGTAATGGACATGCTATGGTGACAACGGGTACAGAGGATTAGGGTTCGATCCTGGAGAG
TGGGCCTGAGAGATTGCTCATACTTCTAAGGAAGGCAGCAGGCGCGCAACGTTCCCCTTG
GGCAATGCCCGAGGGCGTTAGGGGACATATGAATGCCTGCCCATTGGGTGGGCAATTCAA
ATGGGTCTGTTGTAAACAGGCTCTCGAGTAACAATTAGAGGAC
>AY321115_Undetermined Physaridae W2i 
TGTATGCTTCTCCTAAAGACTAAGCCATGCATGCCTCCGAATAGAAGAGCAAATCTCTCT
GAATCTGCGAACGGCTCCGCAAACCAGTTGTAAACCATAGCAAGCATGCCTTGGGCCCGC
CGCGAGGTGGGTCCTTGGCTATAGGGATAACCCTGGTAATTCTGAGGCTAATACATGAAC
GTAACCCCTGGCTGACGGGCAACCGGACGCTGGGGACCGTGCGGGTAGGCGCATCATTTT
ATTGGGAATAGTCGCACAGTACGACCACCATACCAAACGGTATCCGCTTCGCTGCCTCAC
GGCGGCACGGTGGTGTCCGGGTGGCTCTTGCAAGGTGCTTCTGACCTATCAACTAGATGG
CAGCGTAAGGGACATGCTATGGTGACAACGGGTACAGAGGATAAGGGTTCGATCCTGGAG
AGTGGGCCTGAGAGATTGCTCACACTTCTAAGGAAGGCAGCAGGCGCGCAACGTTCCCCT
TGGGCAATGCTCGAGGGCGTTAGGGGACATATGAATGCCTGCCTTTTGGTGGGCAATTCA
AATGGGTCTGTTCTAAACAGCCTCTCGAGTAACAATTAGAGGAC
>JQ031992_Lamproderma scintillans 
GTTGATCCTGCCAGTAGTGTATGCTTCTCCTAAAGACTAAGCCATGCATGCCCTGAATAT
GAGGAAGCAATTCTCTCTGAATCTGCGAACGGCTCCGCAAACCAGTTGTAAACCACAGCA
AGCCTGCGACGGTCGGACCTCGGTCTGGCCTGAGCGATACGGATAACCCTGGTAATTCTA
AGGCTAATACGTGTATGTAACACCCGGTGGACCGGCTTCGGCTGGGAAACCGGGAGACGA
GTGATGGAATGTTTGGATTACCAGGAACGGGCGCTCGCCTTGACCGCGCTACAAAGGATG
ACCCTCCGGGCGATTCCCAGCGGCTCTTGCGCGGTGCTTCTGACCTATCAACTAGATGGC
AGCGTAAAGGACATGCTATGGTAACAACGGGTACAGAGGATTAGGGTTCGATCCTGGAGA
GTGGGCCTGAGAGATTGCTCATACTTCTAAGGAAGGCAGCAGGCGCGCAACGTTCCCCTT
GGGCAATGCTCGAGGGCGTTAGGGGACATATGAATGCCTGCCCATCGGGTAAGCAATTCA
AATGGGTCTGTTGTAAACAGGCTCTCGAGTAACAATTAGAGGAC
>DQ903668_Meriderma fuscatum 
CAGTAGTGTATGCTTTTCCTGAAGACTAAGCCATGCATGCCTTCGAATAAGAGGAAGCAA
TTCTCTCTGAATCTGCGTACGGCTCCGCACACCAGTTGTAAAACACAGCGAGCAAGCTGG
GTACCGAGGCTCGCAAGGGCGTAGGTGCTCGGCCATATGGATAACCCTGGTAATTCTGAG
GCTAATACACGACACTCACCTGCCGACTGGACCTCGGTTCGGGAAGCGGGGGATGTGCGA
CCGTTTGGGCTAATAAACCGGAAAGAGCGCACGTTCAGACCACGCTAAAAGGGTCGGGAA
GCCTTCGGGTGACCTGACCTGTGGCTCTTGCAAGGTGCTTCTGACCTATCAACTAGACGG
CAGCCTAAGGGACATGCTACGGTGACAACGGGTACAGAGGATAAGGGTTCGATCCTGGAG
AGTGGGCCTGAGAGATTGCTCATACTTCTAAGGAAGGCAGCAGGCGCGCAACGTTCCCAT
TGGACATCGTCTGAGGGCGTTAGGGGAAATATTAATACCTGCCCAATGGGTGGGTAATTA
AAATGGGTTTGTTGTAAACAGGCTCTCGAGTAACAATTAGAGGAC
>JQ277928_Didymium squamulosum 
CCTTTTTTCTTAAGCTACGCCTGCATGTCTTCGAATAAGAGGAAGCAATTCTCTCTGAAT
CTGCGAACGGCTCCGCAAACCAGTTGTAAACTATAGCAAGCAAGCCCTTCCTGCCTTCAC
GGGCGGGTTGGGTAACACGGAATAACCCTGGTAATTCTGAGGCTAATAACGAGAACGTAA
TGCTTGGTCAACCGGGAAACTGGAAGGCCGAGAAACGTGCAGTTATTTCGCGAAGCTTTA
CCGGGAATGGGCGCACGTTTGGACCGCGCTAAAAACGGATGCTCGCTGAACCCTTTCACG
AGGGGGATGCTTGTGCCCGAGCGGCTCTTGCTGTGTGCTTCTGACCTATCAACTAGATGG
CAGCGTAACGGACATGCTATGGTAACAACGGGTACAGAGGATTAGGGTTCGATCCTGGAG
AGTGGGCCTGAGAGATTGCTCATACTTCTAAGGAAGGCAGCAGGCGCGCAACGTTCCCCT
TGGGCAATGCTTGAGGGCGTTAGGGGACATATGAATGCCTGCCCAATGGGTGGGCAATTC
AAATGGGTCTGTTGTAAACAGGCTCTCGAGTAACAATTAGAGGAC
>EF513173_Ceratiomyxa fruticulosa 
GTTCTCTCGAAGATTAAGCCATGCAAGCGTTAGCATAAAGCGGCTTCGGCCCTCAGGCTG
TGGATGGCTCATTATATCAGTTATGACCTACACTCAGATAAACGCCTTCGGGTTACCGAA
GGAGTACATGGACAACTGCTGTAACACGGGAGCTAATACATAGAGAGCGGTTCAACGTTT
TGCATAAAAACGACACCGCGTTCCCTATTAACAAGCCCCGATAAAATCAAGCATGAACTT
GGTCACGTGGTTCGCCACGTGACCAGACATGATTGTGGCGAACGCAGTTGATCACATGTG
CCTCTTCGGGAGCACGGTGCGTCTTGAGTTCGGGTTTCTGCCCTATCAGCTCGTTGCATA
GGTATTGCCTATGCACGGCGGTTACGGGTACGGGGAATCAGGGTTCGATTCCGGAGAGGG
AGCCTGAGAAATAGCTACCACCCCTAAGGGGGGCAGCAGGCGCGAAAATTACCCAATGCT
AACACAGCGAGGTAGTCACGAGAAATACCGATACCGCCGTTTGTCAAAACGACGGTAATT
GGCATGTGAACAGTTTAAACCACTTAACTAGGATCAATTAGAGGAC
>AF239229_Stemonitis flavogenita 
TGTATGCTTTTCCTAAAGATTAAGCCATGCATGCCTAAGACTATGAGGAAGCAATTCTCT
CTGAATCTGCGAACGGCTCCGCAAACCAGTTGTAAACCATAGCAGCGTTCCGCCCGGCTT
CAGCAATGGGGCCGGGCATTATATGGATAACCGTGGTAATTCTGAGGCTAATACATGACA
CACTAACCCGTCGGGCTGGGGGCAACCTCGGCTTGGTGGGGGACGTGCGATAAACACCGG
CTACAATTAAAAATACCGCGAAAAGGACGCACGTTCAGACCGCCATCCAAACGGGGGAAG
GGGCTTCGGCTTCGGAACCCGGGCGGCCCCTGCAACGGGCTTCTGACCTATCAACTAGAC
GGCAGCGTAAGGGACATGCTATGGTAACAACGGGTACAGAGGATTAAGGTTCNATTCTGG
AGAATGGGCCTGAAAAATTGCTCATACTTCTAAGGAAAGCAACAAGCGCGCAACGTTCCC
CTTGGGCAAAACTCCAAGGCGTTATGGGAAATATGAATGCTTGCCTTTACGGTGGGCAAT
TCAAATGGGTTTGTCGTAAACAGGCTCTCGAGTAACAATTAGAGGAC
>AY230188_Symphytocarpus impexus 
GTTGATCCTGCCAGTAGTGTATGCTTTTCCCAAAGACTAAGCCATGCATGTCCGACTAAG
AGGAAGCAATTCTCTCTGAATCTGCGAACGGCTCCGCAAACCAGTTGTAAACCCAAGCAC
AGTCCCGCCCGGCTTCAGCAATGGAGCCGGGCACTATATGGATAACCGTGGTAATTCTGA
GGCTAATACATGACAAAAACCTGCCAAGCCGGGGCAACCTGGCGAAGCGGGGGACGCGCG
GCAAAATTGCTGGAAAACCACACGAAAGAACGCACGTTCAGACCGCTGCAACGGGGAAGG
GGCCTCACGGCTTCATCCCTAGCGGCCTATGCATCGGGCTTCTGACCTATCAACTAGACG
GCAGCATAAGGGACATGCTATGGTGACAACGGGTACAGAGGATTAGGGTTCGATCCTGGA
GAGTGGGCCTGAGAGATTGCTCATACTTCTAAGGAAGGCAGCAGGCGCGCAACGTTCCCC
ATGGGCAATTGCTCGAGGGCGTTAGGGGAAATATGAATGCCTGCCTATACGGTGGGCAAT
TCAAATGGGTTTGTCGTAAACAGGCTCTCGAGTAACAATTAGAGGAC
>AY321109_Stemonitis aff flavogenita
TGTATGCTTTTCCTAAAGATTAAGCCATGCATGCCTAAGACTATGAGGAAGCAATTCTCT
CTGAATCTGCGAACGGCTCCGCAAACCAGTTGTAAACCCTAGCAGCGTTCCGCCCGGCTT
CAGCAATGGGCCCGGGCATTATATGGATAACCGTGGTAATTCTGAGGCTAATACATGACA
CACTAACCCGTCGGGCTGGGGGCAACCTCGGCTTGGTGGGGGACGTGCGATAAACACCGG
CTACAATTAAAAATACCGCGAAAAGGACGCACGTTCAGACCGCCATCCAAACGGGGGAGG
GGGCTTCGGCTTCGGAACCCGGGCGGCCCCTGCAACGGGCTTCTGACCTATCAACTAGAC
GGCAGCGTAAGGGACATGCTATGGTAACAACGGGTACAGAGGATTAGGCTTCGATCCTGG
AGAGTGGGCCTGAGAGATTGCTCATACTTCTAAGGAAGGCAGCAGGCGCGCAACGTTCCC
CTTGGGCAAAGCTCGAGGGCGTTATGGGAAATATGAATGCTTGCCTTTACGGTGGGCAAT
TCAAATGGGTTTGTCGTAAACAGGCTCTCGAGTAACAATTAGAGGAC
>DQ903678_Lepidoderma tigrinum 
TAGTGTATGCTTCTCCTAAGACTAAGCCATGCATGCCTTCGATTACGAGGAAGCTATTCT
CTCTGAATCTGCGAACGGCTCCGCAAACCTTTTGTAATCCTTAGCAAGCCCTTCCATGGA
CCGCCCTTCACGGGGTGGGCTGTGGGCGATACGGATAACCCTGGTAATTCTGAGGCTAAT
ACTATAACGTAATCCCTGGTTAACCGGGCAACTGGAAGGCCGGGGGGCGTGTGATCTATT
TGCAAGGATGATCCAGGAAGGGGCGCACGCTCGGACCACGACAAAGACAGTTCCGACAAA
CCTCCGGGTGAGTTGGTCCTGAGTGGCTCTTGCGAAGTGCTTCTGACCTATCAACTAGAT
GGCAGCGTAGCGGACATGCCATGGTTACCACGGGTACAGAGGATTAGGGTTCGATCCTGG
AGAGTGGGCCTGAGAGATTGCTCATACTTCTAAGGAAGGCAGCAGGCGCGCAACGTTCCC
ATTGGGCAATGCCCGAGGGCGTTAGGGGACATATGAATGGTTGCCTTTTTGGTGGCCAAT
TCAAATGGGTCTGTTCTAAACAGTCTCTCGAGTAACAATTAGAGGAC
>HQ687196_Lamproderma columbinum 
TCCTAAAGACTAAGCCATGCATGCCTCCGAATAAGAGGAAGCAATTCTCTCTGAATCTGC
GAACGGCTCCGCAAACCAGTTGTAAACTCGAGTAAGCTAGTCCAAGGCAGCCTTCACGGG
CTTCTCTGGGCGATATGGATACCCCTGGTAATTCTGAGGCTAATACAGGACCGCAAACCT
TGGCTGACCGGGCTTAGGCCTGGGAGGCTGAGGGAGGTGTGACTCTATGGCTTGGGTTTA
CCGGGAAGGGGTGCACTTTCAGACCGCGCTACCAAAGGATAGGACCCTTGGCTCTCTCGG
GAGTCCAGGGGGCCCGACCCCAGCGGCTCTTACTGTGTGCTTCTGACCTATCAACTAGAC
GGCAGCGTAAAGGACATGCTATGGTTACAACGGGTACAGAGGATTAGGGTTCGATCCTGG
AGAGTGGGCCTGAGAGATTGCTCATACTTCTAAGGAAGGCAGCAGGCGCGCAACGTTCCC
CTTGGGCAATGCCCGAGGGCGTTAGGGGACATATGAATGCCTGCCCATTGGGTGGGCAAT
TCAAATGGGTCTGTTGTAAACAGGCTCTCGAGTAACAATTAGAGGAC
>JQ031968_Lamproderma acanthosporum 
CTGCCAGTAGTGTATGCTTCTCCTAAAGATTAAGCCATGCATGCCTTCGAATAAGAGGAA
GCAATTCTCTCTGAATCTGCGAACGGCTCCGCAAACCAGTTGTAAACTATTGCAAGCAAG
CTTGGGGCTGGCCTTCACGGGCTGGCCCTGGGCGATATGGATAACCCTGGTAATTCTGAG
GCTAATACACGAACGTATAACCTGGTGGACTGGCTTCGGCTGGGAAGCCGGGGGACGTGC
GATTGCAGGCTTGGTAACTCCGGGAAAGGGCGCACGTCCAGACCACGCTAAAAAGGTCGG
GCTCCTTCGGGGGCCTGTCCCAGTGGCTCTTGCTGTGTGCTTCTGACCTATCAACTAGAC
GGCAGCGTAAGGGACATGCTATGGTGACAACGGGTACAGAGGATTAGGGTTCGATCCTGG
AGAGTGGGCCTGAGAGATTGCTCATACTTCTAAGGAAGGCAGCAGGCGCGCAACGTTCCC
CTTGGGCAATGCCCGAGGGCGTTAGGGGACATATGAATGCCTGCCCATTGGGTGGGCAAT
TCAAATGGGTCTGTTGTAAATAGGCTCTCGAGTAACAATTAGAGGAC
>HQ687204_Lamproderma columbinum 
CTAAAGACTAAGCCATGCATGCCTTCGAATAAGAAAAAGCAATTCTTTCTGAATCTGCGA
ACGGCTCCGCAAACCAGTTGTAAACTATAGCAAGCAAGCTTGGGGGGAAGGCCTTCGGGC
TAACCTCCTGGGTTAGATGGATAACCGTGGTAATTCTGTGGCTAATACGTGACCGCAAAC
CTTGGGGCCCGGTTGCGGCTGGGTACCCTGAGGGACGTGTGATCGAGGCCTGAGTTTTAA
CCGCCGGGAAAGGGTGCACGTCCAGACCGCTATCAAAAGGGATCCGAACCTTCTTTCCTT
CGGGAGGGTGGGGACTGGCCCCGGCGGCTCTTGCTGTGTGCTTCTGACCTATCAACTAGA
TGGCAGCATAAGGGACATGCTTTGGTTACAACGGGTACAGAGGATTAGGGTTCGATCCTG
GAGAGTGGGCCTGAGAGATTGCTCATACTTCTAAGGAAGGCAGCAGGCGCGCAACGTTCC
CATTGGGCAATGCCCGAGGGCGTTAGGGGACATATGAATGCCTGCCCATTGGGTGGGCAA
TTCAAATGGGTCTGTTCTAAACAGGCTCTCGAGTAACAATTAGAGGAC
>JX035988_Physarum notabile 
GACTAAGCCATGCATGCCTTCGAATAGAAGACGCAATCTCTCTGAATCTGCGAACGGCTC
CGCATACCAGTTGTAAACCATAGCGAGCTAACCTTGGGAAGACCCGATCAAAAGGGACGA
CCCTTGGTTGGACATGGATACCCGTGGTAATTCTGAGGCTAATACAAGGACATATGACCT
GGCTAACCGGGCAACTGGAAGGCTGGGGGTTGTGTGAAGCTTTACTGCAACACCGACCTA
TGAGATGATGCACAATCAGACCACCATACCAAACGGTCTCGTTCCGCGGTCAGTACCCTC
GGGGAAAGCCAAGGTGCTTGACTGGGTGGCTCTCGCTTCGTGCTTCTGACCTATCAACTA
GATGGCAGCGTAACGGACATGCTATGGTTACAACGGGTACAGAGGATAAGGGTTCGATCC
TGGAGAGTGGGCCTGAGAGATTGCTCACACTTCTAAGGAAGGCAGCAGGCGCGCAACGTT
CCCAATGGGTAACACCTGAGGGCGTTAGGGGACATATGAATGCCTGCCATTAGGTGGGCA
ATTCAAATGGGACTGTTCTAAACAGCCTATCGAGTAACAATTAGAGGAC
>JX481303_Metatrichia vesparia
TGCCAGAACCATATGCTTGTCCCGAAGCTTAAGCCATGCATGTGCCGGAATAATGAAGCA
AAGAACGCATCTCAGAATCTGCGAACGGCTCCGTATATCTGTTAACACCCACCGCCCAAC
ACCGAGGGTATGCTGGATACCCACGGTAATTCTGTGGCTAATACGTGTGAACCACCTAGG
GCCCGCTAGGCGCAAGCCGAGTGGGTGATGGACCTAGGTGAAGCCGCTCAACCAACGGCG
GGGCCCCCCGGGGCCCTGTTGGCGGGAGTGCCGGCTATCCGCACCTGGACCGCAGGGCTT
GGAAAGGTAAGTATTTTGGTTCCTGCGGCCGGTGCGATGGGCGCCAGACCTATCAACTAG
ATGCCCAGAGAACGCCTGGGCAGGGTGATAACGGGTACAGAGGATCAGGGTTCGATCCTG
GAGAGGAAGCCTTAGAGATCGCTTCTACTTCTAAGGAAGGCAGCAGGCGCGCAACGTTCC
CAATGGGGATCCCCTGAGGACGTGAGGGGACATACCGATGCCCGGCCTTAAAGCCGGGCA
ATTGGAATGGGGGTCCGCCAAACCCCGCACCGAGTAACAATTGGAGGAC
>DQ903669_Meriderma aggregatum 
TGTATGCTTTTCCTAAAGACTAAGCCATGCATGTCTTCGAATAAGAGGAAGCAATTCTCT
CTGAATCTGCGTACGGCTCCGCACACCAGTTGTAAACCAAAGCAAGCAAGCCCGACCCCG
AGGCCTTCACAGGTCAAAGGGCCAGGTTACAAGGATAACCCTGGTAATTCTGAGGCTAAT
ACGTGACACGAACCTGTCGACTGGGGGCTTGCCCCTGGGAAGCGGGGGATGTGCGACTAT
CGGGCCAAAAACAACCGGAAAGAGCGCACGTTCAGACCACTCCAAAAAAGGTCTGCAGGA
TCCCTCACGGGGTTTTGCGGATCTTGTGGCTCTTGCACTGTGCTTCTGACCTATCAACTA
GACGGCAGCTTAAGGGACATGCTTTGGTGGCAACGGGTACAGAGGATAAGGGTTCGATCC
TGGAGAGTGGGCCTGAGAGATTGCTCATACTTCTAAGGAAGGCAGCAGGCGCGCAACGTT
CCCATTGGACATCGTCTGAGGGCGTTAGGGGAAATATTAATACCTGCCCAATGGGTGGGT
AATTAAAATGGGTCTGTTCTAAACAGGCTCTCGAGTAACAATTAGAGGAC
>AF411290_Undetermined Stemonitidae EJC
TGGTTGATCCGCCAGTGCATATGCTTTTCCTAAAGATTAAGCCATGCATGTCTAAGACTA
AGAGGAAGCAATTCTCTCCGAATCTGCGAACGGCTCCGCAAACCAGTTGTAAACCATAGC
ANGGCTGAGCTCGGCGAACCCTCGGGTGAGCCGGGCATTATATGGATAACCGTGGTAATT
CTGAGGCTAATACATGACAAACCGAACCGTCCTCGGCTTTCGGGCTGGGGGCGGGAACGG
TGTGAAGCACAGTAATCTGGGGAATTCATCGTGAAAGAACGCACGTTCAGACCACCGCTG
AGTGGGCTCGATCTCGGTCGGGTCCTGGTGGCCCTTGCAACGGGCTTCTGACCTATCAAC
TACACAGCAGCGTAAGGGACATGCTATGGTGNCAACGGGTACANAGGATTAGGGTTCGAT
CCTGGAGAGTGGGCCTGAGAGATTGCTCATACTTCTAAGGAAGGCAGCAGGCGCGCAACG
TTCCCCTTGGGCATAGCTCGAGGGCGTTATGGGAAATATGAATGGCTGCCTACAAGGTGG
CCAATTCAAATGGGTCTGTCGTAAATAGGCTCTCGAGTAACAATTAGAGGAC
>DQ903674_Lamproderma sauteri 
TGATCCTGCCAGTAGTGTATGCTTCTCCTAAAGACTAAGCCATGCATGCCTTCGAATAAG
AGGAAGCAATTCTCTCTGAATCTGCGAACGGCTCCGCAAACCAGTTGTAAACTATAGCAA
GCAAGCTCAGGGTTGGCCTTCACGGGCCGGCTCGGGGCGATATGGATAACCCTGGTAATT
CTGAGGCTAATACATGAGTGTAAACCCTGGAGGACCGGCTTCGGCTGGGAATCTGGGGGA
TGTGCGATTGCAGGCTTGGTAACACCGGGAAAGGGCGCACGTTCAGATCACGCTAAAAAG
GTCGGGCTCCTTCGGGGGCCTGCCCCAGTGACTCTTGCTGTGTGCTTCTGACCTATCAAC
TAGACGGCAGCGTAAGGGACATGCTATGGTGACAACGGGTACAGAGGATTAGGGTTCGAT
CCTGGAGAGTGGGCCTGAGAGATTGCTCATACTTCTAAGGAAGGCAGCAGGCGCGCAACG
TTCCCCTTGGGCAATGCCCGAGGGCGTTAGGGGACATATGAATGCCTGCCCATTGGGTGG
GCAATTCAAATGGGTCTGTTGTAAACAGGCTCTCGAGTAACAATTAGAGGAC
>EF118757_Didymium sp ECH14I
GTTGATCCTGCCAGTAGTGTATGCTTCTCCTAAAGACTAAGCCATGCATGCCTTCGAATA
AGAGGAAGCAATTCTCTCTGAATCTGCGAACGGCTCCGCAAACCAGTTGTAAACTATAGC
AAGCAAGCTCGTACCCCTCACCGGGTGCGGGCAACATGGATAACCCTGGTAATTCTGAGG
CTAATACAAGATCGTACTCCCCGGCTAACCGGGCAACTGGAAGGCTGGGAGGTGTGTGAT
TTAGCACGAGGAATCTGCTGGGAATAGACACACGCCTGGACCGCGCCAAAAACAGATGGG
GCTTCCCGCAAGGGTCGTCCTGCCTGAGCGGCTCTTGCTTTGTGCTTCTGACCTATCAAC
TAGATGGCAGCGTAACGGACATGCTATGGTGACAACGGGTACAGAGGATAAGGGTTCGAT
CCTGGAGAGTGGGCCTGAGAGATTGCTCATACTTCTAAGGAAGGCAGCAGGCGCGCAACG
TTCCCCTTGTACAATGTATGAGGGCGTTAGGGAACATATGAATGTCTGCCCTATGGGTGG
ACAATTCAAATGGGTCTGTTGTAAACAGGCTCTCGAGTAACAATTAGAGGAC
>DQ903680_Physarum nivale 
CTGCCAGTAGTGTATGCTTCTCCTAAAGACTAAGCCATGCATGCCTCCGAATAGAAGAGC
AAATCTCTCTGAATCTGCGAACGGCTCCGCAAACCAGTTGTAAACCATAGCAAGCATGCT
CCAGGAAAGCCGCAAGGCAGCCCTGGGGCTACAAGGATAACCCCGGTAATTCTGAGGCTA
ATACATGAACGTAACCCCTGGTCGATGGGCAACCTGAGGCTGGGGACCGTGCGAGACCTC
GCAAAAATTTATCGGAAAAGTCGCATCGTAAGACCGCCATACCAAACAGTCCTTTTCTGT
CGCCCTCACGGGAGGCCGGATCGTTCTGGGCGGCTCTTGCAAGGTGCTTCTGACCTATCA
ACTAGATGGCAGCGTAAGGGACATGCTATGGTGACAACGGGTACAGAGGATAAGGGTTCG
ATCCTGGAGAGTGGGCCTGAGAGATTGCTCACACTTCTAAGGAAGGCAGCAGGCGCGCAA
CGTTCCCCTTGGGCAATGCCCGAGGGCGTTAGGGGACATATGAATGCCTGCCATTTGGTG
GGCAATTCAAATGGGTCTGTTCTAAACAGCCTCTCGAGTAACAATTAGAGGAC
>HQ687197_Lamproderma columbinum 
TCCTAAAGACTAAGCCATGCATGCCTTCGAATAAGAGGAAGCAATTCTCTCTGAATCTGC
GAACGGCTCCGCAAACCAGTTGTAAACTAGAGCAAGCAAGTCCAGGGGGATGGCCTTTAC
GGGCTGACCTCCTGGGCTACATGGATAACCCTGGTAATTCTGAGGCTAATACATGATCGT
AAACCTTGGGGCCCGGCTGCGGTTGGGATCCCTGAGGGGCGTGTGATTGTGGCCTGAGTT
AAAAATTGCCGGGAGGGGGTGCACGTCCAGACCGCTATTAAAAAGGGATCGGAACCTTCT
TCCTCTCGGGGAGGCGGGGGCTGGCCCCAGCGGCTCTTGCTGTGTGCTTCTGACCTATCA
ACTAGATGGCAGCATAAAGGACATGCTTTGGTTACAACGGGTACAGAGGATTAGGGTTCG
ATCCTGGAGAGTGGGCCTGAGAGATTGCTCATACTTCTAAGGAAGGCAGCAGGCGCGCAA
CGTTCCCCTTGGGCAATGCTCGAGGGCGTTAGGGGACATATGAATGCCTGCCCATTGGGT
GGGCAATTCAAATGGGTCTGTTCTAAACAGGCTCTCGAGTAACAATTAGAGGAC
>AM231294_Didymium dubium 
GTTGATCCTGCCAGTAGTGTATGCTTCTCCTAAAGACTAAGCCATGCATGTCTTCGAATA
AGAGGAAGCAATTCTCTCTGAATCTGCGAACGGCTCCGCAAACCAGTTGTAAACTATAGC
AAGCTCTCCTATGATCGCCCCTTCACGGGGGGGGTCTGGGAAATAGGGATAACCCTGGTA
ATTCTGAGGCTAATACCACCACGTAAAACCTGGCTGACTGGGCAACCGGAAGGCTGGGGG
GCGTGCAATTTTTTCGCGAGGTTTACCGGGAAGGGACGCACGTCTGGACCGCGCAAAACG
GATGACTGGGCCTTCGGGACTGGGCTTCTAGCGGCTCTTGCTGTGTGCTTCTGACCTATC
AACTAGATGGCAGCGTAAGGGACATGCTATGGTGACAACGGGTACAGAGGATTAGGGTTC
GATCCTGGAGAGTGGGCCTGAGAGATTGCTCATACTTCTAAGGAAGGCAGCAGGCGCGCA
ACGTTCCCATTGGACATCGTCCGAGGGCGTTAGGGGACATATGAATGTCTGCCCATTGGG
TGGACAATTCAAATGGGTCTGTTCTAAACAGGCTCTCGAGTAACAATTAGAGGAC
>JQ031982_Lamproderma maculatum 
GATCCTGCCAGTAGTGTATGCTTCTCCTAAAGACTAAGCCATGCATGCCTTCGAATAAGA
GGAAGCAATTCTCTCTGAATCTGCGAACGGCTCCGCAAACCAGTTGTAAACTATAGCAAG
CAAGCTTGGGGTCGGCTCTCACGGGCTGGCTCTGGGCGATATGGATAACCCTGGTAATTC
TGAGGCTAATACATGACCGTAACTCCTGGCAGACTGGGCTTCGGCCTGGGAAGCCGGGGG
ACGTGCGATTTGAAGCTTGGTAACACCGGGAAAGGGCGCACGTCCAGATCACGCTAAAAA
GGTCGGGTCCTCTTCGGGGGGCCTGCCCCAGTGACTCTTGCTGTGTGCTTCTGACCTATC
AACTAGACGGCAGCGTAAGGGACATGCTATGGTGACAACGGGTACAGAGGATTAGGGTTC
GATCCTGGAGAGTGGGCCTGAGAGATTGCTCATACTTCTAAGGAAGGCAGCAGGCGCGCA
ACGTTCCCCTTGGGCAATGCCCGAGGGCGTTAGGGGACATATGAATGCCTGCCCATTGGG
TGGGCAATTCAAATGGGTCTGTTGTAAACAGGCTCTCGAGTAACAATTAGAGGAC
>AM231296_Lepidoderma carestianum 
GTTGATCCTGCCAGTAGTGTATGCTTCTCCTAAAGACTAAGCCATGCATGCCTTCGAATA
CGAGGAAGCAATTCTCTCTGAATCTGCGAACGGCTCCGCAAACCAGTTGTAAACTATAGC
AAGCAATCCTGCGGGCGGCTTCGGCTGCTCGTGGGTAACATGGATAACCCTGGTAATTCT
GAGGCTAATACAAGAACGTACTCCCTGGCTGACCGGCAACGGAAGGCTGGGGAGCGTGCA
ACGTATCGTAGGGATAAACCGGGGAATGGGTGCACGCTTGGACCGCGCTAAAGACAGATC
TCGGCGAGCCTTCGGGTGAGCCTTGGCCTGAGCGGCTCTTGCTGTGTGCTTCTGACCTAT
CAACTAGACGGCAGCGTAAGGGACATGCTATGGTTACAACGGGTACAGAGGATTAGGGTT
CGATCCTGGAGAGTGGGCCTGAGAGATTGCTCATACTTCTAAGGAAGGCAGCAGGCGCGC
AACGTTCCCCTTGGGCAATGCCCGAGGGCGTTAGGGGACATATGAATGCCTGCCATATTG
GTGGGCAATTCAAATGGGTCTGTTCTAAACAGCCTCTCGAGTAACAATTAGAGGAC
>HE614619_Lepidoderma crustaceum 
GTTGATCCTGCCAGTAGTATGCTTCTCCTAAAGACTAAGCCATGCATGCCTTCGAATAAG
AGGAAGCAATTCTCTCTGAATCTGCGAACGGCTCCGCAAACCAGTTGTAAACTATAGCAA
GCAATCCTGTGGTTGGGCTTCGGCTCGGCCATGGGTAACATGGATAACCCTGGTAATTCT
GAGGCTAATACAAGAACGTACAACCTGGCTAACCGGCAACGGAAGGCTGGGGAACGTGCA
ACGTATCGTAATGGATACCGGGAAAGGGTGCACGTTTGGACCGCGCTAAAAACAGTCCTT
GGTAAGCCCTCACGGGCGAGCCTTGGCCTGAGCGGCTCTTGCGGTGTGCTTCTGACCTAT
CAACTAGACGGCAGCGTAAGGGACATGCTATGGTTACAACGGGTACAGAGGATAAGGGTT
CGATCCTGGAGAGTGGGCCTGAGAGATTGCTCATACTTCTAAGGAAGGCAGCAGGCGCGC
AACGTTCCCCTTGGGCAATGCTCGAGGGCGTTAGGGGACATATGAATGCCTGCCATATTG
GTGGGCAATTCAAATGGGTTTGTTCTAAACAGCCTTTCGAGTAACAATTAGAGGAC
>HE614618_Lepidoderma carestianum 
GTTGATCCTGCCAGTAGTGTATGCTTCTCCTAAAGACTAAGCCATGCATGCCTTCGAATA
AGAGGAAGCAATTCTCTCTGAATCTGCGAACGGCTCCGCAAACCAGTTGTAAACTATAGC
AAGCAATCCTGTGGTTGGGCTTCGGCTCGGCCATGGGTAACATGGATAACCCTGGTAATT
CTGAGGCTAATACAAGAACGTACAACCTGGCTAACCGGCAACGGAAGGCTGGGGAACGTG
CAACGTATCGTAGTGGATACCGGGAAAGGGTGCACGTTTGGACCGCGCTAAAGACAGTCC
TTGGTAAGCCCTTGCGGGCAAGCCTTGGCCTGAGCGGCTCTTGCGGTGTGCTTCTGACCT
ATCAACTAGACGGCAGCGTAAGGGACATGCTATGGTTACAACGGGTACAGAGGATAAGGG
TTCGATCCTGGAGAGTGGGCCTGAGAGATTGCTCATACTTCTAGGGAAGGCAGCAGGCGC
GCAACGTTCCCCTTGGGCAATGCTCGAGGGCGTTAGGGGACATATGAATGCCTGCCATAT
TGGTGGGCAATTCAAATGGGTTTGTTCTAAACAGCCTTTCGAGTAACAATTAGAGGAC
>JQ031966_Diacheopsis pauxilla 
TTGATCCTGCCAGTAGTGTATGCTTCTCCTAAAGACTAAGCCATGCATGCCTTCGAATAC
GAGGAAGCAATTCTCTCTGAATCTGCGAACGGCTCCGCAAACCAGTTGTAAACTATAGCA
AGCAAGCCTGGGGCCGGCCTTCACGGGCTGGCCCCGGGCGATATGGATAACCCTGGTAAT
TCTGAGGCTAATACATGAACGTAAAACCTGGCTGACCGGGCTTCGGTTTGGGAGGCTGGG
GGATGTGTGATTGCAGGCTTGGGTAAAACCGGGAAAGGGCACACGTCCAGACCGCGAACA
AAACAGGACAGGACCCTTCGGGGACCTGCCCTAGCGGCTCTTGCTGTGTGCTTCTGACCT
ATCAACTAGACGGCAGCGTAAGGGACATGCTATGGTGACAACGGGTACAGAGGATTAGGG
TTCGATCCTGGAGAGTGGGCCTGAGAGATTGCTCATACTTCTAAGGAAGGCAGCAGGCGC
GCAACGTTCCCCTTGGGCAATGCCCGAGGGCGTTAGGGGACATATGAATGCCTGCCCATT
GGGTGGGCAATTCAAATGGGTCTGTTGTAAACAGGCTCTCGAGTAACAATTAGAGGAC
>JQ031983_Lamproderma ovoideoechinulatum 
TTGATCCTGCCAGTAGTGTATGCTTCTCCTAAAGACTAAGCCATGCATGCCTTCGAATAC
GAGGAAGCAATTCTCTCTGAATCTGCGAACGGCTCCGCAAACCAGTTGTAAACTTTAGCA
AGCAGGCTCGGGGTTGGCCTTCACGGGCTGGCCTCGGGCGATATGGATAACCCTGGTAAT
TCTGAGGCTAATACATGAACGTAGAACCCGGTTGACTAGGCTTCACGGCTCGGGAGGCTG
GGGGATGTGTGATTGCAGGCTTGGGTAACACCGGGAAAGGGCGCACGTCCAGACCGCGCT
ATAAAGGATGGGCTCCTCACGGGGCCTGCCCCAGCGGCTCTTGCAGTGTGCTTCTGACCT
ATCAACTAGACGGCAGCGTAAGGGACATGCTATGGTGACAACGGGTACAGAGGATTAGGG
TTCGATCCTGGAGAGTGGGCCTGAGAGATTGCTCATACTTCTAAGGAAGGCAGCAGGCGC
GCAACGTTCCCCTTGGGCAATGCCCGAGGGCGTTAGGGGACATATGAATGCCTGCCCATT
GGGTGGGCAATTCAAATGGGTCTGTTGTAAACAGGCTCTCGAGTAACAATTAGAGGAC
>JQ031984_Lamproderma ovoideum 
TTGATCCTGCCAGTAGTGTATGCTTCTCCTAAAGACTAAGCCATGCATGCCTTCGAATAC
GAGGAAGCAATTCTCTCTGAATCTGCGAACGGCTCCGCAAACCAGTTGTAAACTATAGCA
AGCAGGCTCGGGGTCGGCTCTCACGGGCTGGCTTCGGGCGATATGGATAACCCTGGTAAT
TCTGAGGCTAATACATGAACGTAAAACCTGGTTGACTGGGCTTCGGTCTGGGAGGCTGGG
GGATGTGTGATTGCAGGCTTGGGTAACACCGGGAAAGGGCGCACGTCCAGACCGCGCTAT
AAAGGATGGGACCTCTTCGGGGGACCCGCCCCAGCGGCTCTTGCTGTGTGCTTCTGACCT
ATCAACTAGACGGCAGCGTAAGGGACATGCTATGGTGACAACGGGTACAGAGGATTAGGG
TTCGATCCTGGAGAGTGGGCCTGAGAGATTGCTCATACTTCTAAGGAAGGCAGCAGGCGC
GCAACGTTCCCCTTGGGCAATGCCCGAGGGCGTTAGGGGACATATGAATGCCTGCCCATT
GGGTGGGCAATTCAAATGGGTCTGTTGTAAACAGGCTCTCGAGTAACAATTAGAGGAC
>AF411289_Hyperamoeba flagellata 
GTTGATCCTGCCAGTAGCGTATGCTTCTCCTAAAGACTAAGCCATGCATGCCTTCGAATA
GAAGAGCTTTCTCTCTGAATCTGCGAACGGCTCCGCACACCAGTTGTAAACTATAGCAAG
TCCGTCGGTTGGCGAGCAATCGTCGATTGACTAACAGGGATAACCCTGGTAATCCTGAGG
CTAATACAAGAACGTAAAACTCGGTTAACCTGGCAACGGGAAGGCTGAGGGTCGTGTGAG
CTTATTGCAACACTGACATGAATGGATGCACGATCAAACCACCATACCAAACGATCGGAT
CGATAAGCCTTCACGGGTGGACGGTTCGTTCGGGTGGGCCTTGCTGTGTGCTTCTGACCT
ATCAACTAGATGGCAGCGTAAAGGACATGCTATGGTTGACACGGGTAACAGAGGATAAGG
GTTCGATCCTGGAGAGTGGGCCTGAGAGATTGCTCACACTTCTAAGGAAGGCAGCAGGCG
CGTGACTTCCCATGTGGGCAAGCCTGAGGGCGTTAGGGACTTATGAATGCTTGCCAGTAT
TGGTTAGGCAATTCATATGGTTTTGGTTTCCAACAGCCTTCAATTAACAATTAGAGGAC
>AY145526_Fuligo sp 
GTTGATCCTGCCATAGTGTATGCTTCTCCTAAAGACTAAGCCATGCATGCCTTCGAATAG
AAGAGCAAGTCTCTCTGAATCTGCGTACGGCTCCGCAAACCAGTTGTAAACCATAGCTAG
CAGGTCTCGGAGACGACCGCAAGGTCGTAGCTGGGGCCAAAAGGATATCCATGGTAATTC
TGAGGCTAATACTTGACTGTAACCCCTGGCTGACCGGGCAACTGGTAGGCTGGGGGACGT
GTACGGCTTCGCACACCATTAAGGAATGAATGCACGTTCAGACCGCTTTTCAACACAGAT
AGGGGGTAATCCTTCGGGAGATAACCCTTGCCTGAGCGGCTCTAGCACGGTGCTTCTGAC
CTATCAACTAGATGGCAGCGTAACGGACATGCTATGGTGACAACGGGTACAGAGGATAAG
GGTTCGATCCTGGAGAGTGGGCCTGAGAGATTGCTCACACTTCTAAGGAAGGCAGCAGGC
GCGCAACGTTCCCATTGGACAATGTCCGAGGGCGTTAGGGGACATATGAATGTCTGCCTT
ATGGTGGACAATTCAAATGGGTTTGTTCTAAACAACCTTTCGAGTAACAATTAGAGGAC
>DQ903681_Physarum album 
TTCTCCTAAAGACTAAGCCATGCATGCCTTCGAATAGAAGACGCAATCTCTCTGAATCTG
CGAACGGCTCCGCATACCAGTTGTAAACCATAGCAAGCCAACCTTGGGAAGACCCGATCA
AAAGGGATGACCCTTGGTTGAATAAGGATACCCATGGTAATTCTGAGGCTAATACAAGTA
TATAACGACTTGGTCAACCGGGAAACTGGAAGGCTGGGGGTCGTGTGAAGCTTAACTGCA
ACACCGACCTAGGAAACGATGCACAATCAGACCACCACACAAACGGTCTCGTTCTGAGGC
AAGTACCTTCGGGGAAAGCCAAAGGGCTTGACTGGGTGGCTCTTGCTTTGTGCTTCTGAC
CTATCAACTCGATGGCAGCGTAAGGGACATGCTATGGTTACAACGGGTACAGAGGATAAG
GGTTCGATCCTGGAGAGTGGGCCTGAGAGATTGCTCACACTTCTAAGGAAGGCAGCAGGC
GCGCAACGTTCCCAATGGGTAACACCTGAGGGCGTTAGGGGACATATGAATGCCTGCCAT
TAGGTGGGCAATTCAAATGGGACTGATGCAAACAGCCCATCGAGTAACAATTAGAGGAC
>JQ031989_Lamproderma retirugisporum 
TTGATCCTGCCAGTAGTGTATGCTTCTCCTAAAGACTAAGCCATGCATGCCTAAGAATAA
GAGGAAGCAATTCTCTCTGAATCTGCGAACGGCTCCGCAAACCAGTTGTAAACTATAGCA
AGCAAGCCCGGGGCTGGCCTTCACGGGCCGGCTCCGGGTTATATGGATAACCCTGGTAAT
TCTGAGGCTAATACATGACAGTACAACCTGGCTGACTGGGCTTCGGCCTGGGATGCCGGG
GGACGTGTGATTGAGGGCTTGGTAACACCGGGAAGGGGCGCACGTCTAGACCACGCTATA
AAGGTCGGTTTCCCCTTCGGGGGGGGTCGTCCCAGTGGCTCTTGCTGTGTGCTTCTGACC
TATCAACTAGACGGCAGCATAAGGGACATGCTATGGTGACAACGGGTACAGAGGATTAGG
GTTCGATCCTGGAGAGTGGGCCTGAGAGATTGCTCATACTTCTAAGGAAGGCAGCAGGCG
CGCAACGTTCCCCTTGGGCAATGCCCGAGGGCGTTAGGGGACATATGAATGCCTGCCCAT
TGGGTGGGCAATTCAAATGGGTCTGTTGTAAACAGGCTCTCGAGTAACAATTAGAGGAC
>AY643824_Comatricha nigricapillitia 
AGATTAAGCCATGCATGTCTTCGAATATGAGGAAGCAATTCTCTCTGAATCTGCGAACGG
CTCCGCAAACCAGTTGTAAACCGAAGCAAGCATGTCCGGCTGACCCCTCGAGGGTAAGCG
AGGATAATATATGGATAACCGTGGTAATTCTGAGGCTAATACATGACAAAGATCCCAGGC
TGTCGGGGCCCCCTGGTCTTCGGACTGGGGGATACCTCGGTGGCCGGGGACGCGCGAGCT
AAGGCTTGGCAAAATCGGGAAGGAACGCGCGTTCGGACCACCTTACAAGGGTGCCTCGTG
TGGCAGGGCTTCGGGCCTAGTCCGTGGGGTGCCTGGTGGCTCTCGCGACGTGCTTCTGAC
CTATCAACTAGATGGCAGCCTAAAGGACATGCAATGGTAACAACGGGTACAGAGGATCAG
GGTTCGATCCTGGAGAGTGGGCCTGAGAGATTGCTCATACTTCTAAGGAAGGCAGCAGGC
GCGCAACGTTCCCCTTGGACAATGTCCGAGGGCGTTAGGGGAAATATGGATGGCTGCCCT
CGTGGTGGCCAATTCAAATGGGTTTGTCGTAAACAGGCTCTCGAGTAACAATTAGAGGAC

>JQ031987_Lamproderma pulchellum 
TTGATCCTGCCAGTAGTGTATGCTTCTCCTAAAGACTAAGCCATGCATGCCTTCGAATAG
GAGGAAGCAATTCTCTCTGAATCTGCGAACGGCTCCGCAAACCAGTTGTAAACTATAGCA
AGCAAGTCTGGGTCTGGCCTTCACGGGCCGGACCTGGGCGATATGGATAACCCTGGTAAT
TCTGAGGCTAATACAAGAACGTAACCCCTGGCTGACCGGCTTCGGCTGGAAGGCTGGGGG
ACGTGCGATTGCGGCTTGGGTATACCGGGAAAGGGCGCACGTTCAGACCGCGCTACAAAG
GATCGGGTTCCCCTCTCGGGGGGGGCCTGGCCCCAGCGGCTCTTGCTGTGTGCTTCTGAC
CTATCAACTAGACGGCAGCGTAAGGGACATGCTATGGTGACAACGGGTACAGAGGATTAG
GGTTCGATCCTGGAGAGTGGGCCTGAGAGATTGCTCATACTTCTAAGGAAGGCAGCAGGC
GCGCAACGTTCCCCTTGGGCAATGCCCGAGGGCGTTAGGGGACATATGAATGCCTGCCCA
TTGGGTGGGCAATTCAAATGGGTCTGTTCTAAACAGGCTCTCGAGTAACAATTAGAGGAC

>AY145524_Physarella sp 
GTTGATCCTGCCAGTAGTGTATGCTTCTCTAAAGACTAAGCCATGCATGCCTCGAATAGA
AGAGCAATATCTCTCCGAATCTGCGTACGGCTCCGCACACCAGTTGTAACACAATGGCAA
GCCGGTTTTCGAGATCGCCGCAAGGTGTTTCTTGGGGACCACAAGGCTATCCCTGGCAAT
TCTGAGGCTAATACAAGAACATACCACCTTTGGCTGACCGGCAACGGGACGCTGGGGTGC
GTGTAAGACCTCGCTAAGTTGCTATGAGAAGCTGCACGCTCTGACCACTGCAAAAAACGG
GCTCGCTTGTGAACCTTCGGGGGATCGGGCTTGCTTGAGTGGCTCTTGCAATGTGCTTCT
GACCTATCAACTAGATGGCAGCGTAAGGGACATGCTATGGTGACAACGGGTACAGAGGAT
AAGGGTTCGATCCTGGAGAGTGGGCCTGAGAGATTGCTCACACTTCTAAGGAAGGCAGCA
GGCGCGCAACGTTCCCATTGGACTCCGTCCGAGGGCGTTAGGGGAAATATGAATGTCTGC
CTTATGGTGGACGATTCAAATGGGACTGTTCTAAACAGCCCATCGAGTAACAATTAGAGG
AC
>AY183449_Physarum didermoides 
TTTGATCCTGCCAGTAGTGTATGCTTCTCCTAAAGACTAAGCCATGCATGCCTTCGAATA
GAAGAGCTTTCTCTCTGAATCTGCGAACGGCTCCGCAAACCAGTTGTAAACTATAGCAAG
TCCGTACGGTTAGGGAGCAATCCCCGACTGTACTCACAGGGATAACCCTGGTAATCCTGA
GGCTAATACAAGAACGTAAAACTCGGTCGACTGGGCAACCGGAAGGTCGAGGGTCGTGTG
ATGCTTTACCGCAATGCTCGACATGAAAGGGTGCACGATCAAACCACCATACCAAACGAT
CGGTTGGGAGGCCTTAACGGGTGGAACGGCCAGCTCGGGTGGGTCTTGCTGTGTGCTTCT
GACCTATCAACTAGATGGCAGCGTAAAGGACATGCTATGGTGACAACGGGTACAGAGGAT
AAGGGTTCGATCCTGGAGAGTGGGCCTGAGAGATTGCTCACACTTCTAAGGAAGGCAGCA
GGCGCGTAACGTTCCCATTGGGCAAAGCCTGAGGGCGTTGGGGGACATATGAATGCTTGC
CTTATGGTAGGCAATTCAAATGGGTTTGTTCTAAACAACCTATCGAGTAACAATTGGAGG
AC
>DQ903684_Comatricha sinuatocolumellata 
AGTGTATGCTTTTCCTAAAGACTAAGCCATGCATGTCTTCGAATAAGAGGTGCAATTCTC
TCTGAATCTGCGAACGGCTCCGAAAAACAGTTGTAAGATCTAGCAGGTCCCGGCCGACAC
CAGGCCCCTCACGGGGTCGAGGACGGCCACCTTTATATATGGATAACCGTGGTAATTCTG
AGGCTAATACACGATCAACACTTTCTGCTGCTTGGGCCTTCATTGGCCTGGGCGGTGGGG
GGCTGTGCACCACAAGGCTAGGTTAATCCGGAAAGAATGCACGCGCCAGACCGCTGCAGA
CGGGGGTGTTGTGGCCTCACGGCCGCTTCGCCCCCCGGTGGCGCCTGGACATCGCTTCTG
ACCTATCAATTAGACGGCAGCTTATGGGACATGCTATGGTGGCAACGGGTACAGAGGATA
AGGGTTTGATCCTGGAGAGTGGGCCTGAGAGATTGCTCATACTTCTAAGGAAGGCAGCAG
GCGCGCAACGTTCCCCTTGGCCAATGGCCGAGGGCGTTAGGGGACATATGAATGGCTGCC
TTAACGGTGGCCAATTCAAATGGGTCTGTTGTAAATAGGCTCTCGAGTAACAATTAGAGG
AC
>AY145528_Stemonitis axifera 
GTTGATCCTGCCAGTAGTGTATGCTTTTCCTAAAGATTAAGCCATGCATGCCTAAGACTA
TGAGGAAGCAATTCTCTCTGAATCTGCGAACGGCTCCGCAAACCAGTTGTAAACCATAGC
AGTGTTCCGCCCGGCTTCAGCAATGGAGTCGGGCATTATATGGATAACCGTGGTAATTCT
GAGGCTAATACATGACACACATAACCTGGCGGGCTGGGGCAACCCGGCTTGCTGGGGGAC
GTGCGATTCAGCAGTGCTATAACAAATAACGGGAATGAGCGCACGTTCAGACCGCCATCC
AAACGGGTGAAGGGGGGCTCCGGCTTCTTCGATCTCGGGCGGCCTCTGCAACGGGCTTCT
GACCTATCAACTAGACGGCAGCGTAAGGGACATGCTATGGCAACAACGGGTACAGAGGAT
TAGGGTTCGATCCTGGAGAGTGGGCCTGAGAGATTGCTCATACTTCTAAGGAAGGCAGCA
GGCGCGCAACGTTCCCCTTGGGCAAAGCTCGAGGGCGTTATGGGAAATATGAATGCTTGC
CTATACGGTGGGCAATTCAAATGGGTTTGTCGTAAACAGGCTCTCGAGTAACAATTAGAG
GAC
>HQ687199_Lamproderma columbinum 
TCCTAAAGACTAAGCCATGCATGCCTTCGAATAAGAGGAAGCAATTCTCTCTGAATCTGC
GAACGGCTCCGCAAACCAGTTGTAAACTCGAGCAAGCTAGCCTGGGGATGGCCCTCACGG
GCTGACCCTGGGCTACAAGGATAACCCTGGTAATCCTGAGGCTAATACATGAGCGTAAAC
CCTGGGAGACTGGGCCTTCGGGCCTGGGATCTTAGGGGGCGTGCGAGTTGAGGCTTGGGT
TTTGCTGGGAAGGGGTGCACGTCCGGACCGCGTTACAAAGGACTGGCTGCTCCTCCTCCT
TGCCCTCTCGGGGGTGGGGGGGGGTTGTGGTTGGCCCCAGCGGCTCTTGCTGTGTGCTTC
TGACCTATCAACTAGATGGCAGCATAAACGACATGCTTTGGTGACAACGGGTACAGAGGA
TTAGGGTTCGATCCTGGAGAGTGGGCCTGAGAGATTGCTCATACTTCTAAGGAAGGCAGC
AGGCGCGCAACGTTCCCCTTGGGCAATGCCCGAGGGCGTTAGGGGACATATGAATGCCTG
CCCATTGGGTGGGCAATTCAAATGGGTCTGTTCTAAACAGGCTCTCGAGTAACAATTAGA
GGAC
>HE614620_Mucilago crustacea 
GTTGATCCTGCCAGTAGTGTATGCTTCTCCTAAAGACTAAGCCATGCATGCCTTCGAATA
AGAGGAAGCAATTCTCTCTGAATCTGCGAACGGCTCCGCAAACCAGTTGTAAACAATAGC
AAGCAAGCCCGGGTCTGGTCTTCACGGGTCAGGCTCGGGTAACACGGATAACCCTGGTAA
TTCTGAGGCTAATACGAGAACGCAACCCCTGGTCGACCGGGCAACTGGAAGGTTGGGAAG
CGTGTACTAGATCGCGAGGAAGACGCCGGGAAAGGATGCACGCTTGGACCGCGCTAAACA
AGGATCAGGTTACCGACCTCACGGAAGGTGGCCTGGCCCTAGCGGCTCTTGCAATGTGCT
TCTGACCTATCAACTAGATGGCAGCGTAACGGACATGCTATGGTTACAACGGGTACAGAG
GATTAGGGTTCGATCCTGGAGAGTGGGCCTGAGAGATTGCTCATACTTCTAAGGAAGGCA
GCAGGCGCGCAACGTTCCCCTTGGGCAATGCCCGAGGGCGTTAGGGGACATATGAATGCC
TGCCCTATGGGTGGGCAATTCAAATGGGTTTGTTGTAAACAGCCCTTCGAGTAACAATTA
GAGGAC
>JQ031994_Lamproderma sp nov carpatiensis
TCCTAAAGACTAAGCCATGCATGTCTATGAATAAGAGGAAGAAATTCTCTCTGAATCTGC
GAACGGCTCCGCAAACCAGTTGTAAACTATAGCAAACAAGCTCAGGGTGAGGCTAGAAAT
GGCTCTGCCCTGGGTGATATGGATAACCCTGGTAATTCTGAGGCTAATACAAGAAATTAA
AGCACCCTGGCTGACTGGGCTTAGGCTTGGAAAGCTGGGTGGGATGTGTGATTGCAAGCT
TGGATGAGCTGGGAAAGGGCACACATCTAGACCACTGTACAAAAGGACCAGCCTTTTTCC
CCCTGCTCCCCTCTGGGGGGGTGGGTGGTTGGGTTGGCCCTAGTGGCTCTTGCTGTGTGC
TTCTGACCTATCAACTAGATGGCAGCCTATAGGACATGCCATGGTGACAACGGGTACAGA
GGATTAGGGTTCGATCCTGGAGAGTGGGCCTGAGAGATTGCTCATACTTCTAAGGAAGGC
AGCAGGCGCGCAAAGTTCCCAATGGCCATTGGCCGAGGGCGTTAGGGGACATATGAATGC
TCGCCCATTGGGTGGGCAATTCAAATGGGTCTGTTCTAAACAGGCTCTCGAGTAACAATT
AGAGGAC
>X13160_Physarum polycephalum 
TTGATCCTGCCAGTAGTGTATGCTTCTCCTAAAGACTAAGCCATGCATGTCTCCGAATAG
AAGAGCAAGTCTCTCTGAATCTGCGAACGGCTCCGCATACCAGTTGTAAACCATAGCAAG
CAAGCCGCGTTGTTGCCGCAAGGCGACGGCGCGGTTCACAGGGATAACCCTGGTAATTCT
GAGGCTAATACAAGAACGTACCACCCGCTTCGACCCGTAAGGGGAGGGCGGGGGTTGTGT
GACCCAGGTCGCAAATATTAACTGGGAGTGGCCACACGATCTGACCACCATACCAAACGG
TTATCCGCTTCGAAAGCTTCGGTGAGTAACGGCGGATTTCTGGGTGGCTCTCGCTGTGTG
CTTCTGACCTATCAACTAGATGGCAGCGTAACGGACATGCCATGGTAACAACGGGTACAG
AGGATAAGGGTTCGATCCTGGAGAGTGGGCCTGAGAGATTGCTCACACTTCTAAGGAAGG
CAGCAGGCGCGCAACGTTCCCATTGGGCAAAGCTCGAGGGCGTTAGGGGACATATGAATG
CCTGCCTTATGGTGGGCAATTCAAATGGGACTGTTTTAAACATCCTATCGAGTAACAATT
AGAGGAC
>EF513175_Ceratiomyxa fruticulosa 
GTTGATCCTGCCAGTGGTTAATGTTCCTTTCGGAGATTAAGCCATGCATGTGTTAGCATA
AAGCGGCTTCGGCCCTCAGGCTGTGGATGGCTCATTATATCGGTTATGATCCACGCTCAG
ATAGACCCTTCGGGTATCCGAAGGCGTACATGGATAACTGCTGTAACTCGGGAGCTAATA
CATAGTGAAACGATCCTTACGTTCTTTGCCTAAAAACGGATCGCGTTCGCTTGAACAAGC
CCCTATATCTAGCATGAGATCGGTCCTACGATGCTTGCATCGTAGTCCGAGTCATGATCG
CGGCGAACGCAGTTGATCGCATGTGCCCTTCGGGACACGGCGCGTCTTGAGCTCGGGTTT
CTGCCCTATCAGCTCGACGCATAGGTATTGCCTATGCAGGGCTTTGACGGGTTCGGAGAA
TCAGGGTTCGATTCCGGAGAGGGAGCCTGAGAAATAGCTACCACCCCTAAGGGGGGCAGC
AGGCGCGAAAATTACCCAATGCTAACACAGCGAGGTAGTCACGAAAAATACCGATACCTT
CGTCAGTACGACGAAGGTAATTGGAATGTGAACATTTTAAACCGCTTAACTAGGATCAAT
TAGAGGAC
>HE614598_Physarella oblonga 
TCCTGCCAGTAGTGTATGCTTCTCCTAAAGACTAAGCCATGCATGCCCTCGAATAGAAGA
GCAATATCTCTCCGAATCTGCGGACGGGCTCCGCACACCAGTTGTAACACAATGGCAAGC
CGGTTTTCGAGATCGCCGCAAGGTGTTTCTTGGGGACCACAAGGCTATCCCTGGCAATTC
TGAGGCTAATACAAGAACATACCACCCTTTGGCTGACCGGGCAACGGGGACGCTGGGTGC
GGTGTAAGACCCTCGCTAAGGTTGCTATGAGAAGCTGCACGCTCTGACCCACTGCAAAAA
ACGGGCTCGCTTGTGAACNCTTCGGGGGATCGGGCTTGCTTGAGTGGCTCTTGCAATGTG
CTTCTGACCTATCAACTAGATGGCAGCGTAAGGGACATGCTATGGTGACAACGGGTACAG
AGGATAAGGGTTCGATCCTGGAGAGTGGGCCTGAGAGATTGCTCACACNTTCTAAGGAAG
GCAGCAGGCGGCGCAACGTTCCCATTGGACTCCGTCCGAGGGCGTTAGGGGAAATATGAA
TGTCTGCCTTATGGTGGACAATTCAAATGGGACTGTTCTAAACAGCCCATCGNGTAACAA
TTAGAGGAC
>DQ903688_Enerthenema intermedium 
GCATGTCTTCGAATATGAGGAAGCAATTCTCTCTGAATCTGCGAACGGCTCCGCAAACCA
GTTGTAAACCAAAGCAAGCATGTCCGTTGGCGGGCCCTTTCGGGGGCCTGCCGGTGGAGA
ATATATGGATACCCGTGGTAATTCTGAGGCTAATACATGACAATGTTCCTGGCTATCGGG
GCGGCAGGCCTGGTCTTCGGATCGGGCAGGTTGTTCTGGTGGCCGGGGACGCGCGAGGGT
AAAGCTTGGCACATATCGGGAAGGAACGCGCGTTCGGACCACCATTTTCAAGGGTGTCTG
GCGGAACTGGGGGCCCTCCGGGGCTCTCGGGGATGCTGGGCGCCTGGTGGCTCTTGCGAT
GTGCTTCTGACCTATCAACTAGACGGCAGCGTAACGGACATGCTATGGTAACAACGGGTA
CAGAGGATCAGGGTTCGATCCTGGAGAGTGGGCCTGAGAGATTGCTCATACTTCTAAGGA
AGGCAGCAGGCGCGCAACGTTCCCCTTGGACAATGTCCGAGGGCGCTAGGGGAAATATGG
ATGGCTGCCCTCGTGGTGGCTAATCCAAATGGGTTTGTCGTAAACAGGCTCTCGAGTAAC
AATTAGAGGAC
>HE614597_Badhamia utricularis 
CTGCCAGTAGTGTTATGCTTCTCCTAAAGACTAAGCCATGCATGTCTCCGAATAGAATAG
AAGAGCAAGTCTCTCTGAATCTGCGAACGGCTCCGCATACCAGTTGTAAACCATAGCAAG
CAAACCGGGCGGTCGTTTCACGACGCATCGCTCGGTTCATAAGGATACCCATGGTAATTC
TGAGGCTAATACAAGAACGTACAACCCGCTCGACCCGTTAGGGGAGGGGGGGGAATGTGT
GACTAAGGCACGCAAATATCGTACTGGGAGTGGCCACACGTTCAGACCACCATACCAAAC
GGTCGTTCGCTTCCGAAAGCCTCCGGGCGAGTGGTGGCGGGCTTCAGGGTGGCTCTTGCT
GTGTGCTTCTGACCTATCAACTAGATGGCAGCGTAACGGACATGCTATGGTGACAACGGG
TACAGAGGATAAGGGTTCGATCCTGGAGAGTGGGCCTGAGAGATTGCTCACACTTCTAAG
GAAGGCAGCAGGCGCGCAACGTTCCCATTGGGCAAAGCTCGAGGGCGTTAGGGGACATAT
GAATGCCTGCCTTATGGTGGGCAATTCAAATGGGACTGTTTTAAACATCCTATCGAGTAA
CAATTAGAGGAC
>JQ031976_Lamproderma cacographicum 
GTTGATCCTGCCAGTAGTGTATGCTTTTCCTAAAGATTAAGCCATGCATGCCTTCGAATA
AGAGGAAGCAATTCTCTCTGAATCTGCGAACGGCTCCGCAAACCAGTTGTAAACTCGAGT
AAACACGCTTGGCCACGGGCCCTCACGGGCCTAGGCCAAGCTACATGGATAACCGTGGTA
ATTCTGAGGCTAATACATGACAGCAAGCAAGCTCGGTCCGCATCAGTTCCCTCGTGGAAC
CGCGGGCCGGGTGGATGTGTGATTTAACGGCTTGGGAATCCATGACAGAACGCACGTTTG
GACCATCGTCAATGGCCGCTGCGGCCCCTCGGGGCCAAAGCCGGCTAGGTGGCTTTTACT
ACGTGCTTCTGACCTATCAACTAGACGGCAGCGTAACGTACATGCCGTGGTTACAACGGG
TACAGAGGATTAGAGTTCGATTCTGGAGAGTGGGCCTGAGAGATTGCTCATACTTCTAAG
GAAGGCAGCAGGCGCGCAACGTTCCCAGTGGGCAAAGCCCGAGGGCGTTAGGGGAAATAT
GAATGCCTGCCAATAAGGCGGGCAATTCAAATGGGTCTGTTGTAAATAGGCTCTCGAGTA
ACAATTAGAGGAC
>AY230189_Protophysarum phloiogenum 
GTTGATCCTGCCAGTAGTGTATGCTTCTCCTAAAGATTAAGCCATGCATGCCTTCGAATA
AGGGTAAGCTATTCTCTCTGAATCTGCGAACGGCTCCGCACACCAGTTGTAAACCAAAGC
AAGCATGCCCGTTCTTCTGTCCTTCACGGGGCAGGGGGGCGGGTCGATGGATACCCCCGG
TAATTCTAAGGCTAATACACGAGCGTAGAGCCCCGCCAACTGGCCCTCGGGCTGGGAGGC
GGGGGGACGTGCCCGTTAGGTTGCAGGAGGACCGGGAGTGGGGGTGCGTCAGGACCGCGA
TCAAAAAGATGGGCCGGCTTCTTTGCCTCACGGCATCGTTGGCCCCTCTAGCGGCACTTG
CTACGTGCTTCTGACCTATCAACTTGATGGCAGCCTAAAGGACATGCCATGGTGACAACG
GGTACAGAGGATTAGGGTTCGATCCTGGAGAGTGGGCCTGAGAGATTGCTCATACTTCTA
AGGAAGGCAGCAGGCGCGCAACGTTCCCACTGGTCAACGACCGAGGGCGTTAGGGGACAT
ATGAATGCCCGCCCTATGGGTGGACAATTCAAATGGATCTGTTTTAAACAGACTCTTGAG
TAACAATTAGAGGAC
>JQ031961_Comatricha anastomosans 
TTGATCCTGCCAGTAGTGTATGCTTTTCCTAAAGATTAAGCCATGCATGTCTTCGAATAT
GAGGTAGCAATTCTCTCTGAATCTGCGAACGGCTCCGCAAACCAGTTGTAAGACACAGCA
GTCCCGGGCCTATCCCCTAGCTTCGCGGCCGGGGGGTAGCCCATCTATATGGATAACCCT
GGTAATTCTGAGGCTAATACATGACACAATCAAACTTCCGTCGCCAGGGCCCTCACGGGC
CTAGGCGGTGGGAGGGCGTGCGAGTTAAGGCTTGGGTAATCAGGACAGAACGCACGCACT
GGACCGCCATTAAGCGGGGTGGGGATGGGCCTTCACGGGCCTGACCCTGCCCTGGCGGCT
CCTGGGTATCGCTTCTGACCTATCAATTAGACGGCAGCTTATGGGACATGCTATGGTGGC
AACGGGTACAGAGGATAAGGGTTCGATCCTGGAGAGTGGGCCTGAGAGATTGCTCATACT
TCTAAGGAAGGCAGCAGGCGCGCAACGTTCCCCTTGGACAATGTCCGAGGGCGTTAGGGG
ACATATGAATGGCTGCCTTTACGGTGGCCAATTCAAATGGGTCTGTCGTAAACAGGCTCT
CGAGTAACAATTAGAGGAC
>DQ903673_Comatricha pseudoalpina 
GTTGATCCTGCCAGTAGTGTATGCTTTTCCTAAAGATTAAGCCATGCATGTCTTCGAATA
TGAGGTAGCAATTCTCTCTGAATCTGCGAACGGCTCCGCAAACCAGTTGTAAGACACAGC
AGTTCCGGGCCTATCCCCTAGCTTCGCAGCCTGGGGGTAGCCCATCTATATGGATAACCC
TGGTAATTCTGAGGCTAATACATGACACAAACAAACTTCCGTCGCCAGGGCCCTCACGGG
CCTAGGCGGTGGGAGGGCGTGCGAGTTAAGGCTTGGGTAATCAGGACAGAACGCACGCAC
TGGACCGCCATTAAGCGGGGTGGGGATGGGCCTTCACGGGCCTGACCCTGCCCTGGCGGC
TCCTGGGTATCGCTTCTGACCTATCAATTAGACGGCAGCTTATGGGACATGCTATGGTGG
CAACGGGTACAGAGGATAAGGGTTCGATCCTGGAGAGTGGGCCTGAGAGATTGCTCATAC
TTCTAAGGAAGGCAGCAGGCGCGCAACGTTCCCCTTGGACAATGTCCGAGGGCGTTAGGG
GACATATGAATGGCTGCCTTTACGGTGGCCAATTCAAATGGGTCTGTCGTAAACAGGCTC
TCGAGTAACAATTAGAGGAC
>JQ031957_Brefeldia maxima 
GTTGATCCTGCCAGTAGTGTATGCTTTTCCTAAAGATTAAGCCATGCATGCCTTCGAATA
AGAGGTTGCAATTCTCTCTGAATCTGCGAACGGCTCCGCAAACCAGTTGTAAGATCTAGC
AGGTCCCGGCGTGGGGCCCCCGCTTTCGGGCGGGGATCCTGCGCCATCTATATGGATACC
CGTGGTAATTCTGAGGCTAATACATGACAACAAACTTCTGTCGCCAGCGGCCTTTCGAGG
CTGCGGGTGGTGGGGGGATGTGTGAGCCAAGGCTTGGTAGACTGGATAGAACGCACGTAC
TTGACTGCCATAAAAAACGGGTGGGGTCCTGCCTTCCGAGGCTGGGGTCCTGCTCGGGCG
GCTCCTGGACATCGCATCTGACCTATCAATTAGACGGCAGCTTATGGGACATGCTATGGT
GGCAACGGGTACAGAGGATAAGGGTTCGATCCTGGAGAGTGGGCCTGAGAGATTGCTCAT
ACTTCTAAGGAAGGCAGCAGGCGCGCAACGTTCCCCTTGGACAATGTCCGAGGGCGTTAG
GGGACATATGAATGGCTGCCTTAATGGTGGCCAATTCAAATGGGTCTGTCGTAAACAGGC
TCTCGAGTAACAATTAGAGGAC
>JQ031967_Elaeomyxa cerifera 
GTTGATCCTGCCAGTAGTGTATGCTTCTTCTAAAGACTAAGCCATGCATGCCCTGAATAA
GAAGAAGCAATTTTCTCTGAATCTGCGAACGGCTCCGCAAACCAGTTGTAAACTAGCGCA
AGCAGCCCTTACGGAGCCCCTCGAAGGGTACTGGAATGGGCTATAAGGATATCCCTGGTA
ATTCTAGGGCTAATACAAGCTCGTACCACCTTGATCAAGCAGCCTGACCGGCAGCGCATC
GGGGGGGCGTGTTCTATAGCTTCGGGGTGAAACAGGATGTCGAGTACACGCTCAGACTGT
CATAAAACATGGATAGGAAGGCGGACTCTCTCTGGGGATGCAATGCTGACCTTACCCTGA
CAGCTCTTGCTGTGTGCTCCTGACCTATCAACTAGACTGCAGCGTAACGGACATGCTATG
GTCATAACGGGTACAGAGGATTAGGGTTCGATCCTGGAGAGTGGGCCTGAGAGATTGCTC
ATACTTCTAAGGAAGGCAGCAGGCGCGCAACGTTCCCATTGAGCAAAGCTCGAGGGCGTT
AGGGGAAATATGAATGCCTGCCACTAAGGTGGGCAATTCAAATGGGTCTGTCCTAAACAG
GCTCTCGAGTAACAATTAGAGGAC
>JQ031960_Colloderma robustum 
GTTGATCCTGCCAGTAGTGTATGCTTCTCCTAAAGACTAAGCCATGCATGCATAAGAATA
TGAAGAAGCACTTCTCTCTGAATCTGCGAACGGCTCCGCAAACCAGTTGTAAACTACCGC
AAGCAAATCTGTCCACGCCTTCACGGGCAAAGATCGATTACATGGATACCCCTGGTAATT
CTAAGGCTAATATATGTCTAACGCACTCCTGTCAGCCGGGCTTCGGTCTAGCGGGCGGGA
AGGATGTATTTTTCGGCTTTGGAGGGGGTTGGAACGAGCATACACTCGAATCGTCTGCAA
TAATTGGGTGGGTGGCTGACGCTTCTCTTTCGGGAGGGGTTGACGCTGCAATACGCCCTG
GCGATTCTTGCTACGTGCTTCTGACCTATCAACTAGACTGCAGCGTAATGGACATGCTAT
GGTGACAACGGGTACAGAGGATTAGGGTTCGATCCTGGAGAGTGGGCCTGAGAGATTGCT
CATACTTCTAAGGAAGGCAGCAGGCGCGCAACGTTCCCATTGGGCATCGCCCGAGGGCGT
TAGGGGACATATGAATGCCTGCCTTAACGGCGGGCAATTCAAATGGGTCTGTTCTAAACA
GGCTCTCGAGTAACAATTAGAGGAC
>DQ903682_Macbrideola oblonga 
TTTTCCTAAAGATTAAGCCATGCATGTCTTCGAATAAGAGGAAGCAATTCTCTCTGAATC
TGCGAACGGCTCCGCAAACCAGTTGTAAACCATAGCAGGGTACCCTGGGCGTCTGCTGCT
TCACGGCGGTGGGCGCCCATACATTATATGGATAACCGTGGTAATTCTGAGGCTAATACA
TGACAAACACACCCGTGTCCCGGCCTAAAAAACTGGGGCGCGGGGAATGTGCGCGACTAA
GCTACGTTTGGCTAAGGCGACCCTGGCGAGCATGAATGAGCGCACGTTCAGACCACCGAT
TTGCGTGGGTGTCGTCCTGCGTCCTGTCCTGGGCAACCGGGGTGGGGCAACGGGCGGCGT
CCTGGTGGCCCCTGCAACGGGCTTCTGACCTATCAACTAGACGGCAGCGTAAGGGACATG
CTATGGTGACAACGGGTACAGAGGATTAGGGTTCGATCCTGGAGAGTGGGCCTGAGAGAT
TGCTCATACTTCTAAGGAAGGCAGCAGGCGCGCAACGTTCCCCTTGGGCATCGCTCGAGG
GCGTTAGGGGAAATATGAATGGCTGCCTCTAAGGTGGCCAATTCAAATGGGTTTGTTGTA
AACAGGCTCTCGAGTAACAATTAGAGGAC
>JX481296_Licea marginata
GATCCTGCCAGAATTATATGCTTGTTCTAAAGATTAAGCCATGCAAGTTCCGATAGAGTG
GTAAGCTCAATCTGCAAATAGCTCCGTATATCTGTTTCAACCCTCGTGGTTTATGAATGT
AAACCAGAATCTAAGGTTCCGCCCGGGGGCGAAGGGGGAGGAGGGCTCGCGCTCGCCTCC
CCTCGAGCCCCAGGGCGGCGACACGCTCGGCTCTGGAAGGTATACGGATAACCACGGTAA
TTCTGTGGCCAATACGTGTTCAAAGGCGCGCCGCAAGGCGCGCCGAGATCTTTCGAGCCA
TAACCAACGGGGGCCTCACGGCCTCTCACCGGGAGCAGTCGAAAGCTGTCTGACGGGTTT
ATCCCGCAGTCCACCGGGGATTCAGACCTATCAACTTGACGGCAGGATCGAGGCCTGCCA
TGGTCGTAACGGGTACAGAGGATAAGGGTTCGATCCTGGAGAGGTAGCCTTAGAAACAGC
TACCACTTCTAAGGAAGGCAGCAGGCGCGCAACGTTCTCAATGGGGTTTCCCCTGAAGAC
GTGACAGAACATAGCAATACTGGGCCTTCAAGGTTCGGTAATTGAAATGAGAACATTTTA
AATCCCTTATCAAGTAACAATTGGAGGAC
>DQ903683_Comatricha nigra 
AGTGTATGCTTTTCCTAAAGATTAAGCCATGCATGCCTTCGAATAAGAGGAAGCAATTCT
CTCTGAATCTGCGAACGGCTCCGCAAACCAGTTGTAAACAGAGGCAAGTCCCGCTCTTGA
TTGGCCCTTTCGGGGGCTGGTCCTGGGCATTTATATGGATACCCGTGGTAATTCTGAGGC
TAATACATGACAATAATACCCTGCCGTCGGTCTGCCGGTGCCCCTCGGGGTGCCGGATGT
GATTGGTGGCGGGGGACGCGCGACATATGGCTGGGTAGCTCGGGAAAGAACGCGCGTTCG
GACCACCGCTTGCGGGCCTTGCGTAGGAAGGGTGCGGCTTGCCGTGCTTGGACTTGCTTG
GCCTGGTGGCTCTTGCTGCGTGCTTCTGACCTATCAACTAGATGGCAGCATAAGGGACAT
GCCATGGTGACAACGGGTACAGAGGATCAGGGTTCGATCCTGGAGAGTGGGCCTGAGAGA
TTGCTCATACTTCTAAGGAAGGCAGCAGGCGCGCAACGTTCCCAATGGACAACGTCTGAG
GGCGTTAGGGGACATATGAATGGCTGCACTAGTTGTGGCCAATTCAAATGGGTTTGTCGT
AAACAGACTCTCGAGTAACAATTAGAGGAC
>DQ903685_Comatricha nigricapillitia 
GTTGATCCTGCCAGTAGTGTATGCTTTTCCTAAAGATTAAGCCATGCATGTCTTCGAATA
TGAGGAAGCAATTCTCTCTGAATCTGCGAACGGCTCCGCAAACCAGTTGTAAACCAAAGC
AAGCATGTCCAGCTGACCTCAGGGTAAAGCAAGGATGATATATGGATAACCGTGGTAATT
CTGAGGCTAATACATGACAAAGATCCCAGGTTGTTGGGGCCTCCTGGTCTTCGGACCGGG
GGGTACCTCGGCAGCCGGGGACGCGCGAGCTTAGGCTTGGCAAAATCGGGAAGGAACGCG
CGTTCGGACCACCTTTCAAGGGCGTTCTGCGGGTTGGGCTTTCGGGCTCGGTCTGCGGGA
TGCCTGGTGGCTCTTGAGCTGTGCTTCTGACCTATCAACTAGATGGCAGCATAAGCGACA
TGCAATGGTAACAACGGGTACAGAGGATTAGGGTTCGATCCTGGAGAGTGGGCCTGAGAG
ATTGCTCATACTTCTAAGGAAGGCAGCAGGCGCGCAACGTTCCCCTTGGACAATGTCCGA
GGGCGTTAGGGGAAATATGAATGGCTGCCCTCGTGGTGGCCAATTCAAATGGGTTTGTCG
TAAACAGGCTCTCGAGTAACAATTAGAGGAC
>JQ031981_Lamproderma lycopodiicola 
CTGCCAGTAGTGTATGCTTCTCCTAAAGACTAAGCCATGCATGTCTATGAGTAAGAGGAA
GCAATTCTCTCTGAATCTGCGAACGGCTCCGCAAACCAGTTGTAAACTATCGCAAGCATT
CCCAGGGTATACTTGAAAGGGTGGTGCCCTGGGTTAAATGGATAACCCTGGTAATTCTGA
GGCTAATACAAGAACAAAACCATCCAGGTTGGATCAGCTCACGCTGTGATAACTTGGTGG
GGATGTGTAATTGGAAAGCTTGGGAATGCTGGGACAGGATACACATCCAGACCACTTTAT
AAGGAGGCATGCCTTTAACACCATTCTGCTCCTCAGGGGTGGGTGCTGTATAAAGGATTT
TGGCTCTCGTGGCTCTTGCAGTGTGCTTCTGACCTATCAACTAGATGGCAGCCTATAGGA
CATGCCATGGTTACAACGGGTACAGAGGATCAGGGTTCGATCCTGGAGAGTGGGCCTGAG
AGATTGCTCATACTTCTAAGGAAGGCAGCAGGCGCGCAACGTTCCCAGTGGCCATCGGCC
GAGGGCGTTAGGGGACATATGAATGCTCGCCCATTGGGTGGGCAATTCAAATGGGTCTGT
TCTAAACAGGCTCTCGAGTAACAATTAGAGGAC
>DQ903686_Comatricha nigricapillitia 
AGTGTATGCTTTTCCTAAGGATTAAGCCATGCATGTCTTCGAATATGAGGAAGCAATTCT
CTCTGAATCTGCGAACGGCTCCGCAAACCAGTTGTAAACAAAAGCAAGCATGTCCGTTGG
TGGGTCCTCTCGGGGGCCCATCGGAGATTATATGGATACCCGTGGTAATTCTGAGGCTAA
TACATGACAATGTTCCTGGCTATTGGGGCGGCGCCACCTGGTCTTCGGATTGGGGAGGCT
GCTCCGGTGGTCGGGGACGCGCGAAGGGTAGCTTGGCACAATCGGGAAAGAACGCGCGTT
CGGACCATCATTTCAAGGGTGTCTGGCGGAACTGGGGGCCCTCCGGGGCCCTCGGGGATG
CTGGGCGCCTGGTGGCTCTTGCGATGTGCTTCTGACCTATCAACTAGACGGCAGCGTAAC
GGACATGCTATGGTAACAACGGGTACAGAGGATCAGGGTTTGATCCTGGAGAGTGGGCCT
GAGAGATTGCTCATACTTCTAAGGAAGGCAGCAGGCGCGCAACGTTCCCCATGGACAATG
TCCGAGGGCGCTAGGGGAAATATGGATGGCTGCCCTCGTGGTGGCCAATCCAAATGGGTT
TGTCGTAAACAGGCTCTCGAGTAACAATTAGAGGAC
>JX481287_Cribraria violacea
GTTGATTCTGCCAGAATAGCATGCTTGTTTCCGAGATTAAGCCATGCATGCCTTCCGAAT
AGCCGGACCGGTAAATCTGCGAAAAGCTCCGTAACACTGTAACAACCCTGCCAGTAACGT
TGACCTACTTCGGTGGGCAACATGGATATCCGGTGGCAATTCTACGGCTAATACGTGAAC
CCAAAGGGCCCGAGGCACCAGGGGTCCGGGGTCGCAAGGCAACGAGCGTCCCCGGGCCCC
CGCCACGGGTCCGTCTGGGGGGCCACCAGAGTCCCGCACCCTTGATTGGGCGCGTCAAAA
TCACCTTCGGGTGAGCCACTCCCAGACTGACCGGTACCGTGGGGGTCCTCAAAGACCATC
CGCGGCTACGGGCGGGCTGGAGGGGTTTCAGACCTATCAACTAGTAGCCAGGGTATTGTC
CTGACTAGGTGATAACGGGTACAGAGGATCAGGGCCCGATCCTGGAGAGGTAGCCTTAAA
AACCGCTCCCACTTCTAAGGATGGCAGCAGGCGCGAAACGTCCCCCATGACTAAGTGTCG
AGGGCGTTAGGAAACATACCAATATCGGGTAAATTTTAAGCTCGGTAATTGGGATGAGGG
AAATTTAGATACCTCACCAAGTATCAATTAGTGGGA
>JQ031979_Lamproderma echinosporum 
GTTGATCCTGCCAGTAGTGTATGCTTCTCCTAAAGACTAAGCCATGCATGCCTAAGAATA
AGAGGAAGCAATTCTCTCTGAATCTGCGAACGGCTCCGCAAACCAGTTGTAAACTACAGC
AAGCAAGCACGGGGGGTTGGCCTTCACGGGTCGGTCCCTCGGGCGATATGGATAACCCTG
GTAATTCTGAGGCTAATACAAGAACGTAACCCCTGGTTGACTGAGCCCTCGCCCTCGGGT
GGGGATACTTGGGAGGCTGGGAAGCGTGCGAGTACTAATGCGAATGAGAACCGGGAATGG
GCGCACGCTTGGACCGCGCTACAAAGGATCATTACTCGGCAATCCCTCCGGGGTGCGCTT
TGTTTTGGCCCCAGCGGCTCTTGCGGTGTGCTTCTGACCTATCAACTAGACGGCAGCGTA
ACGGACATGCTATGGTTACAACGGGTACAGAGGATTAGGGTTCGATCCTGGAGAGTGGGC
CTGAGAGATTGCTCATACTTCTAAGGAAGGCAGCAGGCGCGCAACGTTCCCCTTGGGCAA
TGCTCGAGGGCGTTAGGGGACATATGGGTGTCTGCCCAATGGGTGGACAATTCAAATGGG
TTTGTTCTAAACAGCCTTTCGAGTAACAATTAGAGGAC
>JQ031995_Lamproderma sp nov "muscorum"
TCCTGCCAGTAGTGTATGCTTCTCCTAAAGACTAAGCCATGCATGCCCGGAATACTACGA
TTATATCTTTCGAATCTGCGAACGGCTCCGCATACCAGTTGTAAACTATCGCAAGCTAGA
CCGGGGACGGGCTCTCTCGGGAGCCCGCCTTCGGGCTGTTAGGATAACCCTGGTAATTCT
AAGGCTAATACTCGTATTAACCCCTAGTTAACCGGAAAGGCCCTTCACGGGGTCGGACTG
GAAGGCTGGGGGACGTGTGTATAAGCTTGAGATGAACCAGGAAAGGATGCACGTCCAGAC
CCGGCTAAAAGAGGATGCGGACCACCCGTGTATCCCCGCCTTCACGGGCGGGGAGAGAAG
TGTATGAACCTCGTTGGCTCTTGCTGTGTGCATCTGACCTATCAACTAGATGGCAGCGTA
ACGGACATGCCATGGTTACAACGGGTACAGAGGATTAGGGTTCGATCCTGGAGAGTGGGC
CTGAGAGATTGCTCATACTTCTAAGGAAGGCAGCAGGCGCGCAACGTTCCCCTTGGGCAA
AGCCCGAGGGCGTTAGGGGACATATGAATGCCTGCCCATTGGGTGGGCAATTCAAATGGG
TCTGTCGTAAACAGGCTCTCGAGTAACAATTAGAGGAC
>HE614611_Physarum flavicomum 
CTTCTCCTAAAGACTAAGCCATGCATGCCTCCGAATAGAAGAGCAAGTCTCTCTGAATCT
GCGAACGGCTCCGCATACCAGTTGTAAACCATAGCAAGCAAGCTCGATCGTCTTCCCCTC
GTCCTCGTGCCCTCGCAAGGGGGCGTGGGGCAGGGGGGGCGGTCAGCTAACAGGGATATC
CCTGGTAATTCTGAGGCTAATACAAGAATATACGGCCCGGCCCGACCTCGCAAGGGGAAG
GGTGGGGGACGTGTGTCCAGGCACGCAAAATAGCACCTGGGAGAGGCCACACGTNCGGAC
CGCCACACCAAACGGTTGCTCTCGTCTCCGACCTTTTTTGGACTCGCGAAAGCGACGCCC
TTTTTAGCCAGGAGATGGGTGCTACTGGGCGGCTCTTGCTGTGTGCTTCTGACCTATCAA
CTAGATGGCAGCGTAACGGACATCCTATGGTGACAACGGGTACAGAGGATAAGGGTTTCG
ATCCTGGAGAGTGGGCCTGAGAGATTGCTCACACTTTAAGGAAGGCAGCAGGCGCGCAAC
GTTCCCATTGGGCAAAGCTCGAGGGCGTTAGGGGACATATGAATGCCTGCCTTTGGTGGG
CAATTCAAATGGGACTGTTTTAAACATCCTATCGAGTAACAATTAGAGGAC
>JX481301_Lycogala epidendrum
AGCCATGCATGCCTAGAAGAAAAATTGACCCCCAAAAGGTGCTGACGGGCCCACCCAGGC
CCGGCAGTGCCGACCGGGTGTGTTAAGGAATCAGCGAACGGCTCCGCATATCTGTTGTCA
CCTATCGTGGTAAATAAGGCGTGGATAGAGCACGGAAAAGCTGTGTATAACACAGCAAAG
GCGGGGTTCTCCGCTGCCCGTTGGCATGGGCAGTAGGGTTAAGTGGGCCCATATCCGTGG
GCCCCACCTCATCAACGGCTCTCAAAGTACTTCCCGGGACTAAATACCCCGAGGTGGGAA
ACAGAGGCCTCTGCCACCGGACATCGCTACCATTTGCCCCTACGGGGGGTCGGTCTTGTC
TGGGCACCCGGCAGAGCCCATCCACAAGCGCACGATGGACTTCAGACCTATCAGCTAGAC
GGTAGGGTATTGGCCTACCGTGGCGATGACGGGTACAGAGGATTAGGGTTTGATCCTGGA
GAGGTAGCCTGAGAAATCGCTCCCACTTCTAAGGAAGGCAGCAGGCGCGTAACGTTCCCA
ATGCTAGGACCCCTAGTGAGGACGTAATGGGACATAACAATGCCCCTATTGAATAGTGGG
TAATTGACAATGGGGCGGGCATAAACACCCTGCCGAGAAGCAACTGGAGGAC
>JX481289_Dianema nivale
CCGAAGATTAAGCCATGCATGTGTCCGATTTTTAGTAGAACGATTAAATCTGCGAAGGGC
TCCGTACATCTGTTGCAACCTAACTCAATCCTGGCTGCTCCGGGTAGCGGCCGCCAGGAT
AACCTGGGTAATTCTCAGGCTAATACATATATAAGAGCTGCAAGATTACAAAGAAAAACA
CATAGGGGGACCCGCTAAGGTGACCGCACGCAAATCCGGTTACCCTGTAGAAGGGCTGGC
AACATTGCTCCTCCATCGCTGCAGAGGTCGCAGGACCCGTGACCTGGGAGGTCTTCGCGC
GGTGGGCGTTCCGCTTGTTCTTTCAAGCCCGTCCATCGGGGGATCTATCGGTGAAAAGTA
CTGCGTGCCCCTTACCGTTGTTAAAGTGCCCTTTCGGTGCTACGGTTTTTCATATGTGCT
TCAGCTCTATCAACTCCAAACTTAGGGAGTGGCTCCCATTGGTTGCAACGGATACAGAGG
ATCAGGGTTCGATTCTGGAGAGGTAGCCTTAAAAATCGCTACTACTTCTAAGGAAGGCAG
CAGGCGCGCAACGTTCCCAATGGGGATACCCTGAGGACGTGAGGGGACATAGCAATACTG
GGCCTTTAAACGTTCGGTAATTGAAATGGGGGAGATCTAAATCGCCCACCGAGTAACAAT
TGGAGGAC
>JX481310_Reticularia jurana
GTTGATCCTGCCAGAATCATATGCTTGCTCCGAAGACTAAGCCATGCATGCTAGGACACC
ATGATGGCCCTGGGCCGGCTCAGCCCGGCCCAGAGGCCGCAAGGAATCTGCGAACGGCTC
CGTACAACTGTTATAATCCTGCCGTGGGGCGAGACTCGGATAAGTGGCGGTAAACCTGCA
CCTAAAACGTATAGGGGCCCCCCCCAGCTCTGCAGGGGAGGGCCCCAGCTCTTCAGTACC
TGCTAAAACAGGGAAACGAGGGCCTCCAAATAACGGAAAGCAGCCAGCCGGCCTGCCCCC
CGGGGCGGGCCGACTCGTCCCTGGGCACTCCCCAGGGGCCTGCTGTTCCATACCAGGACG
TGGCTGGAGACTAACCGAAGGTGCTGTAAGGCCCCGCAAGGGGCGGACCGCAGGGCACGA
TGGGTTTCAGGCCTATCAACTTGCTGGTAGGGTATTGGCCTACCAGGGTTGTTACGGGTA
CAGAGGATTAGGGTTTGATCCTGGAGAGGTGGCCTGAGAAATTGCCACCACTGCTACGGC
AGGCAGCAGGCGCGCAACGTTCCCAATGTTTTTACATGAGGACGTGAAGGGGCGTAACAA
CGCCTCGCCTAAGGCGAGGCGATTGAAATGGGGCGGGCTTAAACACCCCGCCGAGTAGCA
ATTGGAGGAC
>JQ031978_Lamproderma disseminatum 
GTTGATCCTGCCAGTAGTGTATGCTTATCCCAAAGACTAAGCCATGCATGCCTTCGAATA
AGAGGTGCAATTCTCTCTGAATCTGCGAACGGCTCCGCATACCAGTTGTAAACCAGGGCG
AGCACGCCCAGTGCTTTTGGGCCTGTCTACTGCGGTTTCGGCTGCAGCGGGTGGGTTTGG
GGTGCTGGGCTATATGGATAACCCCGGTAATCCTGAGGCTAATACATGACAGTACTCCCT
ACCGACTGGGCTCACTTCGGTGGTAACCTAGAAGGTTGGGGATGTGCAATATGGCAGGCG
TAAACAGCTACCCAGCCAGCCAGTTATCCAGGAGAGGTTGCACGTTCAGACCATAGTAGC
CCTGTAATGGGGCGGCACGGCTGGGGTTTCTCCGGGAGCCTCATCCACGTCTATGGCTCT
CGCAATGTGCTTCTGACCTATCAACTCGATGGCAGCGTAAGGGACATGCCATGGTTACAA
CGGGTACAGAGGATTAGGGTTCGATCCTGGAGAGTGGGCCTGAGAGATTGCTCATACTTC
TAAGGAAGGCAGCAGGCGCGCAACGTTCCCCTTGGGCAATGCTTGAGGGCGTTACGGGTC
ATATTAATACCTGCCCATTGGGTGGGTAATTAAAATGGGTCTGTTGTAAACAGGCTTTCG
AGTAACAATTAGAGGAC
>JX481309_Prototrichia metallica
CCAGAATTATATGCTTGTCCCGAAGATTAAGCCATGCATGCCTCCGATTTTGTAGCTTGA
TTTAAATCTGCGATGGGCTCCGTACAACTGTTGCCACCCAGCAGCGCCCCGGGGGGACCC
GTGTGGCCTCGTCATCAACAAACGTAAGTATAGCTTCTTCAACAACCTGGAATGCAACGT
CCTCGGCGGATAACCGAGGTAATTCTTTGGCTAATACGTGCTTTGATGACCAACGGATGG
GGTCCCTCACTGAGCTGGGCATCCCTCGCGCACGCGGGGGAGTCAACTGCCCAAAAACCT
GCAACAAGGCACCGTTGGGGCCGCCGAAACTGAACTCCGGTTCCCCCTACCCCGCCCAGC
CAGGCGGGAGGGGGCGCCACGTGACGTGGATGGCGATACCCTACCGGCGTTCTTTCGCCG
GTGCGAATTGAGGGGCTTCCGACCTATCAACTGGGATGAATGGAGCCCGGCTCCACATGG
TCGCAACGGGTACAGAGGATTAGGGTTCGGTCCTGGAGAGGTAGCCTCAAAGATCGCTAC
CACTTCTAAGGAAGGCAGCAGGCGCGCAACGTTCCCCATGGGGAAGCCCTGAGGACGTGA
AGGGACATAGCAATACCGGGCGATTTAAAGCTTGGTAATTGAAATGGGGGCGATTTAAAT
CCCCCACCGAGTAACAATTGGAGGAC
>JX481311_Reticularia lycoperdon
GTTGATCCTGCCAGAATCATATGCTTGCTCCGAAGACTAAGCCATGCATGTCAAGACACC
ATGAAGGGCCCCCCCGGGCTCGCCTCGGGGGTGTTGCTCAGTGGAATCTGCGAACGGCTC
CGTACAACTGCTATAATCCTGCCGTGGGGTGAGACCCGGATAAGCAGCGGTAAACCTGCG
CCTAAAACGTAGAGGGGACCGCGGGCCCTTCGTGGGCTCGCGGGGCCCCAACCTCAAAGT
ACCCAATGCCGCGCCAGCGAGCGGGGAAACGGGGGCCTCCACGTACTTGGAATGCAGCCA
GCCCGCCTCCCCTCTGCGGGGGAGGGGGGCTCGGCCTGGGGTTACGACCCCAGTGCCCTG
CACTCTAGCCCAGGAACGCTGAAAGGAGTCAAACCGAAGGCACAGTAAGGCCCCCGCAAG
GGGCAGGCCGATGGGCACGATGGGTTTCAGGCCTATCAACCCGCTGGTAGGGTATTGGCC
TACCAGGGTTGCAACGGGTACAGAGGATTAGGGTTTGATCCTGGAGAGGTGGCCCGAGAA
ATTGCCACCACTGCTACGGCAGGCAGCAGGCGCGCAACGTTCCCAATGTTATCACATGAG
GACGTGAGGGGGCGTAACAACGCCCCGCATAACGCGGGGCGATTGAAATGGGGCGGGCTT
AAACACCCCGCCGAGTAGCAATTGGAGGAC
>JX481316_Tubifera_dimorphoteca
ATATGCTTGTTCGGGAGACTAAGCCATGCAAGTGATGGAGCAATATAAAAATCTGCGATA
AGCTCCGTATATCTGTTATAACCTGTCGCGTTGCCAAGTTTCCGGTGTTAGCCGGTCACC
ACGGATAATGTCGGAAACACTGGCAATAAGACGTTGTAGCCTTTAGGGGGTGCCCAGCTG
TTTGTGGGTTGCTTCGGCAAAACACAACCAGAACAACTGGCCATTTCCTGGGGCTGCCGC
CTCTATTGAGGGCACACCGAGCTTGGGGTACATACGGATCTTTCCTGTATGTTGGACTTA
CTGGGTGCTAGCCGCATCCAGCTACTTCCAGCCTCTGCAGGACTGTTTCCTCCCAATGTC
TTGACCGTGCAGGATATAGGGTGGCAGGTACAGAATCCTCGATGCACGTGCTTTCAGCAC
GCTCGCGAGGGGTTTCAGTCCTATCAACTAGACGGATGGGTAACCTCCATCCATGGTTAT
AACGGGTACAGAGGATTAGGGTTTGATCCTGGAGAGGTAGCCTTAAATATTGCTCCCACT
TCCATGGAAGGCAGCAGGCGCGCAACGTTCTCAATGGTCTACGAGCCTTCTGACCGAAGA
CGTCACCGAACATAGCAATACCCTGCCGTAAAACGCAGGGCAATTGAAATGGGGGCGACC
CAAACCCTCCACCGAGAAGCTATTAGAGGAC
>JQ032001_Paradiacheopsis solitaria 
CTAAAGATTAAGCCATGCATGTCTTCGAATTAGAGTAAGCAATTATCTCTGAATCTGCGA
ACGGCTCCGCAAACCAGTTGTAAACCAAAGCAAGTCCCGTATGGGCTGTGGGTCGGCCTC
ACGGTCGGCCCGTGGCCTGTACAATATATGGATATCCGTGGTAATTCTGAGGCTAATACA
TGACAAACAACCCGCCCATCGGACGGCCCATAACCTTGTTGATGCTTAGCTCCGGCGATG
GCCAGCGTAGGTGTGGGTCCGCTCTCGGTGGCGGGGGACGTGTGAAGGACTCAGGCTTGG
TTCGATCGGGAAGGAACGCACGTTTTGACCATCGTTTTTCGGGTCCTGCGTGGGCCGTGG
TGGGGACTGGGCGTCGGCTGGGGGCTTGTCCCTCGGTCGGCATCCGGGCCACTGCCATTG
GCACTGCTTGGCCTGGTGGCGATTGCGACGTGCTTCTGACCTATCAACCAGATGACAGCA
TACGGGACATGACACGGTAACAACGGGTACAGAGGATTAGGGTTCGATCCTGGAGAGTGG
GCCTGAGAGATTGCTCATACTTCTAAGGAAGGCAGCAGGCGCGCAACGTTCCCCTTGGAC
ATCGTCTGAGGGCGTTAGGGGACATATGAATGGCTGCACAAGTTGTGGCCAATTCAAATG
GGTTTGTCGTAAACAGGCTCTCGAGTAACAATTAGAGGAC
>AY842034_Echinostelium minutum 
TTCCGAAGATTAAGCCATGCATGCCTATGATTAGAAAGTGTTTGTAGCATCGAATCTGCG
AACGGCTCCGCATACCAGTTGCAACTTAAGACCAGCCAATTGGGCAAATAGAAGGAATGA
CCAGGGTAAGGAAAGGGCGTTGTTGGCTGCCAGGCGGGATACTCTGGGAAACCGGGGCCC
TGCTAGGAGTATGTCGATGGCTAACCCGGACCTACTTTTGTAGCTTTGCTTTGAAAGGTC
CGCTATTAAAACGGATATCCATGGTAATTCTGTGGCAAATACGAGAGAGTGAGTGGATTT
CCCCGATTCAGGTACTCGCAAGGGTGCTTGTCTTAGGGGTCCGGAGAGCATTTCATCCCC
ATTAAAATCGATCAGTTACTTGGCCCGGTGGAGGGCAAGCTTAAAATTATACACAACCGC
ATGAAACAGTAGTCTCTGGTGGGGCCGTCTTATGGCGGCTCTTGGCCTAAGGCTTCTGAC
CTATCAACTCACGATGAAAGCGCTTCCGGTCCGCTATGGTCGCAACGGGTACAGAGGATT
AGGGTTTGATCCTGGAGAGTGGGCCTTAAAAATTGCTCACACTTCTAAGGAAGGCAGCAG
GCGCGCAACGTTCCCAGTGGGCAAAGCCCGAGGGCGTGAAGGGATATATCGGATCCTGCC
TCTTTAAAAGGTGGGTTACCGGAATGAATCTAAGTTAAATACATAGCCAAGAGTAACAAT
TAGAGGAC
>AY842033_Echinostelium coelocephalum 
TGTATGCTTTTCTAAGATTAAGCCATGCATGCCTATGATTAGAACGTGTTTGAAGCATTG
AATCTGCGAACGGCTCCGCACAAAAGTCGTAATGAAAGACCGCCCAGTAAAGCATGGATC
ACAGGCGACCTTGCGGACTGTTGGCTCAGTCAGTCGTTGTTGAAGGGCATTTCTTTTGCG
GGATGCCTGGATTTTCGATTGGTATTGCTGGTTAGGACCGTGAGGCAACGAATGTCGGAA
GTGCTTATCATGATAAATGGATATCCCTGGTAATTCTAGGGTTAATACAAGAGGGTTAAT
GTAAAATCCAGAGAGAGGTTAAGCTAAGGCATTTACTTGCTGGACGCACCTCTCTACGGG
TTCCAGAGAACAAAAGTCCACCGGATCTAATCAACATAGGTCAGGATCACTGCAGCTGCA
TACCCGCAATTGTACACGAATTTGTATTCTCTGGCTGGACCGCTTTATAGCGGCGCCGGG
TCATTGGCCTCTCACCTATCAACTCCCGATGAAAGCGCCACGTCCATTCATGGTCACTAC
GGGTACAGAGGATCAGGGTTCGATCCTGGAGAGTGGGCCTTAAAAATTGCTCACACTTCT
AAGGAAGGCAGCAGGCGCGTAACGTTCCCATTGCACAATGTGCGAGGGCGTGAAAGGATA
TATCGCATCCTGCTCATTTTAGGGTGGGTTAGCGGAATGAATCTAAGTTAAACATATAGC
AAGAGTAACAATTAGAGGAC
>JQ032003_Stemonitopsis typhina 
GTTGATCCTGCCAGTAGTGTATGCTTATCCCAAAGACTAAGCCATGCATGTGTAAGAATA
GGAGACGTGATCTCATCGAATCTGCGAACGGCTCCGCAAAACAGTTGTAAGCCAAGGCTA
GTTTTGCCCCTTTCTGCAGAGGATGCATTCCGCTTTACAGCGGGTCTTGATCTTCCTCGC
TATTGCAGAGCGGGGCAAATACGGATATTCTCGGTAATTCTGAGACTAATACGTGAATTA
ATAGAACCTCGCTCCTAGCCTTCCCGTAAGGGATAGCGAAGGCGAGGGGTGTGTGGATAT
ACCAAAGGTCCCTACGGATCCGGAGAGAACGCACGCTCTGACTTAGCGTACCTTCGCCTT
TAAACAGCGTAGGGGGAGGCTTACGTCGACGCATCCGGGCGCTTCAGTGGGCTTGCTCGG
TCTTTTCTAAGGCTGAGCTCCGCTTTCTGTCGCTGTTCAGGCTTGCTCTCGGTGTATGCG
CCTTAGCTAAGCCCTAGGCAGGCGCTTCTTACCTATCAACCAGATGGCAGCACAAGAGAC
ATGCCATAGTCGCAACGGGTACAGAGGATTAGAGTTCGATCCTGGAGAGTGGGCCTGAGA
GATTGCTCATACTTCTAAGGAAGGCAGCAGGCGCGCAACGTTCCCCTTGGGCAAAGCTTG
AGGGCGTTAGGGGTCATATTAATTCTTGCCTTTTGGGTAAGAAATTAAAATGGGTTTAAA
ATAAACACTTTTTCGAGTAACAATTAGAGGAC
>EF513178_Cribraria vulgaris 
ATGCATGTCTAAGATTAAGCCATGCATGCGATTTGATCACCCTAGGTCTTTTATGGCCCA
AGGTAAATCTGCGAACGGCTCCGTACAACTGTAATAACCTTCCCACTGAGTTTTTGTTTG
GTCTCTAGTAGACCCAAGATACAACTAGTTTAAAATTCCTACGGGAATTTTTCTGGAAAT
TAGACTTCTTTTTTGAGGTCTTTTTTTTGGGCTTGTTAGACGGTTATCTGATGGTAATTC
TACGGCTAATACGTGGTTCTTGAGGAGACTTTTTTTTTTTTGCCCCAACAAAAAAAAAAA
TTTTTTTTCCCCCCCCAATTTAAGGGGAAAAAAAAAACCCCAATTTTTTTCCCCCCGGGG
AATTTTTTCCCAAAACCTTTTTAACCCGGCCTTAAAAAATGCCCCATTTTTTGGACCTTT
TTTTTGGAAAAAAAAAACCCGGGAAAAACCCACCCCGGGAAAACCAAGGAAGGATCACAC
TCGTGTGATTTTTGTTATGGTGCTGTGGAAGGGTTTCAGTCCTATCATACCAGGAAACAG
GGTATTGACCTGTTTAGGTGATTACGGGTACAGGGAATCAGGGCTCGATTCTGGAGAGGA
AGCTCGAAAAACTGCTTCCACTTCTAAGGAAGGCAGCAGGCGCGAAACGTTCCCAATGAC
TACTTGTTGAGGACGTGATGAAACATATGGATCTGAATTATTGATTCAGAAATCTACATG
AGGGAAAATTAGACCTCTTTCTCGGGAACTATTAGTGGGA
>JX481286_Cribraria tenella
ATATGCTTGTTTCCAAGATTAAGCCATGCATGCCTTTTGAATAGCTGTAGAAATCGCTAC
TTATAACTAAGTGGTGTACGGCAAATCTGCGAATAGCTCCGTATATCTGTGATAACCCTG
CTGATAAATATTAAAAGTTCACTAGCATAATCTAGTGAGTCAGCCTGTTATTTCCTCCTT
GGAGGAGATGACTACAAATCTTAATTTGGGACTGATATTTCAGTAACTTTTTATCTTTTG
TTGTGCTTACTTACATGGATATCCGACGGTAATTCTGCGGCTAATACATGCTTTCTTGAT
AGCTCAAGGTATTATTTATGGCCTTCTCTAACAGAGAAAGCCCTCTAATTTTAATGCTAG
CTGTCATGGAGGACTACCTCCTTGAACCCTTACCTTAATTTGGTATGCAACACTCTTTTA
CTGAGTGAATATCTCTCCTTGACTAACTGGTACGTTCCCCCTATTGTTACATCGTTTTCT
TTTAGGGGGTTTCTCCGGTAAATTAGAGGGGTTTCAGCTCTATCAACTGTTGAGCAGGGT
ATTGACCTGTTCAGGTGATCACGGATACAGAGAATCAGGGCTCGATTCTGGAGAGGAAGC
TTAAAAATCCGCTTCTACTTCTAAGGAAGGCAGCAGGCGCGAAACGTTCCCAATAACTGC
CCTATACACAGGTCGAGGACGTTAGGAAACATACGGAACTGGGCTATTATGGCTCAGACA
TTCGGATGAGGGCAAAATAGAACTCTCACCTAGTAACAATTAGTGGGA
>JQ031975_Lamproderma arcyrionema 
GTATGCTTCTCCCAAGACTAAGCCATGCATGCCTCGAATAAGAATGCAGCTATTCTCTGA
ATCTGCGTACGGCTCCGAAAACCAGTTGTAAATTGTTGCGAGCCCTGTCCGTCTTGTCTT
CGGTTTTGGGTACAGGTTTCGGGCTCACGGGTCGCGCATTCCTGTTTCCCTCTTCAGGCT
GTACGTAGGCGGGCGATATGGATAACCCCGGTAATTCTGGGGCTAATACATGACTTGTGA
ATCGCCAACAGCGCTCAGTCCCCATTTGTTCTTTTTGCTCAGAGGCGACTAGTGACACAG
GAAGCCTGAAGGCGGCGTGGGTACTCATTTGGCCCCCAGATGATAGGAGTAAGGGTACTA
TTTCCTCGGACCACAGCCCGAGTTTACTCGGGAAGAGCTGTCGCCCCGGCGGTTCTCTTT
TTCTCCCCTGCCAGCCCAGCTCAGGGACCCCCCCTAGGTAAGGCTCAGGTGGAGAATTCC
CCCGCTGGCGAATCGTCGGCTTTGTGGCTCTCGCGGGGTGCTTCTGACCTATCAACTAGA
TGGTAGCATACGGGACATGCAATGGTTACAACGGGTACAGAGGATAAGGGTTCGATCCTG
GAGAGTGAGCCTGAGAGATTGCTCATACTTCTAAGGAAGGCAGCAGGCGCGCAACGTTCC
CCTTGGGCGCTAGCTCGAGGGCGTTAGGGAGAATAGTAATACTTGCCTATATGGTGAGTA
ATTACAATGGGACTGTTGCAAACAGCCTATCGAGTAACAATTAGAGGAC
>JQ032002_Stemonitopsis hyperopta 
TCCTGCCAGTAGCGTATGCTTCTCCTAAAGATTAAGCCATGCATGCTCTGACTAGAGTTG
ACAATCTACTCGAATCTGCGAACGGCTCCGCACACCAGTTATAACCATCGGCCGCGTCTC
TCGTGTTGTTGCAGCTAATGCCCAGTGAAAACCAAGCACAATGTTCGGATGATGACAGGA
GATACATGGATATCCATGGCAATTCTGTGGCTAATACATGATAGTTACCACCGGATTGCT
CGTGGTAGGGGGGGGCTTTTTTCCCAACTGGGCCTTCGGGCTTGCGCGGGGGGGGGCTCA
TAAAACGAACCTACTGTGGGTGGTCTGGGGGAGTGTGAGGTTTAATTGGCTTGGCTTCTT
CGGGACAGAGCGCACTTCCTTTACCCTGCTCCGGGCTCCCTTTCGGGGGGGTCCGGGCGC
ACTGGGGGGCACAAACCTGGTTGGCGTCCTTTCCTCGGCCCTCACGGGCTAGGGATTGGG
GGTTGGCTGGGGGCGTCCCTCTGGTGGGTCATTGCCTGGGTATCTGACCTATCAACTAGA
ATGTGACGTAAAGGATTGCTGTGGTTGCGACGGGTACAGAGGATTAGGGTTCGATCCTGG
AGAGTGGGCCTGAGAGATTGCTCATACTTCTAAGGAAGGCAGCAGGCGCGCAACGTTCCC
AATGGGCTATTGCCCGAGGGCGTTAGGGGAAATATGAATGGTCACCGTAAAAAGTGGCTA
ATTCAAATGGGACTACTGTAAACTGGTGGGCGAGTAACCATTAGAGGAC
>JQ031956_Barbeyella minutissima 
GTTGATCCTGCCAGTAGCGTATGCTTTACCCAAAGACTAAGCCATGCATGCCTCCGAAAA
GAAGTATTTGTAGCATCGAGTCTGCGATCGGCTCCACATATCAGTTGTAATACATAGCAA
GTGCAAGGTCCCCTTCGGGGGACCATGGATAACCCCGGTAATTCTGGGGCTAATACGAGA
ATTGAAGTAGACCACGTCCCTAACCTAACGGTCAATGGGATGAGGTCACGCGCGAGACAA
AAAGGAAACACAGAGTGCTGAATCGACTTACGTGACGACCGGGTGTCACTTTGGTGTTGC
ATTCCCACCGGGAAAGGGTTCAAGAGTTTAGCCTTGCACCGCAGCTTACTGGATGTTAAA
AAAAAAGTTGCACCGCGAGGTTTTACGGATGTTCCACTCAAACTTTCCACGGGCTTTGTC
CAAATTCCCTGGTTAACTCCGGGGATGAGTGCTGGCGGGTAACGACCGCACAAAGTAAAG
GTTGCAATGTTGAACACACCATACGGCGTTATGCGATCGGCCTCTGTCCTATCAACTCGC
GATGCTGATTTCTTGCACTAACATGGTTGCAACGGGTACAGAGGATAAGGGTTTGATCCT
GGAGAGTGGGCCTTAAAAATTGCTCATACTTCTAAGGAAGGCAGCAGGCGCGCAACGTTC
CCAATACACAATGTGTGAGGGCGTAAAGGGTAATACCAATATCTGACCATTAGGTTGGGT
AATTGGAATGAGGCAATGCCAAACATGTTACACGAGTAACGATTAGAGGAC
>AY842030_Echinostelium arboreum 
TCATTCTGAAGATTAAGCCATGCATGCCTACGATTAGAACGTATTAGAAGCATCGAATCT
GCGAACGGCTCCGCATATCAGCTGCGATTCATGGATGGTCAAAATGCTCTAGATGGATAC
CCCCGGTAATTCTGAGGCTAATACAAGGTAAACAGGTCCCCGATCTCGGTTGAAAGTCCC
CCCTCTGGGGGGGGCCGGATTCCGGGAATTCAAAAGGGGATACCCGCACGGAATCCATGA
GAGGAAGTGCGGGACAACCGGCTCGACTCGATTAGATAAAAGAGCCCAGGCTCCTTAAAA
GGACGAAAATTATTTTTTTTTTTTTGCCCAAACCCCCCCCCCCCTTTAAAAAAACCCCCC
AAAAGCCCCCCAAAGGGGGAAAGGGGGGTTTTTTTTTTTTTTTTTTGGGGGACCAAAAGT
TTTGGGTTTTTTTAAAAGGGGGGGGGGGGATTTTTTTGATCCTGGGAACAAAAGGGATAA
GGAGACCTTTTTTTAGGCGGAGAAATTTTTTTTTTTCTCTTTTGCCAGACGAATTACTGG
ATCAGTCGGTTCCTATTCTGTGGGCTTCTGACCTATCAACTCACGATGACGGTCTCAGTT
ACAAACATGGTCGCAACGGGTACAGAGGATAAGGGTTTGATTCTGGAGAGTGGGCCTTAA
AAATTGCTCATACTTCTAAGGAAGGCAGCAGGCGCGTAACGTTCCCAATGGATAAAGTCT
GAGGGCGTGAAGGAAAATAGGAATGTCCCCCTAAATTTACGGGGGACAATTCCAATGTGG
TCGGCGTAAAAAACCGGCTCGAGTAACAATTAGAGGAC
>EU544544_Semimorula liquescens 
TTCCTAAAGATTAAGCCATGCATGCCCATGATTAGAACGTGTTTGTAGCATCGAATCTGC
GAACGGCTCCACATAACAATTGTAACCCAAGGCCATCCAAGGGATTCACCAGCGATTAGT
AGAAGCGCTTTTGTGACTGCGTCGGAAGGAATTAGTAGTTTTGGGGCAACCCGAGATCAA
CGTACCAGAAAGCTAGGTCCGCTGGCGTAACGAATTTTGCATGGGTGTCCGCTCTTCAAG
ACGGATATCCCCGGTAATTCTAAGGTTAATACGACATTAGTGTGCGAAGCTCGGTTGAGC
ACCCTGGCGCAAGCCGGGGAGTTCCTGGGCACCGGACGGCGCTTCATCTCCCCCGCTAAG
AAATTCGAGTTGGATCTCCAGCTTCAGACTTGATAGGCGCCAGATTGGCAAAAATACAGC
ATCCGAAAAAAGATCCGTCCGGCCGACCGCGTCGGGTTCTGCTCTCCTGTGGGTTCCTCT
TTTGGGGCTCGCGAAGCGGGGGGGCGGGGCTTGGCAAGTGTAGGTGTGGTTTCCCAGACG
TTTTCCCGCAAGGTTGAGAACAGAAGGGAGACATTAAGGCAGTGTTCGCTTAGCGGCACT
TTGCCCCGGACTTTTGACCTATCAACTCACGATGAAAGCGCCCACGGTCCGCACATGGTA
ACAACGGGTACAGAGGATCAGGGTTCGATCCTGGAGAGTGGGCCTTAAAAATTGCTCACA
CTTCTAAGGAAGGCAGCAGGCGCGCAACGTTCCCATTGGGCCAAGCTCGAGGGCGTTACA
GGAAGCATTGGAGCCTGCCCATTTAAGGGCGGGCTACCAGAATGGGGCCACCGTAAATAT
ACGGCCGAGTAACAATTAGAGGAC
