# Supplementary material for: Metacommunity analysis of amoeboid protists in grassland soils
Source: Sci Rep. 2016 Jan 11;6:19068. doi: 10.1038/srep19068 (PMC4707496; doi:10.1038/srep19068)
Supplement: Supplementary Information 6 [file srep19068-s4.txt]

>Metacommunity analysis of amoeboid protists in grassland soils. Fiore-Donno AM, Weinert J, Wubet T & Bonkowski M. Supplementary information 6. Reference Acanthamoeba alignment of partial 74 SSU rDNA sequences (420 positions, V2 variable region at the beginning of the gene) used as a template for aligning the OTUs retrieved in this study. Fasta format.
>AB425949|Acanthamoeba_sp._SE2_6F
CGGCGAGACTGCGGATGGCTCATTAAATCAGTTATAGTTTATTTGATGGTCTCTTTGTTC
TCTTTT-----TAC---CTACTTGGATAACCGTGGTAATTCTAGAGCTAATACATGCGCA
AGGTCCCAAGCGCGGAGAGTAAGGCTTTCAACGGCTTTATTCT-----------------
--------TGCATGCGTAGCGGGATGTATTTATT-AGGTTAAACAACCAGCAATTCTTTA
AAACGGAATTC-----------------------------------ATTCTGGTGATTCA
TAGTAACTCT-TTCGGATCGCATTC---ATACCCTCCTT---------GT-----GGGGG
TGGCGACGATTCATTCAAATTTCT-GCCCTATCAAC-TTTCGATGGTAGGAT-AGAGGCC
TACCATGGTCGTAAC-GGGTAACGGAGAATTA-GGGTTCGATTCCGGAGAGGGAG-CCTG
AGAAATGGCTACCACTTCTAAGGAAGGCAGCAGGCGCGCAAATTACCCAATCCCGACAC-
GGGGAGG-TAGTGAC-AATAAA-TAACAATACAGGCGCTCGATAAGAGTCTTGTAATTGG

>AF019051|Acanthamoeba_polyphaga
CGGCGAGACTGCGGATGGCTCATTAAATCAGTTATAGTTTATTTGATGGTCTCTTTGTTC
TTCTTTT----TAC---CTACTTGGATAACCGTGGTAATTCTAGAGCTAATACATGCGCA
AGGTCCCGAGCGCGGAGGGTAGGGCTTCACGGCTCTATCCT-------------------
--------TGCATGCGTAGAGGGATGTATTTATT-AGGTTAAACAACCAGCATCTTTTCA
----------------------------------------------TTTCTGGTGATTCA
TAGTAACTCT-TTCGGATCGCATTC---ATGCTCTCCTT---------GT-----GGGAG
CGGCGACGATTCATTCAAATTTCT-GCCCTATCAAC-TTTCGATGGTAGGAT-AGAGGCC
TACCATGGTCGTAAC-GGGTAACGGAGAATTA-GGGTTCGATTCCGGAGAGGGAG-CCTG
AGAAATGGCTACCACTTCTAAGGAAGGCAGCAGGCGCGCAAATTACCCAATCCCGACAC-
GGGGAGG-TAGTGAC-AATAAA-TAACAATACAGGCGCTCGATAAGAGTCTTGTAATTGG

>AM408799|Acanthamoeba_sp._EI4
CGGCGAGACTGCGGATGGCTCATTAAATCAGTTATAGTTTATTTGATGGTCTCTTTGTTC
TTCTTTT----TAC---CTACTTGGATAACCGTGGTAATTCTAGAGCTAATACATGCGCA
AGGTCCCGAGCGCGGAGAGTAGGGCTTCACGGCTCTACTCT-------------------
--------TGCATGCGTAGAGGGATGTATTTATT-AGGTTAAACAACCAGCATCTTTTCA
----------------------------------------------TTTCTGGTGATTCA
TAGTAACTCT-TTCGGATCGCATTC---ATGCCCTCCTT---------GT-----GGGGG
CGGCGACGATTCATTCAAATTTCT-GCCCTATCAAC-TTTCGATGGTAGGAT-AGAGGCC
TACCATGGTCGTAAC-GGGTAACGGAGAATTA-GGGTTCGATTCCGGAGAGGGAG-CCTG
AGAAATGGCTACCACTTCTAAGGAAGGCAGCAGGCGCGCAAATTACCCAATCCCGACAC-
-GGGAGG-TAGTGAC-AATAAA-TAACAATACAGGCGCTCGATAAGAGTCTTGTAATTGG

>AM408800|Acanthamoeba_sp._EI5
CGGCGAGACTGCGGATGGCTCATTAAATCAGTTATAGTTTATTTGATGGTCTCTTTGTTC
TTCTTTT----TAC---CTACTTGGATAACCGTGGTAATTCTAGAGCTAATACATGCGCA
AGGTCCCGAGCGCGGAGGGTAGGGCTTCACGGCTCTGCTCT-------------------
--------TGCATGCGCAGAGGGATGTATTTATT-AGGTTAAACAACCAGCATTTTTTTT
----------------------------------------------CATCTGGTGATTCA
TAGTAACTCT-TTCGGATCGCATTC---ATGCCCTCCTT---------GT-----GGGGG
CGGCGACGATTCATTCAAATTTCT-GCCCTATCAAC-TTTCGATGGTAGGAT-AGAGGCC
TACCATGGTCGTAAC-GGGTAACGGAGAATTA-GGGTTCGATTCCGGAGAGGGAG-CCTG
AGAAATGGCTACCACTTCTAAGGAAGGCAGCAGGCGCGCAAATTACCCAATCCCGACAC-
GGGGAGG-TAGTGAC-AATAAA-TAACAATACAGGCGCTCGATAAGAGTCTTGTAATTGG

>DQ992188|Acanthamoeba_sp._EFW12
CGGCGAGACTGCGGATGGCTCATTAAATCAGTTATAGTTTATTTGATGGTCTCTTTGTTC
TTCTTTT----TAC---CTACTTGGATAACCGTGGTAATTCTAGAGCTAATACATGCGCA
AGGTCCCGAGCGCGGAGGGTAGGGCTTCACGGTTCTATCCT-------------------
--------TGCATGCGCAGAGGGATGTATTTATT-AGGTTAAACAACCAGCATTTTAACA
ATC-------------------------------------------AATCTGGTGATTCA
TAGTAACTCT-TTCGGATCGCATTC---ATGCCCTCCTT---------GT-----GGGGG
CGGCGACGATTCATTCAAATTTCT-GCCCTATCAAC-TTTCGATGGTAGGAT-AGAGGCC
TACCATGGTCGTAAC-GGGTAACGGAGAATTA-GGGTTCGATTCCGGAGAGGGAG-CCTG
AGAAATGGCTACCACTTCTAAGGAAGGCAGCAGGCGCGCAAATTACCCAATCCCGACAC-
GGGGAGG-TAGTGAC-AATAAA-TAACAATACAGGCGCTCGATAAGAGTCTTGTAATTGG

>AY173011|Acanthamoeba_sp._KA/MSG27
CGGCGAGACTGCGGATGGCTCATTAAATCAGTTATAGTTTATTTGATGGTCTCTTTGTTC
TTTTTTT----TAC---CTACTTGGATAACCGTGGTAATTCTAGAGCTAATACATGCGCA
AGGTCCCGAGCGCGGAGAGTAGAGGCTTCACGGCCTTTATTCT-----------------
--------TGCATGCGTAGAGGGATGTATTTATT-AGGTTAAACAACCAGCATTTTTCAA
----------------------------------------------TTTCTGGTGATTCA
TAGTAACTCT-TTCGGATCGCACTC---ATACCCTCCTT---------GT-----GGGGG
TGGCGACGATTCATTCAAATTTCT-GCCCTATCAAC-TTTCGATGGTAGGAT-AGAGGCC
TACCATGGTCGTAAC-GGGTAACGGAGAATTA-GGGTTCGATTCCGGAGAGGGAG-CCTG
AGAAATGGCTACCACTTCTAAGGAAGGCAGCAGGCGCGCAAATTACCCAATCCCGACAC-
GGGGAGG-TAGTGAC-AATAAA-TAACAATACAGGCGCTCGATAAGAGTCTTGTAATTGG

>AB425956|Comandonia_sp._E_5E
CGGCGAGACTGCGGATGGCTCATTAAATCAGTTATAGTTTATTTGATGGTCTCTTTTATC
TTCTTT-----TAC---CTACTTGGATAACCGTGGTAATTCTAGAGCTAATACATGCGCA
AGGTCCCAAGCGCGGAGAGTAGGGCTTCACGGCTTTATTCT-------------------
--------TGCATGCGTAGCGGGATGTATTTATT-AGGTTAAACAACCAGCATTTTCATA
T---------------------------------------------CATCTGGTGATTCA
TAGTAACTCT-TTCGGATCGCATTC---ATGTCCTCCTT---------GT-----GGGGA
CGGCGACGATTCATTCAAATTTCT-GCCCTATCAAC-TTTCGATGGTAGGAT-AGAGGCC
TACCATGGTCGTAAC-GGGTAACGGAGAATTA-GGGTTCGATTCCGGAGAGGGAG-CCTG
AGAAATGGCTACCACTTCTAAGGAAGGCAGCAGGCGCGCAAATTACCCAATCCCGACAC-
GGGGAGG-TAGTGAC-AATAAA-TAACAATACAGGCGCTCGATAAGAGTCTTGTAATTGG

>AY172999|Acanthamoeba_sp._KA/MSS1
CGGCGAGACTGCGGATGGCTCATTAAATCAGTTATAGTTTATTTGATGGTCTCTTTAATT
TCTTT------TAC---CTACTTGGATAACCGTGGTAATTCTAGAGCTAATACATGCGCA
AGGTCCCAAGCGCGGAGAGTAGGGCTTCACGGCCTTATTCT-------------------
--------TGCATGCGCAGCGGGATGTATTTATT-AGGTTAAACAACCAGCATTTTCAAT
AT--------------------------------------------CATCTGGTGATTCA
TAGTAACTCT-TTCGGATCGCATTC---ATGTCCTCCTT---------GT-----GGGGA
CGGCGACGATTCATTCAAATTTCT-GCCCTAACAAC-TTTCGATGGTAGGAT-AGAGGCC
TACCATGGTCGTAAC-GGGTAACGGAGAATTA-GGGTTCGATTCCGGAGAGGGAG-CCTG
AGAAATGGCTACCACTTCTAAGGAAGGCAGCAGGCGCGCAAATTACCCAATCCCGACAC-
GGGGAGG-TAGTGAC-AATAAA-TAACAATACAGGCGCTCGATAAGAGTCTTGTAATTGG

>AF251939|Acanthamoeba_hatchetti
CGGCGAGACTGCGGATGGCTCATTAAATCAGTTATAGTTTATTTGATGGTCTCTTTAATC
TCTTT------TAC---CTACTTGGATAACCGTGGTAATTCTAGAGCTAATACATGCGCA
AGGTCCCAAGCGCGGAGAGTAGGGCTTCACGGCCTTATTCT-------------------
--------TGCATGCGCAGAGGGATGTATTTATT-AGGTTAAATAACCAGCATTTTCAAT
----------------------------------------------CATCTGGTGATTCA
TAGTAACTCT-TTCGGATCGCATTC---ATGTCCTCCTT---------GT-----GGGGA
CGGCGACGATTCATTCAAATTTCT-GCCCTATCAAC-TTTCGATGGTAGGAT-AGAGGCC
TACCATGGTCGTAAC-GGGTAACGGAGAATTA-GGGTTCGATTCCGGAGAGGGAG-CCTG
AGAAATGGCTACCACTTCTAAGGAAGGCAGCAGGCGCGCAAATTACCCAATCCCGACAC-
GGGGAGG-TAGTGAC-AATAAA-TAACAATACAGGCGCTCGATAAGAGTCTTGTAATTGG

>AF019063|Acanthamoeba_palestinensis
CGGCGAGACTGCGGATGGCTCATTAAATCAGTTATAGTTTATTTGATGGTCTCTTTTATA
ATCTTT-----TAC---CTACTTGGATAACCGTGGTAATTCTAGAGCTAATACATGCGCA
AGGTCCCAAGCGCGGAGAGTAGGGCTTCACGGCCTTATTCT-------------------
--------TGCATGCGTAGAGGGATGTATTTATT-AGGTTAAACAACCAGCATTTTCAAT
ATCA------------------------------------------TATCTGGTGATTCA
TAGTAACTCT-TTCGGATCGCATTC---ATGTCCCCCTC---------GT-----GGGGA
CGGCGACGATTCATTCAAATTTCT-GCCCTATCAAC-TTTCGATGGTAGGAT-AGAGGCC
TACCATGGTCGTAAC-GGGTAACGGAGAATTA-GGGTTCGATTCCGGAGAGGGAG-CCTG
AGAAATGGCTACCACTTCTAAGGAAGGCAGCAGGCGCGCAAATTACCCAATCCCGACAC-
GGGGAGG-TAGTGAC-AATAAA-TAACAATACAGGCGCTCGATAAGAGTCTTGTAATTGG

>AB425952|Acanthamoeba_sp._Mbc_3E
CGGCGAGACTGCGGATGGCTCATTAAATCAGTTATAGTTTATTTGATGGTCTCTTTTGTC
TTTTTT-----TAC---CTACTTGGATAACCGTGGTAATTCTAGAGCTAATACATGCGCA
AGGTCCCGAGCGCGGGGGGCGGGGCTTCACGGCCTCGTCCT-------------------
--------CGCATGCGCAGAGGGATGTATTTATT-AGGTTAAAAA-CCAGCAGCCGGCAA
CGGCTTCAACA-----------------------------------CTCCTGGTGATTCA
TAGTAACTCT-TTCGGATCGCATTC---ATGTCCTCCTT---------GT-----GGGGA
CGGCGACGATTCATTCAAATTTCT-GCCCTATCAAC-TTTCGATGGTAGGAT-AGAGGCC
TACCATGGTCGTAAC-GGGTAACGGAGAATTA-GGGTTCGATTCCGGAGAGGGAG-CCTG
AGAAATGGCTACCACTTCTAAGGAAGGCAGCAGGCGCGCAAATTACCCAATCCCGACAC-
GGGGAGG-TAGTGAC-AATAAA-TAACAATACAGGCGCTCGATAAGAGTCTTGTAATTGG

>U07402|Acanthamoeba_polyphaga
CGGCGAGACTGCGGATGGCTCATTAAATCAGTTATAGTTTATTTGATGGTCTCTTTTGTC
TTTTTT-----TAC---CTACTTGGATAACCGTGGTAATTCTAGAGCTAATACATGCGCA
AGGTCCCGAGCGCGGGGGGCGGGGCTTCACGGCCTCGTCCT-------------------
--------CGCATGCGCAGAGGGATGTATTTATT-AGGTTAAAAA-CCAGCAGCCGGCAA
CGGCTTCAA-------------------------------------CTCCTGGTGATTCA
TAGTAACTCT-TTCGGATCGCATTC---ATGTCCTCCTT---------GT-----GGGGA
CGGCGACGATTCATTCAAATTTCT-GCCCTATCAAC-TTTCGATGGTAGGAT-AGAGGCC
TACCATGGTCGTAAC-GGGTAACGGAGAATTA-GGGTTCGATTCCGGAGAGGGAG-CCTG
AGAAATGGCTACCACTTCTAAGGAAGGCAGCAGGCGCGCAAATTACCCAATCCCGACAC-
GGGGAGG-TAGTGAC-AATAAA-TAACAATACAGGCGCTCGATAAGAGTCTTGTAATTGG

>GU320583|Acanthamoeba_polyphaga
CGGCGAGACTGCGGATGGCTCATTAAATCAGCTATAGTTTATTTGATGGTCTCTTTTGTC
TTTTTT-----TAC---CTACTTGGATAACCGTGGTAATTCTAGAGCTAATACATGCGCA
AGGTCCCGAGCGCGGGGGGCGGGGCTTCACGGCCCCGTTCT-------------------
--------CGCATGCGCAGAGGGATGTATTTATT-AGGTTAAAAA-CCAGCAGCCGGCAA
CGGCTTCAA-------------------------------------CTCCTGGTGATTCA
TAGTAACTCT-TTCGGATCGCATTC---ATGTCCTCCTT---------GT-----GGGGA
CGGCGACGATTCATTCAAATTTCT-GCCCTATCAAC-TTTCGATGGTAGGAT-TGAGGCC
TACCATGGTCGTAAC-GGGTAACGGAGAATTA-GGGTTCGATTCCGGAGAGGGAG-CCTG
AGAAATGGCTACCACTTCTAAGGAAGGCAGCAGGCGCGCAAATTACCCAATCCCGACAC-
GGGGAGG-TAGTGAC-AATAAA-TAACAATACAGGCGCTCGATAAGAGTCTTGTAATTGG

>AY026749|Acanthamoeba_sp._isolate_U/E10
CGGCGAGACTGCGGATGGCTCATTAAATCAGTTATAGTTTATTTGATGGTCTCTTTTGTC
TTTTTTT----TAC---CTACTTGGATAACCGTGGTAATTCTAGAGCTAATACATGCGCA
AGGTCCCGAGCGCGGGGGGCGGGGCTTCACGGCCTAGTCCT-------------------
--------CGCATGCGCAGAGGGATGTATTTATT-AGGTTAAAAA-CCAGCAGCCGGCAA
CGGCTTCAAT------------------------------------CTCCTGGTGATTCA
TAGTAACTCT-TTCGGATCGCATTC---ATGTCCTCCTT---------GT-----GGGGA
CGGCGACGATTCATTCAAATTTCT-GCCCTATCAAC-TTTCGATGGTAGGAT-AGAGGCC
TACCATGGTCGTAAC-GGGTAACGGAGAATTA-GGGTTCGATTCCGGAGAGGGAG-CCTG
AGAAATGGCTACCACTTCTAAGGAAGGCAGCAGGCGCGCAAATTACCCAATCCCGACAC-
GGGGAGG-TAGTGAC-AATAAA-TAACAATACAGGCGCTCGATAAGAGTCTTGTAATTGG

>AY173012|Acanthamoeba_sp._KA/MSG29
CGGCGAGACTGCGGATGGCTCATTAAATCAGTTATAGTTTATTTGATGGTCTCTTTTGTC
TTTTTT-----TAC---CTACTTGGATAACCGTGGTAATTCTAGAGCTAATACATGCGCG
AGGTCCCGAGCGCGGGGGGCGGGGCTTCACGGCCCCGTCCT-------------------
--------CGCATGCGCAGAGGGATGTATTTATT-AGGTTAAAAA-CCAGCAGCCGGCAA
CGGCTTCAA-------------------------------------CTCCTGGTGATTCA
TAGTAACTCT-TTCGGATCGCATTC---ATGCCCTCCTT---------GT-----GGGGG
CGGCGACGATTCATTCAAATTTCT-GCCCTATCAAC-TTTCGATGGTAGGAT-AGAGGCC
TACCATGGTCGTAAC-GGGTAACGGAGAATTA-GGGTTCGATTCCGGAGAGGGAG-CCTG
AGAAATGGCTACCACTTCTAAGGAAGGCAGCAGGCGCGCAAATTACCCAATCCCGACAC-
GGGGAGG-TAGTGAC-AATAAA-TAACAATACAGGCGCTCGATAAGAGTCTTGTAATTGG

>AY703002|Acanthamoeba_sp._CDC_#_V382
CGGCGAGACTGCGGATGGCTCATTAAATCAGTTATAGTTTATTTGATGGTCTCTTTTGTC
TTTTTT-----TAC---CTACTTGGATAACCGTGGTAATTCTAGAGCTAATACATGCGCA
AGGTCCCGAGCGCGGGGGGCGGGGCTTCACGGCCCCGTCCT-------------------
--------CGCATGCGCAGAGGGATGTATTTATT-AGGTTAAAAA-CCAGCAGCCGGCAA
CGGCTTCAA-------------------------------------CTCCTGGTGATTCA
TAGTAACTCT-TTCGGATCGCATTC---ATGTCCTCCTT---------GT-----GGGGA
CGGCGACGATTCATTCAAATTTCT-GCCCTATCAAC-TTTCGATGGTAGGAT-AGAGGCC
TACCATGGTCGTAAC-GGGTAACGGAGAATTA-GGGTTCGATTCCGGAGAGGGAG-CCTG
AGAAATGGCTACCACTTCTAAGGAAGGCAGCAGGCGCGCAAATTACCCAATCCCGACAC-
GGGGAGG-TAGTGAC-AATAAA-TAACAATACAGGCGCTCGATAAGAGTCTTGTAATTGG

>EF140626|Acanthamoeba_sp._KA/E25
CGGCGAGACTGCGGATGGCTCATTAAATCAGTTATAGTTTATTTGATGGTCTCTTTTGTC
TTTTTT-----TAC---CTACTTGGATAACCGTGGTAATTCTAGAGCTAATACATGCGCA
AGGTCCCGAGCGCGGGGGGCGGAGCTTCACGGCCCCGTCCT-------------------
--------CGCATGCGCAGAGGGATGTATTTATT-AGGTTAAAAA-CCAGCAGCCGGCAA
CGGCCTCAA-------------------------------------CTCCTGGTGATTCA
TAGTAACTCT-TTCGGATCGCATTC---ATGTCCTCCTT---------GT-----GGGGA
CGGCGACGATTCATTCAAATTTCT-GCCCTATCAAC-TTTCGATGGTAGGAT-AGAGGCC
TACCATGGTCGTAAC-GGGTAACGGAGAATTA-GGGTTCGATTCCGGAGAGGGAG-CCTG
AGAAATGGCTACCACTTCTAAGGAAGGCAGCAGGCGCGCAAATTACCCAATCCCGACAC-
GGGGAGG-TAGTGAC-AATAAA-TAACAATACAGGCGCTCGATAAGAGTCTTGTAATTGG

>EF429130|Acanthamoeba_sp._PAT05
CGGCGAGACTGCGGATGGCTCATTAAATCAGTTATAGTTTATTTGATGGTCTCTCTTGTC
TTTTTT-----TAC---CTACTTGGATAACCGTGGTAATTCTAGAGCTAATACATGCGCA
AGGTCCCGAGCGCGGGGGGCGGGGCTTCACGGCCTCGTCCT-------------------
--------CGCATGCGCAGAGGGATGTATTTATT-AGGTTAAAAA-CCAGCAGCCGGCAA
CGGCTTCAACA-----------------------------------CTCCTGGTGATTCA
TAGTAACTCT-TTCGGATCGCATTC---ATGTCCTCC-----------GT-----GGGGA
CGGCGACGATTCATTCAAATTTCT-GCCCTATCAAC-TTTCGATGGTAGGAT-AGAGGCC
TACCATGGTCGTAAC-GGGTAACGGAGAATTA-GGGTTCGATTCCGGAGAGGGAG-CCTG
AGAAATGGCTACCACTTCTAAGGAAGGCAGCAGGCGCGCAAATTACCCAATCCCGACAC-
GGGGAGG-TAGTGAC-AATAAA-TAACAATACAGGCGCTCGATAAGAGTCTTGTAATTGG

>U07406|Acanthamoeba_rhysodes
CGGCGAGACTGCGGATGGCTCATTAAATCAGTTATAGTTTATTTGATGGTCTCTTTTGTC
TTTTTT-----TAC---CTACTTGGATAACCGTGGTAATTCTAGAGCTAATACATGCGCA
AGGTCCCGAGCGCGGGGGGCGGGGCTTCACGGCCTCGTCCT-------------------
--------CGCATGCGCAGAGGGATGTATTTATT-AGGTTAAAAA-CCAGCAGCCGGCAA
CGGCTTCAAA------------------------------------CTCCTGGTGATTCA
TAGTAACTCT-TTCGGATCGCATTC---ATGTCCTCCTT---------GT-----GGGGA
CGGCGACGATTCATTCAAATTTCT-GCCCTATCAAC-TTTCGATGGTAGGAT-AGAGGCC
TACCATGGTCGTAAC-GGGTAACGGAGAATTA-GGGTTCGATTCCGGAGAGGGAG-CCTG
AGAAATGGCTACCACTTCTAAGGAAGGCAGCAGGCGCGCAAATTACCCAATCCCGACAC-
GGGGAGG-TAGTGAC-AATAAA-TAACAATACAGGCGCTCGATAAGAGTCTTGTAATTGG

>GU320586|Acanthamoeba_sp._COHH_26
CGGCGAGACTGCGGATGGCTCATTAAATCAGTTATAGTTTATTTGATGGTCTCTTTTGTC
TTTTTT-----TAC---CTACTTGGATAACCGTGGTAATTCTAGAGCTAATACATGCGCA
AGGTCCCGAGCGCGGGGGGCGGGGCTTCACGGCCTCGTCCT-------------------
--------CGCATGCGCAGAGGGATGTATTTATT-AGGTTAAAAA-CCAGCAGCCGGCAA
CGGCTTCAACA-----------------------------------CTCCTGGTGATTCA
TAGTAACTCT-TTCGGATCGCATTC---ATGTCCTCCTT---------GT-----GGGGG
CGGCGACGATTCATTCAAATTTCT-GCCCTATCAAC-TTTCGATGGTAGGAT-AGAGGCC
TACCATGGTCGTAAC-GGGTAACGGAGAATTA-GGGTTCGATTCCGGAGAGGGAG-CCTG
AGAAATGGCTACCACTTCTAAGGAAGGCAGCAGGCGCGCAAATTACCCAATCCCGACAC-
GGGGAGG-TAGTGAC-AATAAA-TAACAATACAGGCGCTCGATAAGAGTCTTGTAATTGG

>U07407|Acanthamoeba_polyphaga
CGGCGAGACTGCGGATGGCTCATTAAATCAGTTATAGTTTATTTGATGGTCTCTTTTGTC
TTTTTTTT---TAC---CTACTTGGATAACCGTGGTAATTCTAGAGCTAATACATGCGCA
AGGTCCCGAGCGCGGGGGGCGGGGCTTCACGGCCCCGTCCT-------------------
--------CGCATGCGCAGAGGGATGTATTTATT-AGGTTAAAAA-CCAGCAGGCCGGCA
ACTGGCCTTCAAA---------------------------------CTCCTGGTGATTCA
TAGTAACTCT-TTCGGATCGCATTC---ATGTCCTCCTT---------GT-----GGGGA
CGGCGACGATTCATTCAAATTTCT-GCCCTATCAAC-TTTCGATGGTAGGAT-AGAGGCC
TACCATGGTCGTAAC-GGGTAACGGAGAATTA-GGGTTCGATTCCGGAGAGGGAG-CCTG
AGAAATGGCTACCACTTCTAAGGAAGGCAGCAGGCGCGCAAATTACCCAATCCCGACAC-
GGGGAGG-TAGTGAC-AATAAA-TAACAATACAGGCGCTCGATAAGAGTCTTGTAATTGG

>AF019055|Acanthamoeba_sp._Liu-E1
CGGCGAGACTGCGGATGGCTCATTAAATCAGTTATAGTTTATTTGATGGTCTCTTTTGTC
TTTTTT-----TAC---CTACTTGGATAACCGTGGTAATTCTAGAGCTAATACATGCGCA
AGGTCCCGAGCGCGGGGGGCGGGGCTTCACGGCCTCGTCCT-------------------
--------CGCATGCGCAGAGGGATGTATTTATT-AGGTTAAAAA-CCAGCAGCCGGCAA
CGGCTTCAA-------------------------------------CTCCTGGTGATTCA
TAGTAACTCT-TTCGGATCGCATTC---ATGCCCTCCTT---------GT----GGGGGA
CGGCGACGATTCATTCAAATTTCT-GCCCTATCAAC-TTTCGATGGTAGGAT-AGAGGCC
TACCATGGTCGTAAC-GGGTAACGGAGAATTA-GGGTTCGATTCCGGAGAGGGAG-CCTG
AGAAATGGCTACCACTTCTAAGGAAGGCAGCAGGCGCGCAAATTACCCAATCCCGACAC-
GGGGAGG-TAGTGAC-AATAAA-TAACAATACAGGCGCTCGATAAGAGTCTTGTAATTGG

>AF260725|Acanthamoeba_polyphaga
CGGCGAGACTGCGGATGGCTCATTAAATCAGTTATAGTTTATTTGATGGTCTCTTTTGTC
TTTTTT-----TAC---CTACTTGGATAACCGTGGTAATTCTAGAGCTAATACATGCGCA
AGGTCCCGAGCGCGGGGGGCGGGGCTTCACGGCCTCGTCCT-------------------
--------CGCATGCGCAGAGGGATGTATTTATT-AGGTTAAAAA-CCAGCAGCCGGCAA
CGGCTTCAA-------------------------------------CTCCTGGTGATTCA
TAGTAACTCT-TTCGGATCGCATTC---ATGTCCTCCTT---------GT-----GGGGA
CGGCGACGATTCATTCAAATTTCT-GCCCTATCAAC-TTTCGATGGTAGGAT-AGAGGCC
TACCATGGTCGTAAC-GGGTAACGGAGAATTA-GGGTTCGATTCCGGAGAGGGAG-CCTG
AGAAATGGCTACCACTTCTAAGGAAGGCAGCAGGCGCGCAAATTACCCAATCCCGACAC-
GGGGAG--TAG-GAC-AATAAA-TAACAATACAGGCGCTCGATAAGAGTCTTGTAATTGG

>AY549562|Acanthamoeba_sp._AC312
CGGCGAGACTGCGGATGGCTCATTAAATCAGTTATAGTTTATTTGATGGTCTCTTTTGTC
TTTTTT-----TAC---CTACTTGGATAACCGTGGTAATTCTAGAGCTAATACATGCGCA
AGGTCCCGAGCGCGGGGGGCGGGGCTTCACGGCCTCGTCCT-------------------
--------CGCATGCGCAGAGGGATGTATTTATT-AGGTTAAAAA-CCAGCAGCCGGCAA
CGGCTTCAA-------------------------------------CTCCTGGTGATTCA
TAGTAACTCT-TTCGGATCGCATTC---ATGTCCTCCTT---------GT-----GGGGA
CGGCGACGATTCATTCAAATTTCT-GCCCTATCAAC-TTTCGATGGTAGGAT-AGAGGCC
TACCATGGTCGTAAC-GGGTAACGGAGAATTA-GGGTTCGATTCCGGAGAGGGAG-CCTG
AGAAATGGCTACCACTTCTAAGGAAGGCAGCAGGCGCGCAAATTACCCAATCCCGACAC-
GGGGAGG-TAGTGAC-AATAAA-TAACAATACAGGCGCTCNATAAGAGTCTTGTAATTGG

>DQ013363|Acanthamoeba_polyphaga
CGGCGAGACTGCGGATGGCTCATTAAATCAGTTATAGTTTATTTGATGGTCTCTTTTGTC
TTTTTT-----TAC---CTACTTGGATAACCGTGGTAATTCTAGAGCTAATACATGCGCA
AGGTCCCGAGCGCGGGGGGCGGGGCTTCACGGCCTCGTCCT-------------------
--------CGCATGCGCAGAGGGATGTATTTATT-AGGTTAAAAA-CCAGCAGCCGGCAA
CGGCTTCAACA-----------------------------------CTCCTGGTGATTCA
TAGTAACTCT-TTCGGATCGCATTC---ATGCCCTCCTT---------GT-----GGGGG
CGGCGACGATTCATTCAAATTTCT-GCCCTATCAAC-TTTCGATGGTAGGAT-AGAGGCC
TACCATGGTCGTAAC-GGGTAACGGAGAATTA-GGGTTCGATTCCGGAGAGGGAG-CCTG
AGAAATGGCTACCACTTCTAAGGAAGGCAGCAGGCGCGCAAATTACCCAATCCCGACAC-
GGGGAGG-TAGTGAC-AATAAA-TAACAATACAGGCGCTCGATAAGAGTCTTGTAATTGG

>GU808304|Acanthamoeba_sp._Ac_E10b
CGGCGAGACTGCGGATGGCTCATTAAATCAGTTATAGTTTATTTGATGGTCTCTTTTGTC
TTTTTTT----TAC---CTACTTGGATAACCGTGGTAATTCTAGAGCTAATACATGCGCA
AGGTCCCGAGCGCGGGGGGCGGGGCTTCACGGCCCCGTCCT-------------------
--------CGCATGCGCAGAGGGATGTATTTATT-AGGTTAAAAA-CCAGCAGCCGGCAA
CGGCTTCAACA-----------------------------------CTCCTGGTGATTCA
TAGTAACTCT-TTCGGATCGCATTC---ATGTCCTCCTT---------GT-----GGGGA
CGGCGACGATTCATTCAAATTTCT-GCCCTATCAAC-TTTCGATGGTAGGAT-AGAGGCC
TACCATGGTCGTAAC-GGGTAACGGAGAATTA-GGGTTCGATTCCGGAGAGGGAG-CCTG
AGAAATGGCTACCACTTCTAAGGAAGGCAGCAGGCGCGCAAATTACCCAATCCCGACAC-
GGGGAGG-TAGTGAC-AATAAA-TAACAATACAGGCGCTCGATAAGAGTCTTGTAATTGG

>GU808328|Acanthamoeba_sp._Ac_PCN18c
CGGCGAGACTGCGGATGGCTCATTAAATCAGTTATAGTTTATTTGATGGTCTCTTTTGTC
TTTTTTT----TAC---CTACTTGGATAACCGTGGTAATTCTAGAGCTAATACATGCGCA
AGGTCCCGAGCGCGGGGGGCGGGGCTTCACGGTCTCGTTCT-------------------
--------CGCATGCGCAGAGGGATGTATTTATT-AGGTTAAAAA-CCAGCAGCCGGCAA
CGGCTTCAACA-----------------------------------CTCCTGGTGATTCA
TAGTAACTCT-TTCGGATCGCATTC---ATGTCCTCCTT---------GT-----GGGGA
CGGCGACGATTCATTCAAATTTCT-GCCCTATCAAC-TTTCGATGGTAGGAT-AGAGGCC
TACCATGGTCGTAAC-GGGTAACGGAGAATTA-GGGTTCGATTCCGGAGAGGGAG-CCTG
AGAAATGGCTACCACTTCTAAGGAAGGCAGCAGGCGCGCAAATTACCCAATCCCGACAC-
GGGGAGG-TAGTGAC-AATAAA-TAACAATACAGGCGCTCGATAAGAGTCTTGTAATTGG

>U07405|Acanthamoeba_castellanii
CGGCGAGACTGCGGATGGCTCATTAAATCAGTTATAGTTTATTTGATGGTCTCTTTTGTC
TTTTTTTT---TAC---CTACTTGGATAACCGTGGTAATTCTAGAGCTAATACATGCGCA
AGGTCCCGAGCGCGGGGGGCGGGGCTTCACGGTCTCGTTCT-------------------
--------CGCATGCGCAGAGGGATGTATTTATT-AGGTTAAAAA-CCAGCAGCCGGCAA
CGGCTTCAACA-----------------------------------CTCCTGGTGATTCA
TAGTAACTCT-TTCGGATCGCATTC---ATGTCCTCCTT---------GT-----GGGGA
CGGCGACGATTCATTCAAATTTCT-GCCCTATCAAC-TTTCGATGGTAGGAT-AGAGGCC
TACCATGGTCGTAAC-GGGTAACGGAGAATTA-GGGTTCGATTCCGGAGAGGGAG-CCTG
AGAAATGGCTACCACTTCTAAGGAAGGCAGCAGGCGCGCAAATTACCCAATCCCGACAC-
GGGGAGG-TAGTGAC-AATNAA-TAACAATACAGGCGCTCGATAAGAGTCTTGTAATTGG

>GU808329|Acanthamoeba_sp._Ac_PCN20
CGGCGAGACTGCGGATGGCTCATTAAATCAGTTATAGTTTATTTGATGGTCTCTTTTGTC
TTTTTTT----TAC---CTACTTGGATAACCGTGGTAATTCTAGAGCTAATACATGCGCA
AGGTCCCAAGCGCGGGGGGCGGGGCTTCACGGTCTCGTTCT-------------------
--------CGCATGCGCAGAGGGATGTATTTATT-AGGTTAAAAA-CCAGCAGCCGGCAA
CGGCTTCAACA-----------------------------------CTCCTGGTGATTCA
TAGTAACTCT-TTCGGATCGCATTC---ATGTCCTCCTT---------GT-----GGGGA
CGGCGACGATTCATTCAAATTTCT-GCCCTATCAAC-TTTCGATGGTAGGAT-AGAGGCC
TACCATGGTCGTAAC-GGGTAACGGAGAATTA-GGGTTCGATTCCGGAGAGGGAG-CCTG
AGAAATGGCTACCACTTCTAAGGAAGGCAGCAGGCGCGCAAATTACCCAATCCCGACAC-
GGGGAGG-TAGTGAC-AATAAA-TAACAATACAGGCGCTCGATAAGAGTCTTGTAATTGG

>AY148960|Acanthamoeba_sp._KA/E14
CGGCGAGACTGCGGATGGCTCATTAAATCAGTTATAGTTTATTTGATGGTCTCTTTTGTC
TTTTTTT----TAC---CTACTTGGATAACCGTGGTAATTCTAGAGCTAATACATGCGCA
AGGTCCCGAGCGCGGGGGGTGGGGCTTCACGGCTCCATTCT-------------------
--------CGCATGCGCAGAGGGATGTATTTATT-AGGTTAAAAA-CCAGCGTAGTCAGC
AATGGCTACAAACT--------------------------------CCCCTGGTGATTCA
TAGTAACTCT-TTCGGATCGCATTC---ATGTCCTCCTTC--------GT-----GGGGA
CGGCGACGATTCATTCAAATTTCTGGCCCTATCAAC-TTTCGATGGTAGGAT-AGAGGCC
TACCATGGTCGTAAC-GGGTAACGGAGAATTA-GGGTTCGATTCCGGAGAGGGAG-CCTG
AGAAATGGCTACCACTTCTAAGGAAGGCAGCAGGCGCGCAAATTACCCAATCCCGACAC-
GGGGAGG-TAGTGAC-AATAAA-TAACAATACAGGCGCTCGATAAGAGTCTTGTAATTGG

>AF316547|Acanthamoeba_triangularis
CGGCGAGACTGCGGATGGCTCATTAAATCAGTTATAGTTTATTTGATGGTCTCTTTTGTC
TTTTTT-----TAC---CTACTTGGATAACCGTGGTAATTCTAGAGCTAATACATGCGCA
AGGTCCCGAGCGCGGGGGGCAGGGCTTCACGGCCCTGTCCT-------------------
--------CGCATGCGCAGAGGGATGTATTTATT-AGGTTAAAAA-CCAGCGTAGTCAGC
AATGGGTACACAC---------------------------------CTCCTGGTGATTCA
TAGTAACTCT-TTCGGATCGCATTC---ATGTCCTCCTTC--------GT-----GGGGA
CGGCGACGATTCATTCAAATTTCT-GCCCTATCAAC-TTTCGATGGTAGGAT-AGAGGCC
TACCATGGTCGTAAC-GGGTAACGGAGAATTAGGGGTTCGATTCCGGAGAGGGAG-CCTG
AGAAATGGCTACCACTTCTAAGGAAGGCAGCAGGCGCGCAAATTACCCAATCCCGACAC-
GGGGAGG-TAGTGAC-AATAAA-TAACAATACAGGCGCTCGATAAGAGTCTTGTAATTGG

>GU808292|Acanthamoeba_sp._Ac_E6b
CGGCGAGACTGCGGATGGCTCATTAAATCAGTTATAGTTTATTTGATGGTCTCTTTTGTC
TTTTTT-----TAC---CTACTTGGATAACCGTGGTAATTCTAGAGCTAATACATGCGCA
AGGTCCCGAGCGCGGGGGGCGGGGCTTCACGGCTCCGTCCT-------------------
--------CGCATGCGCAGAGGGATGTATTTATT-AGGTTAAAAA-CCAGCGTAGTCAGC
AATGGCTACACAC---------------------------------CTCCTGGTGATTCA
TAGTAACTCT-TTCGGATCGCATTC---ATGTCCTCCTTC--------GT-----GGGGA
CGGCGACGATTCATTCAAATTTCT-GCCCTATCGAC-TTTCGATGGTAGGAT-AGAGGCC
TACCATGATCGTAAC-GGGTAACGGAGAATTA-GGGTTCGATTCCGGAGAGGGAG-CCTG
AGAAATGGCTACCACTTCTAAGGAAGGCAGCAGGCGCGCAAATTACCCAATCCCGACAC-
GGGGAGG-TAGCGAC-AATAAA-TGACAATACAGGCGCTCGATAAGAGTCTTGTAATTGG

>GU808300|Acanthamoeba_sp._Ac_E8c
CGGCGAGACTGCGGATGGCTCATTAAATCAGTTATAGTTTATTTGATGGTCTCTTTTGTC
TTTTTT-----TAC---CTACTTGGATAACCGTGGTAATTCTAGAGCTAATACATGCGCA
AGGTCCCGAGCGCGGGGGGCGGGGCTTCACGGCTCCGTCCT-------------------
--------CGCATGCGCAGAGGGATGTATTTATT-AGGTTAAAAA-CCAGCGTAGTCAGC
AATGGCTACACAC---------------------------------CTCCTGGTGATTCA
TAGTAACTCT-TTCGGATCGCATTC---ATGTCCTCCTTC--------GT-----GGGGA
CGGCGACGATTCATTCAAATTTCT-GCCCTATCAAC-TTTCGATGGTAGGAT-AGAGGCC
TACCATGGTCGTAAC-GGGTAACGGAGAATTA-GGGTTCGATTCCGGAGAGGGAG-CCTG
AGAAATGGCTACCACTTCTAAGGAAGGCAGCAGGCGCGCAAATTACCCAATCCCGACAC-
GGGGAGG-TAGTGAC-AATAAA-TAACAATACAGGCGCTCGATAAGAGTCTTGTAATTGG

>GU808298|Acanthamoeba_sp._Ac_E8a
CGGCGAGACTGCGGATGGCTCATTAAATCAGTTATAGCTTATTTGATGGTCTCTTTTGTC
TTTTTT-----TAC---CTACTTGGATAACCGTGGTAATTCTAGAGCTAATACATGCGCA
AGGTCCCGAGCGCGGGGGGCGGGGCTTCACGGCTCCGTCCT-------------------
--------CGCATGCGCAGAGGGATGTATTTATT-AGGTTAAAAA-CCAGCGTAGTCAGT
AATGGCTACACAC---------------------------------CTCCTGGTGATTCA
TAGTAACTCT-TTCGGATCGCATTC---ATGTCCTCCTTC--------GT-----GGGGA
CGGCGACGATTCATTCAAATTTCT-GCCCTATCAAC-TTTCGATGGTAGGAT-AGAGGCC
TACCATGGTCGTAAC-GGGTAACGGAGAATTA-GGGTTCGATTCCGGAGAGGGAG-CCTG
AGAAATGGCTACCACTTCTAAGGAAGGCAGCAGGCGCGCAAATTACCCAATCCCGACAC-
GGGGAGG-TAGTGAC-AATAAA-TAACAATACAGGCGCTCGATAAGAGTCTTGTAATTGG

>AY148963|Acanthamoeba_sp._KA/E17
CGGCGAGACTGCGGATGGCTCATTAAATCAGTTATAGTTTATTTGATGGTCTCTTTTGTC
TTTTTT-----TAC---CTACTTGGATAACCGTGGTAATTCTAGAGCTAATACATGCGCA
AGGTCCCGAGCGCGGGGGGCAGGGCTTCACGGCTCTGTTCT-------------------
--------CGCATGCGCAGAGGGATGTATTTATT-AGGTTAAAAA-CCAGCGGCAGGCCA
GCAATGGCCTGTCACACC----------------------------TCACTGGTGATTCA
TAGTAACTCT-TTCGGATCGCATTC---ATGTCCTCCTTC--------GT-----GGGGA
CGGCGACGATTCATTCAAATTTCT-GCCCTATCAAC-TTTCGATGGTAGGAT-AGAGGCC
TACCATGGTCGTAAC-GGGTAACGGAGAATTA-GGGTTCGATTCCGGAGAGGGAG-CCTG
AGAAATGGCTACCACTTCTAAGGAAGGCAGCAGGCGCGCAAATTACCCAATCCCGACAC-
GGGGAGG-TAGTGAC-AATAAA-TAACAATACAGGCGCTCGATAAGAGT-TTGTAATTGG

>GU808316|Acanthamoeba_sp._Ac_F1e
CGGCGAGACTGCGGATGGCTCATTAGATCAGTTATAGTTTATTTGATGGTCTCTTTTGTC
TTTTTT-----TAC---CTACTTGGATAACCGTGGTAATTCTAGAGCTAATACATGCGCA
AGGTCCCGAGCGCGGGGGGCAGGGCTTCACGGCTCTGTTCT-------------------
--------CGCATGCGCAGAGGGATGTATTTATT-AGGTTAAAAA-CCAGCGGCAGGCCA
GCAATGGCCTGTCACGCC----------------------------TCACTGGTGATTCA
TAGTAACTCT-TTCGGATCGCATTC---ATGTCCTCCTTC--------GT-----GGGGA
CGGCGACGATTCATTCAAATTTCT-GCCCTATCAAC-TTTCGATGGTAGGAT-AGAGGCC
TACCATGGTCGTAAC-GGGTAACGGAGAATTA-GGGTTCGATTCCGGAGAGGGAG-CCTG
AGAAATGGCTACCACTTCTAAGGAAGGCAGCAGGCGCGCAAATTACCCAATCCCGACAC-
GGGGAGG-TAGTGAC-AATAAA-TAACAATACAGGCGCTCGATAAGAGTCTTGTAATTGG

>U07409|Acanthamoeba_sp._ATCC_50369
CGGCGAGACTGCGGATGGCTCATTAAATCAGTTATAGTTTATTTGATGGTCTCTTTTGTC
TTTTTT-----TAC---CTACTTGGATAACCGTGGTAATTCTAGAGCTAATACATGCGCA
AGGTCCCGAGCGCGGGGGGCAGGGCTTCACGGCTCTGTTCT-------------------
--------CGCATGCGCAGAGGGATGTATTTATT-AGGTTAAAAA-CCAGCGGCAGGCCA
GCAATGGCCTGTCACACC----------------------------TCACTGGTGATTCA
TAGTAACTCT-TTCGGATCGCATTC---ATGTCCTCCTTC--------GT-----GGGGA
CGGCGACGATTCATTCAAATTTCT-GCCCTATCAAC-TTTCGATGGTAGGAT-AGAGGCC
TACCATGGTCGTAAC-GGGTAACGGAGAATTA-GGGTTCGATTCCGGAGAGGGAG-CCTG
AGAAATGGCTACCACTTCTAAGGAAGGCAGCAGGCGCGCAAATTACCCAATCCCGACAC-
GGGGAGG-TAGTGAC-AATAAA-TAACAATACAGGCGCTCGATAAGAGTCTTGTAATTGG

>GU808324|Acanthamoeba_sp._Ac_P12c
CGGCGAGACTGCGGATGGCTCATTAAATCAGTTATAGTTTATTTGATGGTCTCTTTTGTC
TTTTTT-----TAC---CTACTTGGATAACCGTGGTAATTCTAGAGCTAATACATGCGCA
AGGTCCCGAGCGCGGGGGGCAGGGCTTCACGGCTCTGTCCT-------------------
--------CGCATGCGCAGAGGGATGTATTTATT-AGGTTAAAAA-CCAGCGGCAGGCCA
GCAATGGCCTGTCACACC----------------------------TCACTGGTGATTCA
TAGTAACTCT-TTCGGATCGCATTC---ATGTCCTCCTTC--------GT-----GGGGA
CGGCGACGATTCATTCAAATTTCT-GCCCTATCAAC-TTTCGATGGTAGGAT-AGAGGCC
TACCATGGTCGTAAC-GGGTAACGGAGAATTA-GGGTTCGATTCCGGAGAGGGAG-CCTG
AGAAATGGCTACCACTTCTAAGGAAGGCAGCAGGCGCGCAAATTACCCAATCCCGACAC-
GGGGAGG-TAGTGAC-AATAAA-TAACAATACAGGCGCTCGATAAGAGTCTTGTAATTGG

>GU808290|Acanthamoeba_sp._Ac_E5b
CGGCGAGACTGCGGATGGCTCATTAAATCAGTTATAGTTTATTTGATGGTCTCTTTTGTC
TTTTTTT----TAC---CTACTTGGATAACCGTGGTAATTCTAGAGCTAATACATGCGCA
AGGTCCCGAGCGCGGGGGGCAGGGCTTCACGGCTCTGTTCT-------------------
--------CGCATGCGCAGAGGGATGTATTTATT-AGGTTAAAAA-CCAGCGGCAGGTCA
GCAATGGCCTGTCACACC----------------------------TCACTGGTGATTCA
TAGTAACTCT-TTCGGATCGCATTC---ATGTCCTCCTTC--------GT-----GGGGA
CGGCGACGATTCATTCAAATTTCT-GCCCTATCAAC-TTTCGATGGTAGGAT-AGAGGCC
TACCATGGTCGTAAC-GGGTAACGGAGAATTA-GGGTTCGATTCCGGAGAGGGAG-CCTG
AGAAATGGCTACCACTTCTAAGGAAGGCAGCAGGCGCACAAATTACCCAATCCCGACAC-
GGGGAGG-TAGTGAC-AATAAA-TAACAATACAGGCGCTCGATAAGAGTCTTGTAATTGG

>GU808315|Acanthamoeba_sp._Ac_F1d
CGGCGAGACTGCGGATGGCTCATTAAATCAGATATAGTTTATTTGATGGTCTCTTTTGTC
TTTTTTT----TAC---CTACTTGGATAACCGTGGTAATTCTAGAGCTAATACATGCGCA
AGGTCCCGAGCGCGGGGGGCAGGGCTTCACGGCTCTGTTCT-------------------
--------CGCATGCGCAGAGGGATGTATTTATT-AGGTTAAAAA-CCAGCGGCAGGTCA
GCAATGGCCTGTCACACC----------------------------TCACTGGTGATTCA
TAGTAACTCT-TTCGGATCGCATTC---ATGTCCTCCTTC--------GT-----GGGGA
CGGCGACGATTCATTCAAATTTCT-GCCCTATCAAC-TTTCGATGGTAGGAT-AGAGGCC
TACCATGGTCGTAAC-GGGTAACGGAGAATTA-GGGTTCGATTCCGGAGAGGGAG-CCTG
AGAAATGGCTACCACTTCTAAGGAAGGCAGCAGGCGCGCAAATTACCCAATCCCGACAC-
GGGGAGG-TAGTGAC-AATAAA-TAACAATACAGGCGCTCGATAAGAGTCTTGTAATTGG

>AF366580|Acanthamoeba_sp._TUMSJ-321
CGGCGAGACTGCGGATGGCTCATTAAATCAGTTATAGTTTATTTGATGGTCTCTTTTGTC
TTTTT------TAC---CTACTTGGATAACCGTGGTAATTCTAGAGCTAATACATGCGCA
AGGTCCCGAGCGCGGGGGGCGGGGCTTCACGGCTCCGTTCT-------------------
--------CGCATGCGCAGAGGGATGTATTTATT-AGGTTAAAAA-CCAGCGTAGTCAGC
AATGGCTACACAC---------------------------------CTCCTGGTGATTCA
TAGTAACTCT-TTCGGATCGCATTC---ATGTCCTCATTC--------GT-----GGGGA
CGGCGACGATTCATTCAAATTTCT-GCCCTATCAAC-TTTCGATGGTAGGAT-AGAGGCC
TACCATGGTCGTAAC-GGGTAACGGAGAATTA-GGGTTCGATTCCGGAGAGGGAG-CCTG
AGAAATGGCTACCACTTCTAAGGAAGGCAGCAGGCGCGCAAATTACCCAATCCCGACAC-
GGGGAGG-TAGTGAC-AATAAA-TAACAATACAGGCGCTCGATAAGAGTCTTGTAATTGG

>AM408803|Acanthamoeba_sp._5a2
CGGCGAGACTGCGGATGGCTCATTAAATCAGTTATAGTTTATTTGATGGTCTCTTTTGTC
TTTTTT-----TAC---CTACTTGGATAACCGTGGTAATTCTAGAGCTAATACATGCGCA
AGGTCCCGAGCGCGGGGGGCGGGGCTTCACGGCTCTGTCCT-------------------
--------CGCATGCGCAGAGGGATGTATTTATT-AGGTTAAAAA-CCAGCGTAGCCAGC
AATGGCTACTCAAT--------------------------------CTCCTGGTGATTCA
TAGTAACTCT-TTCGGATCGCATTC---ATGTCCTCCTT---------GT-----GGGGA
CGGCGACGATTCATTCAAATTTCT-GCCCTATCAAC-TTTCGATGGTAGGAT-AGAGGCC
TACCATGGTCGTAAC-GGGTAACGGAGAATTA-GGGTTCGATTCCGGAGAGGGAG-CCTG
AGAAATGGCTACCACTTCTAAGGAAGGCAGCAGGCGCGCAAATTACCCAATCCCGACAC-
GGGGAGGTTAGTGACAAATAAA-TAACAATACAGGCGCTCGATAAGAGTCTTGTAATTGG

>AY173005|Acanthamoeba_sp._KA/MSG10
CGGCGAGACTGCGGATGGCTCATTAAATCAGTTATAGTTTATTTGATGGTCTCTTTTGTC
TTTTTTT----TAC---CTACTTGGATAACCGTGGTAATTCTAGAGCTAATACATGCGCA
AGGTCCCGAGCGCGGGGGACGGGGCTTCACGGCTCTGTTCT-------------------
--------CGCATGCGCAGAGGGATGTATTTATT-AGGTTAAAAA-CCAGCGTAGCCAGC
AATGGCTACTCAAT--------------------------------CTCCTGGTGATTCA
TAGTAACTCT-TTCGGATCGCATTC---ATGTCCTCCTT---------GT-----GGGGA
CGGCGACGATTCATTCAAATTTCT-GCCCTATCAAC-TTTCGATGGTAGGAT-AGAGGCC
TACCATGGTCGTAAC-GGGTAACGGAGAATTA-GGGTTCGATTCCGGAGAGGGAG-CCTG
AGAAATGGCTACCACTTCTAAGGAAGGCAGCAGGCGCGCAAATTACCCAATCCCGACAC-
GGGGAGG-TAGTGAC-AATAAA-TAACAATACAGGCGCTCGATAAGAGTCTTGTAATTGG

>DQ264391|Acanthamoeba_sp._FA03
CGGCGAGACTGCGGATGGCTCATTAAATCAGTTATAGTTTATTTGATGGTCTCTTTTGTC
TTTTTTT----TAC---CTACTTGGATAACCGTGGTAATTCTAGAGCTAATACATGCGCA
AGGTCCCGAGCGCGGGGGGCGGGGCTTCACGGCTCCGCTCT-------------------
--------CGCATGCGCAGAGGGATGTATTTATT-AGGTTAAAAA-CCAGCGTAGCCAGC
AATGGCTACTCAAT--------------------------------CTCCTGGTGATTCA
TAGTAACTCT-TTCGGATCGCATTC---ATGTCCTCCTT---------GT-----GGGGA
CGGCGACGATTCATTCAAATTTCT-GCCCTATCAAC-TTTCGATGGTAGGAT-AGAGGCC
TACCATGGTCGTAAC-GGGTAACGGAGAATTA-GGGTTCGATTCCGGAGAGGGAG-CCTG
AGAAATGGCTACCACTTCTAAGGAAGGCAGCAGGCGCGCAAATTACCCAATCCCGACAC-
GGGGAGG-TAGTGAC-AATAAA-TAACAATACAGGCGCTCGATAAGAGTCTTGTAATTGG

>AY351646|Acanthamoeba_divionensis
CGGCGAGACTGCGGATGGCTCATTAAATCAGTTATAGTTTATTTGATGGTCTCTTTTGTC
TTTTTTTT---TAC---CTACTTGGATAACCGTGGTAATTCTAGAGCTAATACATGCGCA
AGGTCCCGAGCGCGGGGGGCGGGGCTTCACGGCTCTGTTCT-------------------
--------CGCATGCGCAGAGGGATGTATTTATT-AGGTTAAAAA-CCAGCAGCCGGCAA
TGGCTACAAT------------------------------------CTCCTGGTGATTCA
TAGTAACTCT-TTCGGATCGCATTC---ATGTCCTCCTT---------GT-----GGGGA
CGGCGACGATTCATTCAAATTTCT-GCC-TATCAAC-TTTCGATGGTAGGATAAGAGGCC
TACCATGGTCGTAAC-GGGTAACGGAGAATTA-GGGTTCGATTCCGGAGAGGGAG-CCTG
AGAAATGGCTACCACTTCTAAGGAAGGCAGCAGGCGCGCAAATTACCCAATCCCGACAC-
GGGGAGG-TAGTGAC-AATAAA-TAACAATACAGGCGCTCGATAAGAGTCTTGTAATTGG

>AM408796|Acanthamoeba_sp._EI1
CGGCGAGACTGCGGATGGCTCATTAAATCAGTTATAGTTTATTTGATGGTCTCTTTTGTC
TTTTTT-----TAC---CTACTTGGATAACCGTGGTAATTCTAGAGCTAATACATGCGCA
AGGTCCCGAGCGCGGGGGCAGGGCTTCACGGCCTGTCCT---------------------
--------CGCATGCGCAGAGGGATGTATTTATT-AGGTTAAAAA-CCAGCGGCAGGGGT
CAGCAATGGCCCCTCAAACA--------------------------CTCCTGGTGATTCA
TAGTAACTCT-TTCGGATCGCATTC---ATGTCCTCCTT---------GT-----GGGGA
CGGCGACGATTCATTCAAATTTCT-GCCCTATCAAC-TTTCGATGGTAGGAT-AGAGGCC
TACCATGGTCGTAAC-GGGTAACGGAGAATTA-GGGTTCGATTCCGGAGAGGGAG-CCTG
AGAAATGGCTACCACTTCTAAGGAAGGCAGCAGGCGCGCAAATTACCCAATCCCGACAC-
GGGGAGG-CAGTGAC-AATAAA-TAACAATACAGGCGCTCGATAAGAGTCTTGTAATTGG

>M13435|Acanthamoeba_castellanii
CGGCGAGACTGCGGATGGCTCATTAAATCAGTTATAGTTTATTTGATGGTCTCTTTTGTC
TTTTTT-----TAC---CTACTTGGATAACCGTGGTAATTCTAGAGCTAATACATGCGCA
AGGTCCCGAGCGCGGGGGGCAGGGCTTCACGGCCCTGTCCT-------------------
--------CGCATGCGCAGAGGGATGTATTTATT-AGGTTAAAAA-CCAGCGGCAGGGGT
CAGCAATGGCCCCTGCCAAACA------------------------CTCCTGGTGATTCA
TAGTAACTCT-TTCGGATCGCATTC---ATGTCCTCCTT---------GT-----GGGGA
CGGCGACGATTCATTCAAATTTCT-GCCCTATCAAC-TTTCGATGGTAGGAT-AGAGGCC
TACCATGGTCGTAAC-GGGTAACGGAGAATTA-GGGTTCGATTCCGGAGAGGGAG-CCTG
AGAAATGGCTACCACTTCTAAGGAAGGCAGCAGGCGCGCAAATTACCCAATCCCGACAC-
GGGGAGG-TAGTGAC-AATAAA-TAACAATACAGGCGCTCGATAAGAGTCTTGTAATTGG

>AF019061|Acanthamoeba_polyphaga
CGGCGAGACTGCGGATGGCTCATTAAATCAGTTATAGTTTATTTGATGGTCTCTTTTGTC
TTTTTTT----TAC---CTACTTGGATAACCGTGGTAATTCTAGAGCTAATACATGCGCA
AGGTCCCGAGCGCGGGGGGTGGGGCTTCACGGCTCCATTCT-------------------
--------CGCATGCGCAGAGGGATGTATTTATT-AGGTTAAAAA-CCAGCGTAGTCAGC
AATGGCTACAAACT--------------------------------CCCCTGGTGATTCA
TAGTAACTCT-TTCGGATCGCATTC---ATGTCCTCCTTC--------GT-----GGGGA
CGGCGACGATTCATTCAAATTTCT-GCCCTATCAAC-TTTCGATGGTAGGAT-AGAGGCC
TACCATGGTCGTAAC-GGGTAACGGAGAATTA-GGGTTCGATTCCGGAGAGGGAG-CCTG
AGAAATGGCTACCACTTCTAAGGAAGGCAGCAGGCGCGCAAATTACCCAATCCCGACAC-
GGGGAGG-TAGTGAC-AATAAA-TAACAATACAGGCGCTCGATAAGAGTCTTGTAATTGG

>AY173001|Acanthamoeba_sp._KA/MSS8-2
CGGCGAGACTGCGGATGGCTCATTAAATCAGTTATAGTTTATTTGATGGTCTCTTTTGTC
TTTTTTTT---TAC---CTACTTGGATAACCGTGGTAATTCTAGAGCTAATACATGCGCA
AGGTCCCGAGCGCGGGGGGTGGGGCTTCACGGCTCCATTCT-------------------
--------CGCATGCGCAGAGGGATGTATTTATT-AGGTTAAAAA-CCAGCGTAGTCAGC
AATGGCTACAAACT--------------------------------CCCCTGGTGATTCA
TAGTAACTCT-TTCGGATCGCATTC---ATGTCCTCCTTC--------GT-----GGGGA
CGGCGACGATTCATTCAAATTTCT-GCCCTATCAAC-TTTCGATGGTAGGAT-AGAGGCC
TACCATGGTCGTAAC-GGGTAACGGAGAATTA-GGGTTCGATTCCGGAGAGGGAG-CCTG
AGAAATGGCTACCACTTCTAAGGAAGGCAGCAGGCGCGCAAATTACCCAATCCCGACAC-
GGGGAGG-TAGTGAC-AATAAA-TAACAATACAGGCGCTCGATAAGAGTCTTGTAATTGG

>AY549559|Acanthamoeba_sp._AC309
CGGCGAGACTGCGGATGGCTCATTAAATCAGTTATAGTTTATTTGATGGTCTCTTTTGTC
TTTTTT-----TAC---CTACTTGGATAACCGTGGTAATTCTAGAGCTAATACATGCGCA
AGGTCCCGAGCGCGGGGGGTGGGGCCTTCACGGCTCCATTCT------------------
--------CGCATGCGCAGAGGGATGTATTTATT-AGGTTAAAAA-CCAGCGTAGTCAGC
AATGGCTACAAACT--------------------------------CCCCTGGTGATTCA
TAGTAACTCT-TTCGGATCGCATTC---ATGTCCTCCTTC--------GT-----GGGGA
CGGCGACGATTCATTCAAATTTCT-GCCCTATCAAC-TTTCGATGGTAGGAT-AGAGGCC
TACCATGGTCGTAAC-GGGTAACGGAGAATTA-GGGTTCGATTCCGGAGAGGGAGCCCTG
AGAAATGGCTACCACTTCTAAGGAAGGCAGCAGGCGCGCAAATTACCCAATCCCGACAC-
GGGGAGG-TAGTGAC-AATAAA-TAACAATACAGGCGCTCGATAAGAGTCTTGTAATTGG

>GQ397470|Acanthamoeba_sp._AcaVN08
CGGCGAGACTGCGGATGGCTCATTAAATCAGTTATAGTTTATTTGATGGTCTCTTTTGTC
TTTTTT-----TAC---CTACTTGGATAACCGTGGTAATTCTAGAGCTAATACATGCGCA
AGGTCCCGAGCGCGGGGGGTGGGGCTTCACGGCTCCATTCT-------------------
--------CGCATGCGCAGAGGGATGTATTTATT-AGGTTAAAAA-CCAGCGTAGTCAGC
AATGGCTACAAACT--------------------------------CCCCTGGTGATTCA
TAGTAACTCT-TTCGGATCGCATTC---ATGTCCTCCTTC--------GT-----GGGGA
CGGCGACGATTCATTCAAATTTCT-GCCCTATCAAC-TTTCGATGGTAGGAT-AGAGGCC
TACCATGGTCGTAAC-GGGTAACGGAGAATTA-GGGTTCGATTCCGGAGAGGGAG-CCTG
AGAAATGGCTACCACTTCTAAGGAAGGCAGCAGGCGCGCAAATTACCCAATCCCGACAC-
GGGGAGG-TAGTGAC-AATAAA-TAACAATACAGGCGCTCGATAAGAGTCTTGTAATTGG

>GQ905497|Acanthamoeba_sp._AcaVNAK03
CGGCGAGACTGCGGATGGCTCATTAAATCAGTTATAGTTTATTTGATGGTCTCTTTTGTC
TTTTTT-----TAC---CTACTTGGATAACCGTGGTAATTCTAGAGCTAATACATGCGCA
AGGTCCCGAGCGCGGGGGGTGGGGCTTCACGGCTCCGTCCT-------------------
--------CGCATGCGCAGAGGGATGTATTTATT-AGGTTAAAAA-CCAGCGTAGCCAGC
AATGGCTACTCAT---------------------------------CTTCTGGTGATTCA
TAGTAACTCT-TTCGGATCGCATTC---ATGTCCTCCTTC--------GT-----GGGGA
CGGCGACGATTCATTCAAATTTCT-GCCCTATCAAC-TTTCGATGGTAGGAT-AGAGGCC
TACCATGGTCGTAAC-GGGTAACGGAGAATTA-GGGTTCGATTCCGGAGAGGGAG-CCTG
AGAAATGGCTACCACTTCTAAGGAAGGCAGCAGGCGCGCAAATTACCCAATCCCGACAC-
GGGGAGG-TAGTGAC-AATAAA-TAACAATACAGGCGCTCGATAAGAGTCTTGTAATTGG

>AY173014|Acanthamoeba_sp._KA/MSS6
CGGCGAGACTGCGGATGGCTCATTAAATCAGTTATAGTTTATTTGATGGTCTCTTTTGTC
TTTTTT-----TAC---CTACTTGGATAACCGTGGTAATTCTAGAGCTAATACATGCGCA
AGGTCCCGAGCGCGGGGGGCGGGGCTTCACGGCCTCGTCCT-------------------
--------CGCATGCGCAGAGGGATGTATTTATT-AGGTTAAAAA-CCAGCAGCCGGCAA
CGGCTTCAAT------------------------------------CTCCTGGTGATTCA
TAGTAACTCT-TTCGGATCGCATTC---ATGCCCTCCTT---------GT-----GGGGG
CGGCGACGATTCATTCAAATTTCT-GCCCTATCAACTTTTCGATGGTAGGAT-AGAGGCC
TACCATGGTCGTAAC-GGGTAACGGAGAATTTAGGGTTCGATTCCGGAGAGGGAG-CCTG
AGAAATGGCTACCACTTCTAAGGAAGGCAGCAGGCGCGCAAATTACCCAATCCCGACAC-
GGGGAGG-TAGTGAC-AATAAA-TAACAATACAGGCGCTCGATAAGAGTCTCGTAATTGG

>AF132135|Acanthamoeba_polyphaga
CGGCGAGACTGCGGATGGCTCATTAAATCAGTTATAGTTTATTTGATGGTCTCTTTTGTC
TTTTTTT----TAC---CTACTTGGATAACCGTGGTAATTCTAGAGCTAATACATGCGCA
AGGTCCCGAGCGCGGGGGGCGGGGCTTCACGGTCTCGTTCT-------------------
--------CGCATGCGCAGAGGGATGTATTTATT-AGGTTAAAAA-CCAGCAGCCGGCAA
CCTGTCAA--------------------------------------CTCCTGGTGATTCA
TAATAACTCT-TTCGGATCGCATTC---ATGTCCTCCTT---------GT-----GGGGA
CGGCGACGATTCATTCAAATTTCT-GCCCTATCAAC-TTTCGATGGTAGGAT-AGAGGCC
TACCATGGTCGTAAC-GGGTAACGGAGAATTA-GGGTTCGATTCCGGAGAGGGAG-CCTG
AGAAATGGCTACCACTTCTAAGGAAGGCAGCAGGCGCGCAAATTACCCAATCCCGACAC-
GGGGAGG-TAGTGAC-AATAAA-TAACAATACAGGCGCTCGATAAGAGTCTTGTAATTGG

>AM408797|Acanthamoeba_sp._EI2
CGGCGAGACTGCGGATGGCTCATTAAATCAGTTATAGTTTATTTGATGGTCTCTTTTGTC
TTTTTT-----TAC---CTACTTGGATAACCGTGGTAATTCTAGAGCTAATACATGCGCA
AGGTCCCGAGCGCGGGGGCGGGGCTTCACGGCCTCGTCCT--------------------
--------CGCATGCGCAGAGGGATGTATTTATT-AGGTTAAAAA-CCAGCAGCCGGCAA
CTGTTCAAAN------------------------------------CTCCTGGTGATTCA
TAGTAACTCT-TTCGGATCGCATTC---ATGCCCTCCTT---------GT-----GGGGG
CGGCGACGATTCATTCAAATTTCT-GCCCTATCAAC-TTtCGATGGTAGGAT-AGAGGCC
TACCATGGTCGTAAC-GGGTAACGGAGAATTA-GGGTTCGATTCCGGAGAGGGAG-CCTG
AGAAATGGCTACCACTTCTAAGGAAGGCAGCAGGCGCGCAAATTACCCAATCCCGACAC-
GGGGAGG-TAGTGAC-AATAAA-TAACAATACAGGCGCTCGATAAGAGTCTTGTAATTGG

>AM941721|Acanthamoeba_sp._UWC1
CGGCGAGACTGCGGATGGCTCATTAAATCAGTTATAGTTTATTTGATGGTCTCTTTTGTC
TTTTTT-----TAC---CTACTTGGATAACCGTGGTAATTCTAGAGCTAATACATGCGCA
AGGTCCCGAGCGCGGGGGCGGGGCTTCACGGCCTCGTTCT--------------------
--------CGCATGCGCAGAGGGATGTATTTATT-AGGTTAAAAA-CCAGCAGCCGGCAA
CGTCAA----------------------------------------CTCCTGGTGATTCA
TAGTAACTCT-TTCGGATCGCATTC---ATGCCCTCCTT---------GT-----GGGGG
CGGCGACGATTCATTCAAATTTCT-GCCCTATCAAC-TTTCGATGGTAGGAT-AGAGGCC
TACCATGGTCGTAAC-GGGTAACGGAGAATTA-GGGTTCGATTCCGGAGAGGGAG-CCTG
AGAAATGGCTACCACTTCTAAGGAAGGCAGCAGGCGCGCAAATTACCCAATCCCGACAC-
GGGGAGG-TAGTGAC-AATAAA-TAACAATACAGGCGCTCGATAAGAGTCTTGTAATTGG

>AF352387|Acanthamoeba_sp._UWC6
CGGCGAGACTGCGGATGGCTCATTAAATCAGTTATAGTTTATTTGATGGTCTCTTTTGTC
TTTTTT-----TAC---CTACTTGGATAACCGTGGTAATTCTAGAGCTAATACATGCGCA
AGGTCCCGAGCGCGGGGGCGGGGCTTCACGGCCTCGTCCT--------------------
--------CGCATGCGCAGAGGGATGTATTTATT-AGGTTAAAAA-CCAGCAGCCGGCAA
CGTNCAA---------------------------------------CTCCTGGTGATTCA
TAGTAACTCT-TTCGGATCGCATTC---ATGCCCTCCTT---------GT-----GGGGG
CGGCGACGATTCATTCAAATTTCT-GCCCTATCAAC-TTTCGATGGTAGGAT-AGAGGCC
TACCATGGTCGTAAC-GGGTAACGGAGAATTA-GGGTTCGATTCCGGAGAGGGAG-CCTG
AGAAATGGCTACCACTTCTAAGGAAGGCAGCAG-CGCGCAAATTACCCAATCCCGACAC-
GGG-AGGGTAGTGAC-AATAAA-TAACAATACAGGCGCTCGATAAGAGTCTTGTAATTGG

>AF019068|Acanthamoeba_hatchetti
CGGCGAGACTGCGGATGGCTCATTAAATCAGTTATAGTTTATTTGATGGTCTCTTTTCTA
TATTT------TAC---CTACTTGGATAACCGTGGTAATTCTAGAGCTAATACATGCGCA
AGGTCCCGAGCGCGAGGGGCGGGGTCTCACAAGGATCTCGTCCC----------------
--------TGCATGCGCAGAGGGATGTATTTATT-AGGTTAAAAA-CCAGCAGCGTCAGC
AATGGCGTTTCACA--------------------------------CAACTGGTGATTCA
TAGTAACTCT-TTCGGATCGCATTG---ATGTCCTCCTT---------GT-----GGGGA
CGGCGACGATTCATTCAAATTTCT-GCCCTATCAAC-TTTCGATGGTAGGAT-AGAGGCC
TACCATGGTCGTAAC-GGGTAACGGAGAATTA-GGGTTCGATTCCGGAGAGGGAG-CCTG
AGAAATGGCTACCACTTCTAAGGAAGGCAGCAGGCGCGCAAATTACCCAATCCCGACAC-
GGGGAGG-TAGTGAC-AATAAA-TAACAATACAGGCGCTCGATAAGAGTCTTGTAATTGG

>AF019069|Acanthamoeba_stevensoni
CGGCGAGACTGCGGATGGCTCATTAAATCAGTTATAGTTTATTTGATGGTCTCTTTTCTA
TTTTT------TAC---CTACTTGGATAACCGTGGTAATTCTAGAGCTAATACATGCGCA
AGGTCCCGAGCGCGAGAGGCGGGGTCTCACGACCTCGTCTC-------------------
--------TGCATGCGCAGAGGGATGTATTTATT-AGGTTAAAAA-CCAGCAGCGTCAGC
AATGGCGTTCACA---------------------------------CAACTGGTGATTCA
TAGTAACTCT-TTCGGATCGCATTC---ATGTCCTCCTT---------GT-----GGGGA
CGGCGACGATTCATTCAAATTTCT-GCCCTATCAAC-TTTCGATGGTAGGAT-AGAGGCC
TACCATGGTCGTAAC-GGGTAACGGAGAATTA-GGGTTCGATTCCGGAGAGGGAG-CCTG
AGAAATGGCTACCACTTCTAAGGAAGGCAGCAGGCGCGCAAATTACCCAATCCCGACAC-
GGGGAGG-TAGTGAC-AATAAA-TAACAATACAGGCGCTCGATAAGAGTCTTGTAATTGG

>GU808311|Acanthamoeba_sp._Ac_E13
CGGCGAGACTGCGGATGGCTCATTAAATCAGTTATAGTTTATTTGATGGTCTCTTTTCTA
TTTTGTT----TAC---CTACTTGGATAACCGTGGTAATTCTAGAGCTAATACATGCGCA
AGGTCCCGAGCGCGAGGGGCGAGGCCTCACAGCTTCGTCTC-------------------
--------TGCATGCGCAGAGGGATGTATTTATT-AGGTTAAAAA-CCAGCAGCGTCAGC
AATGGCGTTCCAACA-------------------------------CATCTGGTGATTCA
TAGTAACTCT-TTCGGATCGCATTC---ATGTCCTCCTT---------GT-----GGGGA
CGGCGACGATTCATTCAAATTTCT-GCCCTATCAAC-TTTCGATGGTAGGAT-AGAGGCC
TACCATGGTCGTAAC-GGGTAACGGAGAATTA-GGGTTCGATTCCGGAGAGGGAG-CCTG
AGAAATGGCTACCACTTCTAAGGAAGGCAGCAGGCGCGCAAATTACCCAATCCCGACAC-
GGGGAGG-TAGTGAC-AATAAA-TAACAATACAGGCGCTCGATAAGAGTCTTGTAATTGG

>S81337|Acanthamoeba_griffini
CGGCGAGACTGCGGATGGCTCATTAAATCAGTTATAGTTTATTTGATGGTCTCTTTTGTC
GTTTTGAT---TAC---CTACTTGGATAACCGTGGTAATTCTAGAGCTAATACATGCGCA
AGGTCCCGAGCGCGAGGGGCGAGGTGTCAAAGCCTCGTTCC-------------------
--------TGCATGCGCAGAGGGATGTATTTATT-AGATTAAAAA-CCAGCAGCGTCAGC
AATGACGTTCAAACAC------------------------------ACACTGGTGATTCA
TAGTAACTCT-TTCGGATCGCATTC---ATATCCTCCTT---------GT-----GGGGA
TGGCGACGATTCATTCAAATTTCT-GCCCTATCAAC-TTTCGATGGTAGGAT-AGAGGCC
TACCATGGTCGTAAC-GGGTAACGGAGAATTA-GGGTTCGATTCCGGAGAGGGAG-CCTG
AGAAATGGCTACCACTTCTAAGGAAGGCAGCAGGCGCGCAAATTACCCAATCCCGACAC-
GGGGAGG-TAGTGAC-AATAAA-TAACAATACAGGCGCTCGATAAGAGTCTTGTAATTGG

>FJ807647|Acanthamoeba_sp._DWDS
CGGCGAGACTGCGGATGGCTCATTAAATCAGTTATAGTTTATTTGATGGTCTCTTTTGTC
TTTTTT-----TAC---CTACTTGGATAACCGTGGTAATTCTAGAGCTAATACATGCGCA
AGGTCCCGAGCGCGGGGGATGGGGCTTCACGGCTCTGTCCT-------------------
--------CGCATGCGCAGAGGGATGTATTTATT-AGGTTAAAAA-CCAGCAGCCAGCAA
TGGCTACAAT------------------------------------CTCCTGGTGATTCA
TAGTAACTTT-TTCGGATCGCATTC---ATGTCCTCCTT---------GT-----GGGGA
CGGCGACGATTCATTCAAATTTCT-GCCCTATCAAC-TTTCGATGGTAGGAT-AGAGGCC
TACCATGGTCGTAAC-GGGTAACGGAGAATTA-GGGTTCGATTCCGGAGAGGGAG-CCTG
AGAAATGGCTACCACTTCTAAGGAAGGCAGCAGGCGCGCAAATTACCCAATCCCGACAC-
GGGGAGG-TAGTGAC-AATAAA-TAACAATACAGGCGCTCGATAAGAGTCTTGTAATTGG

>AF132134|Acanthamoeba_sp._UWC9
CGGCGAGACTGCGGATGGCTCATTAAATCAGTTATAGTTTATTTGATGGTCTCTTTCATT
TTTTATT----AAC---CTACTTGGATAACCGTGGTAATTCTAGAGCTAATACATGCGCA
AGGTCCCAAGCGCGGGGGCGGCTCCTCGTGGGTCGCT-----------------------
--------CGCATGTGCAGCGGGATGTATTTATTAAGGTTAAAAA-CCAGCATTCAAAAC
T---------------------------------------------TCACTGGTGATTCA
TAGTAACTCT-TTCGGATCGCATTC---ATGTCCCCCTC---------GT-----GGGGA
CGGCGACGATTCATTCAAATTTCT-GCCCTATCAAC-TTTCGATGGTAGGAT-AGAGGCC
TACCATGGTCGTAAC-GGGTAACGGAGAATTA-GGGTTCGATTCCGGAGAGGGAG-CCTG
AGAAATGGCTACCACTTCTAAGGAAGGCAGCAGGCGCGCAAATTACCCAATCCCGACAC-
GGG-AGG-TAGTGAC-AATAAA-TAACAATGCAGGCGCTCGACAAGAGTCTTGTAATTGG

>AF132136|Acanthamoeba_sp._UWET39
CGGCGAGACTGCGGATGGCTCATTAAATCAGTTATAGTTTATTTGATGGTCTCTTTCATT
TTTTT------TAC---CTACTTGGATAACCGTGGTAATTCTAGAGCTAATACATGCGCA
AGGTCCCAAGCGCGGGGCGACTCCTCGTGGGTCGCT------------------------
--------CGCATGTGCAGCGGGATGTATTTATT-AGGTTAAAAA-CCAGCATTCAAAAC
C---------------------------------------------TCACTGGTGATTCA
TAGTAACTCT-TTCGGATCGCATTC---ATGTCCCCCTC---------GT-------GGC
AGGCGACGATTCATTCAAATTTCT-GCCCTATCAAC-TTTCGATGGTAGGAT-AGAGGCC
TACCATGGTCGTAAC-GGGTAACGGAGAATTA-GGGTTCGATTCCGGAGAGGGAG-CCTG
AGAAATGGCTACCACTTCTAAGGAAGGCAGCAGGCGCGCAAATTACCCAATCCCGACAC-
GGGGAGG-TAGTGAC-AATAAA-TAACAATGCAGGCGCTCGACAAGAGTCTTGTAATTGG

>AY102615|Acanthamoeba_sp.
CGGCGAGACTGCGGATGGCTCATTAAATCAGTTATAGTTTATTTGATGGTCTCTTTTCAT
TTTTTTT----TAC---CTACTTGGATAACCGTGGTAATTCTAGAGCTAATACATGCGCA
AGGTCCCAAGCGCGGGGCGACTCCTCGTGGGTCGCT------------------------
--------CGCATGTGCAGCGGGATGTATTTATT-AGGTTAAAAA-CCAGCATTCAAAAC
T---------------------------------------------TCACTGGTGATTCA
TAGTAACTCT-TTCGGATCGCATTC---ATGTCCCCCTC---------GT-------GGA
CGGCGACGATTCATTCAAATTTCT-GCCCTATCAAC-TTTCGATGGTAGGAT-AGAGGCC
TACCATGGTCGTAACGGGGCAACGGAGAATTA-GGGTTCGATTCCGGAGAGGGAG-CCTG
AGAAATGGCTACCACTTCTAAGGAAGGCAGCAGGCGCGCAAATTACCCAATCCCGACAC-
GGGGAGG-TAGTGAC-AATAAA-TAACAATGCAGGCGCTCGACAAGAGTCTTGTAATTGG

>AY026245|Acanthamoeba_sp._U/H-C1
CGGCGAGACTGCGGATGGCTCATTAAATCAGTTATAGTTTATTTGATGGTCTCTTTTGTC
TTTTTTTT---TAC---CTACTTGGATAACCGTGGTAATTCTAGAGCTAATACATGCGCA
AGGTCCCAAGCGCGGGGCGGCTCCTCGCGGGCCGCT------------------------
--------CGCATGTGCAGCGGGATGTATTTATT-AGGTTAAAAA-CCAGCACTCAAAAC
C---------------------------------------------TCACTGGTGATTCA
TAGTAACTCTGTTCGGATCGCATTC---ATGTCCCCCTC---------GT-----GGGGA
CGGCGACGATTCATTCAAATTTCT-GCCCTATCAAC-TTTCGATGGTAGGAT-AGAGGCC
TACCATGGTCGTAAC-GGGTAACGGAGAATTA-GGGTTCGATTCCGGAGAGGGAG-CCTG
AGAAATGGCTACCACTTCTAAGGAAGGCAGCAGGCGCGCAAATTACCCAATCCCGACAC-
GGGGAGG-TAGTGAC-AATAAA-TAACAATGCAGGCGCTCGACAAGAGTCTTGTAATTGG

>U07400|Acanthamoeba_castellanii
CGGCGAGACTGCGGATGGCTCATTAAATCAGTTATAGTTTATTTGATGGTCTCTTTTTTC
TTTTT------TAC---CTACTTGGATAACCGTGGTAATTCTAGAGCTAATACATGCGCA
AGGTCCCAAGCGCGAGGTAAGGGGTGTCAAAGCCTCTTATC-------------------
--------TGCATGCGCACGGGGATGTATTTATT-AGGTTAAAAA-CCAGCGCATTCAAA
A---------------------------------------------CCCCTGGTGATTCA
TAATAACTCT-TTCGGATCGCATTC---ATATCCTCCTT---------GT-----GGGGA
TGGCGACGATTCATTCAAATTTCT-GCCCTATCAAC-TTTCGATGGTAGGAT-AGAGGCC
TACCATGGTCGTAAC-GGGTAACGGAGAATTA-GGGTTCGATTCCGGAGAGGGAG-CCTG
AGAAATGGCTACCACTTCTAAGGAAGGCAGCAGGCGCGCAAATTACCCAATCCCGACAC-
GGGGAGG-TAGTGAC-AATAAA-TAACAATACAGGCGCTCGACAAGAGTCTTGTAATTGG

>AF333607|Acanthamoeba_sp._PN15
CGGCGAGACTGCGGATGGCTCATTAAATCAGTTATAGTTTATTTGATGGTCTCTTTTTTT
CTTTTTT----TAC---CTACTTGGATAACCGTGGTAATTCTAGGGCTAATACATGCGCA
AGGTCCCAAGCGCGGGATGAAAGGTGTAAAAAGCCTTTTGTC------------------
--------TGCATGTGCAGCGGGATGTATTTATT-AGGTTAAAAA-CCAGCACATTTCAA
AAAAA-----------------------------------------ACTCTGGTGATTCA
TAATAACTCT-TTCGGATCGCATTTG--ATGTTCTCCTT---------GT-----GAGAA
CGGCGACGATTCATTCAAATTTCT-GCCCTATCAAC-TTTCGATGGTAGGAT-AGAGGCC
TACCATGGTCGTAAC-GGGTAACGGAGAATTA-GGGTTCGATTCCGGAGAGGGAG-CCTG
AGAAATGGCTACCACTTCTAAGGAAGGCAGCAGGCGCGCAAATTACCCAATCCCGACAC-
GGGGAGG-TAGTGAC-AATAAA-TAACAATACAGGCGCTCGACAAGAGTCTTGTAATTGG

>AF019067|Acanthamoeba_culbertsoni
CGGCGAGACTGCGGATGGCTCATTAAATCAGTTATAGTTTATTTGATGGTCTCTTTACTC
TTTGTCAGAGTTAC--CCTACTTGGATAACCGTGGTAATTCTAGAGCTAATACATGCGCA
AGGTCCCGAGCGCGGGGCAAAGGAGTGTAAAAAGCTTCTTTGTCTGTC------------
--------ATTCAGTGCAGAGGGATGTATTTATT-AGGTTAAAAA-CCAGCACACTTTAT
C---------------------------------------------AAACTGGTGATTCA
TAATAACTCT-TTCGGATCGCATATTAAATATCCTCCTT---------GT-----GAGGA
TGGCGACGATTCATTCAAATTTCT-GCCCTATCAAC-TTTCGATGGTAGGAT-AGAGGCC
TACCATGGTCGTAAC-GGGTAACGGAGAATTA-GGGTTCGATTCCGGAGAGGGAG-CCTG
AGAAATGGCTACCACTTCTAAGGAAGGCAGCAGGCGCGCAAATTACCCAATCCCGACAC-
GGGGAGG-TAGTGAC-AATAAAATAACAATACAGGCGCTCGACAAGAGTCTTGTAATTGG

>U94741|Acanthamoeba_lenticulata
CGGCGAGACTGCGGATGGCTCATTAAATCAGTTATAGTTTATTTGATGGTCTCTTGACAC
GGCGCAAGCCGTATCATTTACTTGGATAACTGTGGTAATTCTAGAGCTAATACATGCGTA
AAATCTCGAGCGCGGGGGGTGGTCTTGGGGTGCAGGTGGCAACACTTGTGCTCCGTTCGG
GCCATCTTTGCATGCGCGAAGGGATGTATTTATT-AGACACACAAACCAGCATTCTTT--
----------------------------------------------TTACTGGTGATTCA
TAGTAACTCT-TTCGGATCGCATTT---ATATCTTCCTT---------GT-----GGAGA
TGGCGACGATTCATTCAAATTTCT-GCCCTATCAAC-TTTCGATGGTAGGAT-AGAGGCC
TACCATGGTCGTAAC-GGGTAACGGAGAATTA-GGGTTCGATTCCGGAGAGGGAG-CCTG
AGAAATGGCTACCACTTCTAAGGAAGGCAGCAGGCGCGCAAATTACCCAATCCCGACAC-
GGGGAGG-TAGTGAC-AATAAA-TAACAATACATGCGCTCGACAAGAGTCGTGTAATTGG

>GQ905495|Acanthamoeba_sp._AcaVNAK01
CGGCGAGACTGCGGATGGCTCATTAAATCAGTTATAGTTTATTTGATGGTCTAGTAATCG
TAAAACAATT-ACC---CTACTTGGATAACCGTGGTAATTCTAGAGCTAATACATGCGCA
AGGTCCCGAGCGCGGGGCCGGGTCGGGTCAAACCGGTCCGGTC-----------------
--------CGCATGTGCAGAGGGATGTATTTATT-AGGTTAAAAA-CCAGCACATTCAAA
AACC------------------------------------------CGACTGGTGATTCA
TAATAACTCT-TTCGGATCGCAATC---ACAGTTCCCCC---------GTCAAAAGGGGA
CGGCGACGATTCATTCAAATTTCT-GCCCTATCAAC-TTTCGATGGTAGGAT-AGAGGCC
TACCATGGTCGTAAC-GGGTGACGGAGAATTA-GGGTTCGATTCCGGAGAGGGAG-CCTG
AGAGATGGCTACCACTTCTAAGGAAGGCAGCAGGCGCGCAAATTACCCAATCCCGACAC-
GGGGAGG-TAGTGAC-AATAAA-TAACAATACAGGCGCTCGACAAGAGTCTTGTAATTGG

>AF477021|Balamuthia_mandrillaris
CGGCGAGACTGCGGATGGCTCATTAAATCAGTTATAGTTTATTTGATGGTTCCTTTATTT
-----------TTA---CTACTTGGATAACCGTAGTAATTCTAGAGCTAATACATGCCCA
AAGTCCCGACTGGGGGTCGCAA--------------------------------------
--------GGCTCTCTGGAAGGGATGTATTTATT-AGATAAAAAA-CCGATGCAGGGTGG
CTTGCTGCCCTGAC--------------------------------CCAACGGTGATTCA
TAATAACTCT-ATCGAATCGCACC----ATGGTCCCCTC---------GT-----GGGAT
CGGCGATGCTTCATTCAAATTTCT-GCCCTATCAAC-TTTCGATGGTAGGAT-AGAGGCC
TACCATGGTCGTAAC-GGGTAACGGAGAATTA-GGGTTCGATTCCGGAGAGGGAG-CCTG
AGAAATGGCTACCACTTCTAAGGAAGGCAGCAGGCGCGCAAATTACCCAATCCCGACAC-
GGGGAGG-TAGTGAC-AATAAA-TAACAATACAGGT-CTTGCAAAAAGACTTGTAATTGG

>AY960120|Protacanthamoeba_bohemica
CAGTGAGACTGCGGATGGCTCATTAAATCAGTTATAGTTTATTTGATGGTTCCTTTTTCT
TTT--------CCG---CTACTTGGATAACCGTAGTAATCCTAGAGCTAATACATGCCAA
CGACCCCAACTAAGGGGGGGTGGAGGCGGGCGGGGGCAACTCCGTTCGTCTTCATCCCGC
T-------CACCCTTCGGAAGGGGCGTATTTATT-AGATAAAAAA-CCGACACAGGGCAC
TTGTGCCCTGG-----------------------------------ACCTCGGCGAGTCA
CGGTAACTCG-ATCGGATCGCATCCA--ACGGCTCTTCTCT-------TCGGGGGGGAGC
CGGCGACGATTCATTCAAATTCCT-GCCCTATCAAC-TCTCGATGGTAGGAT-AGAGGCC
TACCATGGTCGCAAC-GGGTAACGGGGAATTA-GGGTTCGATTCCGGAGAGGGAG-CCTG
AGAGATGGCTACCACTTCTAAGGAAGGCAGCAGGCGCGCAAATTACCCAATCCCGACACG
GGGGAGG-TAGTGAC-AATAAA-TAACGATGCGGGT-CTCGACAAGAGCCTCGCAATCGG

>GU808281|Acanthamoeba_sp._Ac_E2b
CGGTGAGACTGCGGATGGCTCATTAAATCAGTTATAGTTTATTTGATGGTCCTTTTTTTT
CTTTT------TTA---CTACTTGGATAACCGTGGTAATTCTAGAGCTAATACATGCGTA
AGGTCCTGATCTGCCTGGTTTTTCGTTTCATTGTGTGTCAGTGTTCGCGCACTGGCGCAC
AGGCGGGCCTTTGGTAGAAAGGGATGTATTTATT-AGGTAAAAAAACCGGCGCGGCATCT
CCCTTCGCGGGGAGGTGTCTACAAATGCGGCCCTTCGCGGGGCCGATCTCTGGTGATTCA
TAGTAACTCT-TTCGGATCGCAATTTAACAATACAGTCGCCTCGTCGCAAGGCGGGGCGG
CGGCGACGATTCATTCAAATTTCT-GCCCTATCAAC-TTTCGATGGTAGGAT-AGAGGCC
TACCATGGTCGTAAC-GGGTAACGGAGAATTA-GGGTTCGATTCCGGAGAGGGAG-CCTG
AGAAATGGCTACCACTTCTAAGGAAGGCAGCAGGCGCGCAAATTACCCAATCCCGACAC-
GGGGAGG-TAGTGAC-AATAAA-TAACAATACAGGT-CTCGACAAGAGTCTTGTAATTGG
