# Supplementary material for: Metacommunity analysis of amoeboid protists in grassland soils
Source: Sci Rep. 2016 Jan 11;6:19068. doi: 10.1038/srep19068 (PMC4707496; doi:10.1038/srep19068)
Supplement: Supplementary Information 7 [file srep19068-s5.txt]

>Metacommunity analysis of amoeboid protists in grassland soils. Fiore-Donno AM, Weinert J, Wubet T & Bonkowski M. Supplementary information 7. Reference myxomycete alignment of partial 192 SSU rDNA sequences (466 positions, V2 variable region at the beginning of the gene) used as a template for aligning the OTUs retrieved in this study. Fasta format.
>HQ4TV3T01B7LKU_AEG49
ATG--CT-TCTCCTAAA-G-ACTAA-GCC-AT-GC-ATGCCTTC-GAAT-AAG-AGG-AA
GCAA-TTC-TCTC--TGAA-TCT-GCGAA-CGGC-TCCG-CAAA-CCAGTT-GTAAA-CT
-ATAGCAAGCAAGTCCGTGCTCCTTCGGGGG------------------------TGCGG
G-CAACATGG-ATAA-CCC-TGGTAA-TTCT--GAGGCTAA-TG-CGAGA-TCGTACTCC
CTGGCTGACCGGGCAACTGGAAGGCTGGG-------------------------------
---AGGTGTGTGATTTAGCACGAGGAATCTG------------CTGGG-AAT-AGACA-C
ATGCCTGG-ACCGCG--CC-AAAAACAGATGGGGCTTCCCGCAAGGGTCGTCCTG-----
----------------------------CCTGAGCGGCTC---TTG
>HQ4TV3T01BIOMS_AEG33
ATG--CT-TCTCCTAAA-G-ACTAA-GCC-AT-GC-ATGTCTTC-GAAT-AAG-AGG-AA
GCAA-TTC-TCTC--TGAA-TCT-GCGAA-CGGC-TCCG-CAAA-CCAGTT-GTAAA-CT
-GTAGCAAGCAAGCTCGTGCCCTTCACCGGG------------------------TGCGG
G-CAACACGG-ATAA-CCC-TGGTAA-TTCT--GAGGCTAA-TA-CGAGA-TCGTACTCC
CTGGCTGACCGGGCAACTGGAAGGCTGGG-------------------------------
---AGGTGTGTGATTTAGCACGAGGAATCTG------------CTGGG-AAT-AGACA-C
ATGCCTGGACCCGCG--CCAAAAAACAGATGGGGGCTTCCCGCAAGGGTCGTCCTG----
----------------------------CCTGAGCGGCTC---TTG
>HQ4TV3T01AQ304_AEG44
ATG--CT-TCCCCTAAA-G-ACTAA-GCC-AT-GC-ATGCTCT--GAAT-ATG-AGG-AA
GCAA-TTC-TCTC--TGAA-TCT-GCGAA-CGGC-TCCG-CAAA-CCAGTT-GTAAA-CT
-ATAGCAAGCAAGCTCGTGCCCTTCACCGGG------------------------TGCGG
G-CAACACGG-ATAA-CCC-TGGTAA-TTCT--GAGGCTAA-TA-CGAGA-TCGTACTCC
CTGGCTGACCCGGCAACTGGAAGGCTGGG-------------------------------
---AGGTGTGTGATTTAGCACGAGGAATCTG------------CTGGG-AAT-AGACA-C
ATGCCTGG-ACCGCG--CC-AAAAACAGATGGGGCTTCCCGCAAGGGTCGTCCTG-----
----------------------------CCTGAGCGGCTC---TTG
>HQ4TV3T01ALK5V_AEG34
ATG--CT-TCTCCTAAA-G-ACTAA-GCC-AT-GC-ATGTCTTC-GAAT-AAG-AGG-AA
GCAA-TTC-TCTC--TGAA-TCT-GCGAA-CGGC-TCCG-CAAA-CCAGTT-GTAAA-CT
-ATAGCAAGTAAGCCCGGGCCCCTTCTCACGAGGGGG------------------TTCGG
G-TGATATGG-ATAA-CCC-TGGTAA-TTCT--GAGGCTAA-TA-CGAGA-TCGTACTCC
CTGGCTAACCGGGCAACTGGAAGGCTGGG-------------------------------
---GGGTGTGTGATTTAGCACGAGGAATCTG------------CTGGG-AAA-AGACA-C
ATGCCTGG-ACCGCG--CC-GAAAACAGATGGGGCTTCCCGCAAGGGTCGTCCTG-----
----------------------------CCTGAGCGGCTC---TTG
>HQ4TV3T01BUJPY_AEG36
ATG--CT-TCTCCTAAA-G-ACTAA-GCC-AT-GC-ATGTCTTC-GAAT-AAG-AGG-AA
GCAA-TTC-TCTC--TGAA-TCT-GCGAA-CGGC-TCCG-CAAA-CCAGTT-GTAAA-CT
-ATAGCAAGCAAGCTCGTGCCCTTCACCGGG------------------------TGCGG
G-CAACGCGG-ATAA-CCC-TGGTAA-TTCT--GAGGCTAA-TA-CGAGA-TCGTACTCC
CTGGCTGACCAGGCAACTGGAAGGCTGGG-------------------------------
---AGGTGTGTGATTTAGCACGAGGAATCTG------------CTGGG-AAT-AGACA-C
ATGCCTGG-ACCGCG--CC-AAGAACAGATGGGGCTTCCGCAAGGGTCGTCCTG------
----------------------------CCTGAGCGGCTC---TTG
>HQ4TV3T01BCC44_AEG39
ATG--CT-TCTCCTAAA-G-ACTAA-GCC-AT-GC-ATGTCTTC-GAAT-AAG-AGG-AA
GCAA-TTC-TCTC--TGAA-TCT-GCGAA-CGGC-TCCG-CAAA-CCAGTT-GTAAA-CT
-ATAGCAAGCTCGCCAGGTGCCCCGCAAGGGGT----------------------GCTTG
G-CTACATGG-ATAA-CCC-TGGTAA-TTCT--GAGGCTAA-TA-CAACA-CCGTAAACC
CTAGCTTACCGGGCAACTGGAAGGCTGGG-------------------------------
---GAGCGTGCGTATTTTTTCGCGAGGTTTTT-----------CCGGG-AAT-GGTTG-C
ACGCTCTG-ACCGCG--CT-AAAAACAATCAGTCCGGCCTCGGTCGGTTCTG--------
----------------------------CTTGAGCGGCTC---TTG
>HQ4TV3T01BZAYF_AEG35
ATG--CT-TCTCCTAAA-G-ACTAA-GCC-AT-GC-ATGTCTTC-GAAT-AAG-AGG-AA
GCAA-TTC-TCTC--TGAA-TCT-GCGAA-CGGC-TCCG-CAAA-CCAGTT-GTAAA-CT
-ATAGCAAGCAAGCCTGAGTTCCCCTTCACGGGGGGA------------------TTTGG
G-CAACACGG-ATAA-CCC-TGGTAA-TTCT--GAGGCTAA-TA-CGAGA-TCGTACTCC
CTGGCTGACCGGGCAACTGGAAGGCTGGG-------------------------------
---AGGTGTGTGATTTAGCACGAGGAATCTG------------CTGGG-AAT-AGACA-C
ATGCCTGG-ACCGCG--CC-AAAAACAGATGGGGCTTCCCGCAAGGGTCGTCCTG-----
----------------------------CCTGAGCGGCTC---TTG
>HQ4TV3T01CHWJF_AEG35
ATG--CT-TCTCCTAAA-G-ACTAA-GCC-AT-GC-ATGTCTTC-GAAT-AAG-AGG-AA
GCAA-TTC-TCTC--TGAA-TCT-GCGAA-CGGC-TCCG-CACA-CCAGTT-GTAAA-CT
-ATAGCAAGCATGCCCGGTGTCCGGCCTTCACGGGCCGGGT--------------GTCGG
G-CGATAAGG-ATAA-CCC-TGGTAA-TTCT--GAGGCTAA-TA-CGAGA-CCGTAATCC
CTGGTTGACCATATGGGAAGCCGGG-----------------------------------
---GGACGTGTGAATTAGGCGCAAGATGAG-------------CCGGG-AAA-GGATG-C
ACGTCCAG-ACCGCG--AC-AAAGACGGATCGGCTTCGGCTGG-----------------
----------------------------CCCGAGCGGCTC---TTG
>HQ4TV3T01AJA03_AEG39
ACG--CT-TCTCCTAAA-G-ACTAA-GCC-AT-GC-ATGCTTTC-GAAT-AAG-AGG-AA
GCAA-TTC-TCTC--TGAA-TCT-GCGAA-CGGC-TCCG-CACA-CCAGTT-GTAAA-CC
-ATAGCAAGCACGATCGGTAGTCGGCCCTCACAGGTCGGCT--------------GCCGG
T-CAATAAGG-ATAA-CCC-TGGTAA-TTCT--GAGGCTAA-TA-CTAGA-TCGTAATCC
CTGGCTGACCGTATGGGAGGCTGGGG----------------------------------
---GGACGTGTGAATTAGGCGCAAGATGAG-------------CCGGG-AAA-GGATG-C
ACGTCCAG-ACCGCG--AC-AAAGACGGATCGGCTTCGGCCGG-----------------
----------------------------CCCGAGCGGCTC---TTG
>HQ4TV3T01BQEIV_AEG35
ACG--CT-TCTCCTAAA-G-ACTAA-GCC-AT-GC-ATGCTTTC-GAAT-AAG-AGG-AA
GCAA-TTC-TCTC--TGAA-TCT-GCGAA-CGGC-TCCG-CACA-CCAGTT-GTAAA-CC
-ATAGCAAGCACGATCGGTATTCGGCCCTCACAGGTCGGGT--------------GCCGG
T-CAATAAGG-ATAA-CCC-TGGTAA-TTCT--GAGGCTAA-TA-CTAGA-TCGTAATCC
CTGGTTGACCATATGGGAAGCCGGG-----------------------------------
---GGACGTGTGAATTAGGCGCAAGATGAG-------------CCGGG-AAA-GGATG-C
ACGTCCAG-ACCGCG--AC-AAAGACGGATCGGCTTCGGCTGG-----------------
----------------------------CCCGAGCGGCTC---TTG
>HQ4TV3T01A2T2H_AEG37
ATG--CT-TCTCCTAAA-G-ACTAA-GCC-AT-GC-ATGTCTTC-GAAT-AAG-AGG-AA
GCAA-TTC-TCTC--TGAA-TCT-GCGAA-CGGC-TCCG-CAAA-CCAGTT-GTAAA-CT
-ATAGCAAGCATGTTCTTCGCCCGGCCTTCACGGGTTGGGT--------------GTTGG
A-CGATAAGG-ATAA-CCC-TGGTAA-TTCT--GAGGCTAA-TA-CTAGA-CCGTAATCC
CTGGCTGACCGGGCAACTGGGAGGCTGGG-------------------------------
---GGGCGTGTAA-TTGGTCGCAAGGATGA-------------CCGGG-AAG-GAGTG-C
ACGCTCTG-ACCGCG--AC-AAAAACGGATCAGCTTCGGCTGG-----------------
----------------------------CCCGAGCGGCTC---TTG
>HQ4TV3T01B4UBQ_AEG35
ACG--CT-TCTCCTAAA-G-ACTAA-GCC-AT-GC-ATGCTTTC-GAAT-AAG-AGG-AA
GCAA-TTC-TCTC--TGAA-TCT-GCGAA-CGGC-TCCG-CACA-CCAGTT-GTAAA-CT
-ATAGCAAGCATGCCCGGTGTCCGGCCTTCACGGGCCGGGT--------------GTCGG
G-CGATAAGG-ATAA-CCC-TGGTAA-TTCT--GAGGCTAA-TA-CGAGA-CCGTAATCC
CTGGCTGACCGGGCAACTGGGAGGCTGGG-------------------------------
---GGACGTGTAAGTGGGTCGCAAGGATGA-------------CCGGG-AAA-GGATGGC
ACGTTCTG-ACCGCG--AC-AAAAACGGATCACTCCGGTGG-------------------
----------------------------CCCGAGCGGCTC---TTG
>HQ4TV3T01A0VRN_AEG30
ATG--CT-TCTCCTAAA-G-ACTAA-GCC-AT-GC-ATGCCCT--GAAT-ATG-AGG-AA
GCAA-TTC-TCTC--TGAA-TCT-GCGAA-CGGC-TCCG-CAAA-CCAGTT-GTAAA-CC
-ACAGCAAGCCCGCAAGGGTGGGCCTCGGCTCG----------------------CCTGC
G-CGATACGG-ATAA-CCC-TGGTAA-TTCT--AAGGCTAA-TA-CGTGT-ATGGAACAC
CCGGTGGACCGGCCTTGTGCTGGGAAACCGGG----------------------------
---AGGCGAGGGAGTTGAATGTTTGGATTA-------------CCAGG-AAC-GGGCG-C
TCGTCTTG-ACCGCG--CT-ACAAGGATGAACCTCCGGGGGAC-----------------
----------------------------TCCCAGCGGCTC---TTG
>HQ4TV3T01ARF8M_AEG46
ACG--CT-TCTCCTAAA-G-ACTAA-GCC-AT-GC-ATGCTTTC-GAAT-AAG-AGG-AG
GCAA-TTC-TCTC--TGAA-TCT-GCGAA-CGGC-TCCG-CACA-CCAGTT-GTAAA-CT
-ATAGCAAGCATGTTCTTCGCCCGGCCTTCACGGGTTGGGT--------------GTTGG
A-CGATAAGG-ATAA-CCC-TGGTAA-TTCT--GAGGCTAA-TA-CTAGA-CCGTAATCC
CTGGCCGACCGGGCAACTGGGAGGCTGGG-------------------------------
---GGGCGTGTAA-TTGGTCGCAAGGATGA-------------CCGGG-AAG-GAGTGGC
ACGCTCTG-ACCGCG--AC-AAAAACGGATCAGCTTCGGCTGG-----------------
----------------------------CCCGAGCGGCTC---TTG
>HQ4TV3T01AQEXP_AEG46
ATG--CTTCTTTTTAAA-G-ACTAA-GCC-AT-GC-ATGCCCT--GAAT-ATG-AGG-AA
GCAA-TTC-TCTC--TGAA-TCT-GCGAA-CGGC-TCCG-CAAA-CCAGTT-GTAAA-CC
-ACAGCAAGCCCGCAAGGGTGGGCCTCGGCTCG----------------------CCTGC
G-CGATACGG-ATAA-CCC-TGGTAA-TTCT--AAGGCTAA-TA-CGTGT-ATGTAACAC
CCGGTGGACCGGCTTCGGCTGGGAAATCGGG-----------------------------
---AGACGAGTGATGGAATGTTTGGATTA--------------CCAGG-AAC-GGGCA-C
TCGCCTTG-ACCGCG--CT-ACAAAGGATGAACCTCCGGGGGAC----------------
----------------------------TCCCAGCGGCTC---TTG
>HQ4TV3T01A4PKL_AEG35
ATG--CT-TCTCCTAAA-G-ACTAA-GCC-AT-GC-ATGCCTCC-GAAT-AAG-AGG-AA
GCAA-TTC-TCTC--TGAA-TCT-GCGAA-CGGC-TCCG-CAAA-CCAGTT-GTAAA-CC
-AGAGCAAGCTTGCTCGGGTTGGGCTTCGGCCTGG--------------------CCTGG
G-TGATACGG-ATAA-CCC-TGGTAA-TTCT--GAGGCTAA-TA-CGTGT-ATGGAACAC
CCGGTGGACCGGCCTCACGGCTGGGATATCGGG---------------------------
---AGACGAGTGATGGAATGTTTGGATTA--------------CCAGG-AAC-GGGCG-C
TCGCCTTG-ACCGCG--CT-ACAAAGGAGGCACCTCACGGTAAC----------------
----------------------------TCCCAGCGGCTC---TTG
>HQ4TV3T01BCQC4_AEG44
ATG--CT-TCTCCTAAA-G-ACTAA-GCC-AT-GC-ATGCTCT--GAAT-ATG-AGG-AA
GCAA-TTC-TCTC--TGAA-TCT-GCGAA-CGGC-TCCG-CAAA-CCAGTT-GTAAA-CC
-AAAGCAAGCTTGCTCGGGTTGGGCTTCGGCCTGG--------------------CCTGG
G-TGATACAG-ATAA-CCC-TGGTAA-TTCT--GAGGCTAA-TA-CGTGT-ATGGAACAC
CCGGTGGACCGGCCTCACGGCTGGGATATCGGG---------------------------
---AGACGAGTGATGGAATGTTTGGATTA--------------CCAGG-AAC-GGGCG-C
TCGCCTTG-ACCGCG--CT-ACAAAGGACGAACCTTCGGGGGAC----------------
----------------------------TCCCAGCGGCTC---TTG
>HQ4TV3T01BCFS2_AEG44
ATG--CT-TCTCCTAAA-G-ACTAA-GCC-AT-GC-ATGCCCC--GAAT-ATG-AGG-AA
GCAA-TTC-TCTC--TGAA-TCT-GCGAA-CGGC-TCCG-CAAA-CCAGTT-GTAAA-CC
-ACAGCAAGCCTGCAACGGTTGGACCTCGGTCTGG--------------------CCCGC
G-CGATACGG-ATAA-CCC-TGGTAA-TTCT--AAGGCTAA-TA-CGTGT-ATGGAACAC
CCGGTGGACCGGCCTCACGGCTGGGATATCGGG---------------------------
---AGACGAGTGATGGAATGTTTGGATTA--------------CCAGG-AAC-GGGCG-C
TCGCCTTG-ACCGCG--CT-ACAAAGGAGGCACCTCACGGTAAC----------------
----------------------------TCCCAGCGGCTC---TTG
>HQ4TV3T01BJ6NF_AEG50
ATG--CT-TCTCCTAAA-G-ACTAA-GCC-AT-GC-ATGCCTTC-GAAT-AAG-AGG-AA
GCAA-TTC-TCTC--TGAA-TCT-GCGAA-CGGC-TCCG-CAAA-CCAGTT-GTAAA-CC
-ACAGCAAGCCTGCGACGGTCGGACTCCGGTCTGG--------------------CCTGA
G-CGATACGG-ATAA-CCC-TGGTAA-CTCT--AAGGCTAA-TA-CGTGT-ATGTAACAC
CCGGTGGACCGGCTTCGGCTGGGAAATCGGG-----------------------------
---AGACGAGTGATGGAATGTTTGGATTA--------------CCAGG-AAC-GGGCA-C
TCGCCTTG-ACCGCG--CT-ACAAAGGATGAACCTCCGGGGGAC----------------
----------------------------TCCCAGCGGCTC---TTG
>HQ4TV3T01A9GUS_AEG30
ATG--CT-TCTCCTAAA-G-ACTAA-GCC-AT-GC-ATGCCCC--GAAT-ATG-AGG-AA
GCAA-TTC-CCTC--TGAA-TCT-GCGAA-CGGC-TCCG-CAAA-CCAGTT-GTAAA-CC
-ACAGCAAGCCTGCGACGGTCGGACTCCGGTCTGG--------------------CCTGA
G-CGATACGG-ATAA-CCC-TGGTAA-TTCT--AAGGCTAA-TA-CGTGT-ATGTAACAC
CCGGTGGACCGGCTTCGGGCTGGGGAAACCGGG---------------------------
---AGACGAGTGATGGAATGTTTGGATTA--------------CCAGGAAAC-GGGCA-C
TCGCCTTG-ACCGCG--CT-ACAAAGGATGAACCTCCGGGGAC-----------------
----------------------------TCCCAGCGGCTC---TTG
>HQ4TV3T01BHAQZ_AEG44
ATG--CT-TCTCCCAAA-G-ACTAA-GCC-AT-GC-ATGCCCC--GAAT-ATG-AGG-AA
GCAA-TTC-TCTC--TGAA-TCT-GCGAA-CGGC-TCCG-CAAA-CCAGTT-GTAAA-CC
-ACAGCAAGCCTGCAACGGTTGGACCTCGGTCTGG--------------------CCCGC
G-CGATACGG-ATAA-CCC-TGGTAA-TTCT--AAGGCTAA-TA-CGTGT-ATGGAACAC
CCGGTGGACCGGCTTCGGCTGGGAAACCGGGG----------------------------
---AGACGAGTGATGGAATGTTTGGATTA--------------CCAGG-AAC-GGGCA-C
TCGCCTTG-ACCGCG--CT-ACAAAGGATGAACCTTCGGGGGAC----------------
----------------------------TCCCAGCGGCTC---TTG
>HQ4TV3T01BRTQ2_AEG40
ATG--CT-TCTCCTAAA-G-ACTAA-GCC-AT-GC-ATGCTCT--GAAT-ATG-AGG-AA
GCAA-TTC-TCTC--TGAA-TCT-GCGAA-CGGC-TCCG-CAAA-CCAGTT-GTAAA-CC
-ATAGCAAGCCTGCACGGGCTGGGCTTCGGCCCGG--------------------CTCGG
G-CGATACGG-ATAA-CCC-TGGTAA-TTCT--GAGGCTAA-TA-CGTGT-ATGGAACAC
CCGGTGGACCGGCTTCGGCTGGGAAACCGGG-----------------------------
---AGACGAGTGATTGATTGCTTGGGTTAA-------------CCGGG-AAA-GGGCG-C
TCGCCTCG-ACCGCG--CT-ACAAAGGAAGGCCCTCACGGGCAT----------------
----------------------------TCCCAGCGGCTC---TTG
>HQ4TV3T01AWCQT_AEG41
ACG--CT-TCTCCTAAA-G-ACTAA-GCC-AT-GC-ATGCTTTC-GAAT-AAG-AGG-TA
GCAA-TGC-TCTC--TGAA-TCT-GCGAA-CGGC-TCCG-CAAA-CCAGTT-GTAAA-CC
-ATAGCAAGCTCGACCTGGCGAGGCCCTTCGGGGCGTTA----------------ACCAG
A-ATACACGG-ATAA-CCC-TGGTAA-TTCT--GAGGCTAA-TA-CATGC-TAAAGCGAC
GCTGTCCTCGGTCTTGTGCTTGGGGCAG--------------------------------
---GAACGTGTGAAAACATACTGGGATTCCTA-----------TCGTG-AAG-AA-CG-C
ACGTTCAG-ACCACT--CA-AGCAATGATGCGCCTTCGGGGCGT----------------
----------------------------ATCTGGTGGCAC---TTG
>HQ4TV3T01AXX40_AEG37
ATG--CT-TCTCCTAAA-G-ACTAA-GCC-AT-GC-ATGTCTTC-GAAT-AAG-AGG-AA
GCAA-TTC-TCTC--TGAA-TCT-GCGAA-CGGC-TCCG-CAAA-CCAGTT-GTAAA-CC
-ATAGCAGCGTTCCGCCCGGCTTCAGCAATGGAGC--------------------CGGGC
A-TTATATGG-ATAA-CCG-TGGTAA-TTCT--GAGGCTAA-TA-CATGA-CACACCAAC
CTGCCGGGCTGGGGGCAACTCCGGCTAGGTGGG---------------------------
---GGACGTGCAAACTCCCATTGCTATAACAAAA---------CCACG-AAT-GAATG-C
ACGTTCAG-ACCGCCAACC-AACGGCAAGGGGGCTTCGGCTTCCGA--------------
----------------------------ACCGGGCGGCCC---CTG
>HQ4TV3T01A1UDV_AEG44
ATG--CT-TCTCCTAAA-G-ACTAA-GCC-AT-GC-ATGTCTAA-GACT-ATG-AGG-AA
GCAA-TTC-TCTC--TGAA-TCT-GCGAA-CGGC-TCCG-CAAA-CCAGTT-GTAAA-CC
-ATAGCAGCGTTCCGCCCGGCTTCAGCAATGGAGC--------------------CGGGC
A-TTATATGG-ATAA-CCG-TGGTAA-TTCT--GAGGCTAA-TA-CATGA-CACACCAAC
CTGCCGGGCTGGGGGCAACTCCGGCTAGGTGGG---------------------------
---GGACGGTGCAAACTCCCATTGCTATAACAAAA--------CCACG-AATAGAATG-C
ACGTTCAG-ACCGCCAACC-AACGGCAAGGGGGCTTCGGCTTCCGA--------------
----------------------------ACCGGGCGGCCCC--GTG
>HQ4TV3T01AQ0QQ_AEG41
ATG--CT-TTTCCTAAA-G-ATTAA-GCC-AT-GC-ATGCCTAA-GACT-ATG-AGG-AA
GCAA-TTC-TCTC--TGAA-TCT-GCGAG-CGGC-TCCG-CAAA-CCAGTT-ATAAA-CC
-ATAGCAGCGTTCCGCCCGGCTTCAGCAATGGAGC--------------------CGGGC
A-TTATAAGG-ATAA-CCG-TGGTAA-TTCT--GAGGCTAA-TA-CATGA-CACACCAAC
CTGCCGGGCTGGGGGGCAACTCCGGCTAGGTGGG--------------------------
---GGACGTGCAAACTCCCACTGCTATAACAAA----------CCACG-AAT-GAATG-C
ACGTTCAG-ACCGCCAACC-AACGGCAAGGGGGCTTCGGCTTCCGA--------------
----------------------------ACCGGGCGGCCC---CTG
>HQ4TV3T01BHBPJ_AEG35
ACG--CC-TCTCCTAAA-G-ACTAA-GCC-AT-GC-ATGCTTTC-GAAT-AAG-AGG-TA
GCAA-TGC-TCTC--TGAA-TCT-GCGAA-CGGC-TCCG-CATA-TCAGTT-GTAAA-CC
-ATAGCAAGCATGTCAGGTGCGGGTCCTCACGGGCCAGC----------------ATCGG
G-CGATAAGG-ATAA-CCC-TGGTAA-TTCT--GAGGCTAA-TA-CTAGA-TCGTAATCC
CTGGCTGACCGGTAAAACGGGAGGTTGGG-------------------------------
---GGACGTGTGAATTAGGCGCAAGAAAAG-------------CCGGG-AAA-GGATG-C
ACGTCCAG-ACCGCG--AC-AAAGACAGACCCGGTTCTGCCGGG----------------
----------------------------TCTGAGCGGCTC---TTG
>HQ4TV3T01BHJ40_AEG33
ATG--CT-TCTCCTAAA-G-ACTAA-GCC-AT-GC-ATGCCTCC-GAAT-AAG-AAG-AA
GCAA-TTC-TCTC--TGAA-TCT-GCGAA-CGGC-TCCG-CAAA-CCAGTT-GTAAA-CT
-ATAGCGAGCAAGCTCGTGCCCTTCACCGGG------------------------TGCGG
G-CAACACGG-ATAA-CCC-TGGTAA-TTCT--GAGGCTAA-TA-CGAGA-TCGTACTCC
CTGGCTGACCGGGGCAACTGGAAGGCGGGG------------------------------
---AGACGTGCAAGTTGACGCAAGGTTTG--------------CTGGG-AAT-AGATG-C
ACGTCTTG-ACCGCG--AT-AAAAAACAGATGCTCCTTCGGGGGTG--------------
----------------------------CCTGAGCGGCTC---TTG
>HQ4TV3T01AVLQJ_AEG41
ATG--CT-TCTCCTAAA-G-ACTAA-GCC-AT-GC-ATGCCCT--GAAT-ATG-AGG-AA
GCAA-TTC-TCTC--TGAA-TCT-GCGAA-CGGC-TCCG-CAAA-CCAGTT-GTAAA-CC
-ACAGCAAGCCCGCAAGGGTGGGCCTCGGCTCG----------------------CCTGC
G-CGATACGG-ATAA-CCC-TGGTAA-TTCT--AAGGCTAA-TA-CGTGT-ATGGAACAC
CCGGTGGACCGGCCTTGTGCTGGGAAACCGGGG---------------------------
---AGGCGAGGGGATTGAATGTTTGGATTA-------------CCAGG-AAC-GGGCGGC
TCGTCTTG-ACCGCG--CT-ATAAAGGTTGACCCCTCCGGGGCGAT--------------
----------------------------TCCCAGCGGCTC---TTG
>HQ4TV3T01CB3C8_AEG44
ATG--CT-TTTCCTAAA-G-ATTAA-GCC-AT-GC-ATGTCTAA-GACT-ATGGAGG-AT
ACTA-TTC-TCTCTCTGAA-TCT-GCGAA-CGGC-TCCG-CAAA-CCAGTT-GTAAA-CC
-AAAGCAAGCTTGCTCGGGTTGGGCTTCGGCCTGG--------------------CCTGG
G-TGATACGG-ATAA-CCC-TGGTAA-TTCT--GAGGCTAA-TA-CGTGT-ATGGAACAC
CCGGTGGACCGGCCTCACGGCTGGGATATCGGG---------------------------
---AGACAAGTGATGGAATGTTTGGATTA--------------CCAGG-AAC-GGGCG-C
TCGCCTTG-ACCGCG--CT-ACAAAGGAGGCACCTCACGGTAAC----------------
----------------------------TCCCAGCGGCTC---TTG
>HQ4TV3T01BXCRT_AEG30
ATG--CT-TCTCCTAAA-G-ACTAA-GCC-AT-GC-ATGCCTTC-GAAT-AAG-AGG-AA
GCAA-TTC-TCTC--TGAA-TCT-GCGAA-CGGC-TCCG-CAAA-CCAGTT-GTAAA-CC
-ACAGCAAGCCCGCAAGGGTGGGCCTCGGCTCG----------------------CCTGC
G-CGATACGG-ATAA-CCC-TGGTAA-TTCT--AAGGCTAA-TA-CGTGT-ATGGAACAC
CCGGTGGACCGGCCTTGTGCTGGGGAAACCGGG---------------------------
---AGGCGAGGGATTTGAATGTTTGGATTA-------------CCAGG-AAC-GGGCG-C
TCGTCTTG-ACCGCG--CT-ATAAAGGTTGACCCCTCCGGGGCGAT--------------
----------------------------TCCCAGCGGCTC---TTG
>HQ4TV3T01B3WRZ_AEG44
ATG--CT-TCTCCTAAA-G-ACTAA-GCC-AT-GC-ATGCTCT--GAAT-ATG-AGG-AA
GCAA-TTC-TCTC--TGAA-TCT-GCGAA-CGGC-TCCG-CAAA-CCAGTT-GTAAA-CC
-AAAGCAAGCTTGCTCGGGTTGGGCTTCGGCCTGG--------------------CCTGG
G-TGATACGG-ATAA-CCC-TGGTAA-TTCT--AAGGCTAA-TA-CGTGT-ATGGAACAC
CCGGTGGACCGGCTTCGGCTGGGAAACCGGG-----------------------------
---AGACGAGTGATGGAATGTTTGGATTA--------------CCAGG-AAC-GGGCA-C
TCGCCTTG-ACCGCG--CT-ACAAAGGATAGAACCTTCGGGGGAC---------------
----------------------------TCCCAGCGGCTC---TTG
>HQ4TV3T01B5CF7_AEG36
ATG--CT-TCTCCTAAA-G-ACTAA-GCC-AT-GC-ATGCCTCC-GAAT-AAG-AAG-AA
GCAA-TTC-TCTC--TGAA-TCT-GCGAA-CGGC-TCCG-CACA-CCAGTT-GCAAA-CT
-ATAGCAAGCAAGCTTGCTCGGGTTGGGCTTCGGCCTGG----------------CCTGG
G-TGATACGG-ATAA-CCC-TGGTAA-TTCT--GAGGCTAA-TA-CGTGT-ATGGAACAC
CCGGTGGACCGGCCTCACGGCTGGGATATCGGG---------------------------
---AGACGAGTGATGGAATGTTTGGATTA--------------CCAGG-AAC-GGGCG-C
TCGCCTTG-ACCGCG--CT-ACAAAGGAGGCACCTCACGGTAAC----------------
----------------------------TCCCAGCGGCTC---TTG
>HQ4TV3T01B3O3P_AEG41
ATG--CT-TCTCCTAAA-G-ACTAA-GCC-AT-GC-ATGCCTTCGTAAT-AAG-AGG-AA
GCAA-TTC-TCTC--TGAA-TCT-GCGAA-CGGC-TCCG-CAAA-CCAGTT-GTAAA-CC
-ATAGCAAGCTCGACCTGGCGAGGCCTTTCGGGGCGTTA----------------ACCAG
A-ATACACGG-ATAA-CCC-TGGTAA-TTCT--GAGGCTAA-TA-CATGC-TAAAGCGAC
GCTGTCCTCGGTCTTGTGCTTGGGGGCAG-------------------------------
---GAACGTGTGAAAACATACTGGGATTCCTA-----------TCGTG-AAG-AA-CG-C
ACGTTCAG-ACCACT--CA-AGCAATGATGCGCCTTCGGGGCGT----------------
----------------------------ATCTGGTGGCAC---TTG
>HQ4TV3T01BRZLN_AEG44
ATG--CT-TTTCCTAAA-G-ATTAA-GCC-AT-GC-ATGTCTAA-GACT-ATGGAGG-AT
ACTA-TTC-TCTCTCTGAA-TCT-GCGAA-CGGC-TCCG-CAAA-CCAGTT-GTAAA-CC
-ACAGCAAGCTCGACCTGGCGAGGCCTTTCGGGGCGTTA----------------ACCAG
A-ATACACGG-ATAA-CCC-TGGTAA-TTCT--GAGGCTAA-TA-CACGT-CAACACGAT
GCCGTCCTAGGCCTAGCGTTTGGGGCGG--------------------------------
---GAACGTGCGAGAACATACTGGGATTCCGA-----------TCGCG-AAA-GAACG-C
ACGTTCAG-ACCACCATTA-TAAAGTGAGAAGCCTTCGGGCGG-----------------
----------------------------CTCTGGTGGCCC---TTG
>HQ4TV3T01BUWC4_AEG44
ATG--CT-TTTCCTAAA-G-ATTAA-GCC-AC-GC-ATGTCTAA-GACT-ATGGAGG-AT
ACTA-TTC-CCTCTCTGAA-TCT-GCGAA-CGGC-TCCG-CAAA-CCAGTT-GTAAA-CC
-ATAGCAAGCTCGACCTGGCGAGGCCTTTCGGGGCGTTA----------------ACCAG
A-ATACACGG-ATGA-CCC-TGGTAA-TTCT--GAGGCTAA-TA-CATGC-TAAAGCGAC
GCTGTCCTCGGTCTTGTGCTTGGGGCAG--------------------------------
---GAACGTGTGAAAACATACTGGGATTCCTA-----------TCGTG-AAG-AA-CG-C
ACGTCCAG-ACCACT--CA-AGCAATGATGCGCCTTCGGGGCGT----------------
----------------------------ATCTGGTGGCAC---TTG
>HQ4TV3T01BBOS1_AEG44
ATG--CT-TTTCCTAAA-G-ATTAA-GCC-AT-GC-ATGTCTAA-GACT-ATGGAGG-AT
ACTA-TTC-TCTCTCTGAA-TCT-GCGAA-CGGC-TCCG-CAAA-CCAGTT-GTAAA-CC
-ATAGCAAGCTCGACCTGGCGAGGCCTTTCGGGGCGTTA----------------ACCAG
A-ATACACGG-ATAA-CCC-TGGTAA-TTCT--GAGGCTAA-TA-CATGC-TAAAGCGAC
GCTGTCCTCGGTCTTGTGCTTGGGGCAG--------------------------------
---GAACGTGTGAAAACATACTGGGATTCCTA-----------TCGTG-AAG-AA-CG-C
ACGTTCAG-ACCACT--CAAAGCAATGATGCGCCTTCGGGGCGT----------------
----------------------------ATCTGGTGGCAC---TTG
>HQ4TV3T01CGLOD_AEG44
ATG--CT-TTTCCTAAA-G-ATTAA-GCC-AT-GC-ATGTCTAA-GACT-ATGGAGG-AT
ACTA-TTC-TCTCTCTGAA-TCT-GCGAA-CGGC-TCCG-CAAA-CCAGTT-GTAAA-CC
-ATAGCAAGCTCGACCTGGCGAGGCCTTTCGGGGCGTTA----------------ACCAG
A-ATACACGG-ATAA-CCC-TGGTAA-TTCT--GAGGCTAA-TA-CATGC-TAAAGCGAC
GCTGTCCTCGGTCTTGTGCTTGGGGCAG--------------------------------
---GAACGTGTGAAAAACATACTGGGATTCCTA----------TCGTG-AAG-AAACG-C
ACGTTCAG-ACCACT--CAAAGCAATGATGCGCCTTCGGGGCGT----------------
----------------------------ATCTGGTGGCAC---TTG
>HQ4TV3T01BO169_AEG44
ATG--CT-CCTCCTAAA-G-ACTAA-GCC-AT-GC-ATGTCTAA-GACT-ATGGAGG-AT
ACTA-TTC-TCTCTCTGAA-TCT-GCGAA-CGGC-TCCG-CAAA-CCAGTT-GTAAA-CC
-ATAGCAAGCTCGACCTGGCGAGGTCTTTCGGGGCGTTA----------------ACCAG
A-ATACACGG-ATAA-CCC-TGGTAA-TTCT--GAGGCTAA-TA-CATGC-TAAAGCGGC
GCTGTCCTCGGACTTGTGCTTGGGGCAG--------------------------------
---GAACGTGTGAAAACATACTGGGATTCCTA-----------TCGTG-AAG-AA-CG-C
ACGTTCAG-ACCACT--CA-AGCAATGATGCGCCTTCGGGGCGT----------------
----------------------------ATCTGGTGGCAC---TTG
>HQ4TV3T01B7HSH_AEG41
ATG--CTTTTTCCTAAA-G-ATTAA-GCC-AT-GC-ATGTCTAA-GACT-ATGGAGG-AT
ACTA-TTC-TCTCTCTGAA-TCT-GCGAA-CGGC-TCCG-CAAA-CCAGTT-GTAAA-CC
-ATAGCAAGCTCGACCTGGCGAGGCCTTTCGGGGCGTTA----------------ACCAG
A-ATACACGG-ATAA-CCC-TGGTAA-TTCT--GAGGCTAA-TA-CATGC-TAAAGCGAC
GCTGTCCTCGGTCTTGTGCTCGGGGCAG--------------------------------
---GAACGTGTGAAA-CATACTGGGATTCCTA-----------TCGTG-AAG-AA-CG-C
ACGTTCACGACCACT--CA-AGCAATGATGCGCCTTCGGGGCGT----------------
----------------------------ATCTGGTGGCAC---TTG
>HQ4TV3T01BGKJC_AEG44
ATG--CT-TTTCCTAAA-GGATTAA-GCC-AT-GC-ATGTCTAA-GACT-ATGGAGG-AT
ACTA-TTC-TCTCTCTGAA-TCT-GCGAA-CGGC-TCCG-CAAA-CCAGTT-GTAAA-CC
-ATAGCAAGCTCGACCTGGCGAGGCCTTTTCGGGGCGTTA---------------ACCAG
A-ATACACGG-ATAA-CCC-TGGTAA-TTCT--GAGGCTAA-TA-CATGC-TAAGGCGAC
GCTGTCCTCGGTCTTGTGCTTGGGGCAG--------------------------------
---GAACGTGTGAAAACATACTGGGATTCCTA-----------TCGTG-AAG-AA-CG-C
ACGTTCAG-ACCACT--CA-AGCAATGGTGCGCCTTCGGGGCGT----------------
----------------------------ATCTGGTGGCAC---TTG
>HQ4TV3T01BS7CN_AEG44
ATG--CT-TTTCCTAAA-G-ATTAA-GCC-AT-GC-ATGTCTAA-GACT-ATGGAGG-AT
ACTA-TTC-TCTCTCTGAA-TCT-GCGAA-CGGC-TCCG-TAAA-CCAGTT-GTAAA-CC
-ACAGCAAGCCTGCGACGGTCGGACTCCGGTCTGG--------------------CCTGA
G-CGATACGG-ATAA-CCC-TGGTAA-TTCT--AAGGCTAA-TA-CGTGT-ATGTAACAC
CCGGTGGACCGGCTTCGGCTGGGAAATCGGG-----------------------------
---AGACGAGTGATGGAATGTTTGGATTA--------------CCAGG-AAC-GGGCA-C
TCGCCTTG-ACCGCG--CT-ACAAAGGATGAACCTCCGGGGGAC----------------
----------------------------TCCCAGCGGCTC---TTG
>HQ4TV3T01BMF44_AEG44
ATG--CT-TTTCCTAAA-G-ATTAA-GCC-AT-GC-ATGTCTAG-GACT-ATGGAGG-AT
ACTA-TTC-TCTCTCTGAA-TCT-GCGAA-CGGC-TCCG-CACA-CCAGTT-GCAAA-CT
-ATAGCAAGCAAGCCGGTCGTTTACCGCAAGGTGG--------------------CGGCT
G-GTAGATGG-ATAA-CCC-TGGTAA-TTCT--GCGGCTAA-TA-CAAGA-ACGTAAATC
CTTGCTGACCGGGTAACTGGAAGGCGGG--------------------------------
---GGGCGTGCTCTGTAAGTTGCAAGTATAA------------CCGGG-AAA-GGGGGCG
ACGTCATG-ACCGCG--CT-AAAACGGAAAGTTGGTTCACTCCTTCT-------------
----------------------------CTCTAGCGGCTC---TTG
>HQ4TV3T01CGG1B_AEG44
ATG--CT-TTTCCTAAA-G-ATTAA-GCC-AT-GC-ATGTCTAA-GACT-ATGGGAGGAT
ACTA-TTC-TCTCTCTGAA-TCT-GCGAA-CGGC-TCCG-CAAA-CCAGTT-GTAAA-CT
-AGAGCAAGCAAGTCTGGCGGGCTTCGGCC-------------------------TCCAG
A-CGATATGG-ATAA-CCC-TGGTAA-TTCT--GAGGCTAA-TA-CATGA-CCGCAAAAC
CGGGCAGCCCAGCAATGGATGCTCGGG---------------------------------
---GGATGTGCGATATGGCTTGACAATAA--------------CCGGG-AAA-GGACG-C
ACACTCAG-ACCGCG--CT-AAAAAGGA-TCGGG-ACTCTCTTCGGAGAACCTGG-----
----------------------------CCCCAGCGGCTC---TTG
>HQ4TV3T01AI4V0_AEG44
ATG--CTTTTTCCTAAA-G-ATTAA-GCC-AT-GC-ATGTCTAA-GACT-ATGGAGG-AT
ACTA-TTC-TCTCTCTGAA-TCT-GCGAA-CGGC-TCCG-CAAA-CCAGTT-GTAAA-CT
-AGAGCAAGCAAGTCTGGCGGGCTTCGGCC-------------------------TCCAG
A-CGATATGG-ATAA-CCC-TGGTAA-TTCT--GAGGCTAA-TA-CATGA-CCGCAAAAC
CGGGCAGCCCAGCAATGGATGCTCGGG---------------------------------
---GGATGTGCGATATGGCTTGACTATGGA-------------CCGGG-AAA-GGGCG-C
ACACTCTG-ACCGCGA-CT-AAAAAGGAGTCGGG-ACTCTCTTCGGAGAACCTGG-----
----------------------------CCCCAGCGGCTC---TTG
>HQ4TV3T01CDQH1_AEG39
ATG--CT-TTTCCTAAA-G-ATTAA-GCC-AT-GC-ATGTCTAA-GACT-ATGGAGG-AT
ACTA-TTC-TCTCTCTGAA-TCT-GCGAA-CGGC-TCCG-CAAA-CCAGTT-GTAAA-CT
-AGAGCAAGCAAGTCTGGCGGGCTTCGGCC-------------------------TCCAG
A-CGATATGG-ATAA-CCC-TGGTAA-TTCT--GAGGCTAA-TA-CATGA-CCGCAAAAC
CGGGCAGCCCAGCAATGGATGCTCGG----------------------------------
---GGATGTGCGATATGGCTTGACTATGA--------------CCGGG-AAA-GGGCG-C
ACACTCTG-ACCGCG--CT-AAAAAAGGATCGGGGACTCTCTTCGGAGAACCTGGCC---
----------------------------CCCAGCGGGCTC---TTG
>HQ4TV3T01A5UHI_AEG46
ATG--CT-TCTCCTAAA-G-ACTAA-GCC-AT-GC-ATGCCCT--GAAT-AAG-AGG-AA
GCAA-TTC-TCTC--TGAA-TCT-GCGAA-CGGC-TCCG-CAAA-CCAGTT-GTAAA-CT
-AGAGCAAGCAAGTCTGGCGGGCTTCGGCC-------------------------TCCAG
A-CGATATGG-ATAA-CCC-TGGTAA-TTCT--GAGGCTAA-TA-CATGA-CCGCAAAAC
CGAGCAGCCCAGCAATGGATGCTCGG----------------------------------
---GGATGTGCGATATGGCTTGACAATAA--------------CCGGG-AAA-GGACG-C
ACACTCAG-ACCGCG--CT-ACAAAGGAGGCACCTCACGGTAAC----------------
----------------------------TCCCAGCGGCTC---TTG
>HQ4TV3T01AK19Q_AEG35
ATG--CT-TCTCCTAAA-G-ACTAA-GCC-AT-GC-ATGCCTTC-GAAT-AAG-AGG-AA
GCAA-TTC-TCTC--TGAA-TCT-GCGAA-CGGC-TCCG-CAAA-CCAGTT-GTAAA-CT
-ATAGCAAGCAAGCCCGGGTCCCTCGGGG--------------------------CTCGG
G-CAACACGG-ATAA-CCC-TGGTAA-TTCT--GAGGCTAA-TA-CGAGA-AAGTACTAC
CTGGTCGGCCGGGCAACCGGTCGGTCG---------------------------------
---GGATGTGTGCGATCTTCCGCTGAATTTTTTA---------CCGGG-AAT-GGGCG-C
ACGCTTCG-ACCGCG--CT-AAACACGGATGGGGTACTTCGGTGCCTG------------
----------------------------CCCGAGCGGCTC---TTG
>HQ4TV3T01BG39V_AEG35
ATG--CT-TCTCCTAAA-G-ACTAA-GCC-AT-GC-ATGTCTAA-GACT-ATG-AGG-AA
GCAA-TTC-TCTC--CGAA-TCT-GCGAA-CGGC-TCCG-CAAA-CCAGTT-GTAAA-CT
-ATAGCAAGCAAGCCCGGGTCCCTCGGGG--------------------------CTCGG
G-CAACACGG-ATAA-CCC-TGGTAA-TTCT--GAGGCTAA-TA-CGAGA-AAGTACTAC
CTGGTCGGCCGGGCAACCGGTCGGTCG---------------------------------
---GGATGTGTGCGATCTTCCGCTGAATTTTTA----------CCGGG-AAT-GGGCG-C
ACGCTTCG-ACCGCG--CT-AAACACGGATGGGTACTTCGGTGCCTG-------------
----------------------------CCCGAGCGGCTC---TTG
>HQ4TV3T01BX881_AEG44
ACG--CT-TCTCCTAAA-G-ATTAA-GCC-AT-GC-ATGTCTAA-GACT-ATGGAGG-AT
ACTA-TTC-TCTCTCTGAA-TCT-GCGAA-CGGC-TCCG-CAAA-CCAGTT-GTAAA-CT
-ATAGCAAGCAAGCCCGGGTCCCTCGGGG--------------------------CTCGG
G-CAACACGG-ATAA-CCC-TGGTAA-TTCT--GAGGCTAA-TA-CGAGA-AAGTACTAC
CTGGTCGGCCGGGCAACCGGTCGGTCG---------------------------------
---GGATGTGTGCGATCTTCCGCTGAATTTTTA----------CCGGG-AAT-GGGCG-C
ACGCTTCG-ACCGCG--CT-AAACACGGATGGGTACTTCGGTGCCTG-------------
----------------------------CCCGAGCGGCTC---TTG
>HQ4TV3T01A3X65_AEG35
ATG--CT-TCTCCTAAA-G-ACTAA-GCC-AT-GC-ATGCCTTC-GAAT-AAG-AGG-AA
GCAA-TTC-TCTC--TGAA-TCT-GCGAA-CGAC-TCCG-CAAA-CCAGTT-GTAAA-CT
-GTAGCAAGCAAGCCCGGGTCCCTCGGGG--------------------------CTCGG
G-CAACGCGG-ATAA-CCC-TGGTAA-TTCT--GAGGCTAA-TA-CGAGA-AAGTACTAC
CTGGGTCGGCCGGGGCAACCGGGTCGGTCG------------------------------
---GGATGTGTGCGATCTTCCGCTGAATTTTTA----------CCGGG-AAT-GGGCG-C
ACGCTTCG-ACCGCG--CT-AAACACGGATGGGTACTTCGGTGCCTG-------------
----------------------------CCCGAGCGGCTC---TTG
>HQ4TV3T01AR5YV_AEG35
ATG--CT-TCTCCTAAA-G-ACTAA-GCC-AT-GC-ATGTCTTC-GAAT-AAG-AGG-AA
GCAA-TTC-TCTC--TGAA-TCT-GCGAA-CGGC-TCCG-CAAA-CCAGTT-GTAAA-CT
-ATAGCAAGCAAGCTCGTGCCCTTCACCGGG------------------------TGCGG
G-CAACACGG-ATAA-CCC-TGGTAA-TTCT--GAGGCTAA-TA-CGAGA-AAGTACTAC
CTGGTCGGCCGGGCAACCGGTCGGTCG---------------------------------
---GGATGTGTGCGATCTTCCGCTGAATTTTTA----------CCGGG-AAT-GGGCG-C
ACGCTTCG-ACCGCG--CT-AAACACGGATGGGTACTTCGGTGCCTG-------------
----------------------------CCCGAGCGGCTC---TTG
>HQ4TV3T01BQB48_AEG41
ATG--CT-TCTCTTAAA-G-ACTAA-GCC-AT-GC-ATGCCTTC-GAAT-AAG-AAG-AA
GCAA-TTC-TCTC--TGAA-TCT-GCGAA-CGGC-TCCG-CACA-CCAGTT-GTAAA-CT
-ACAGCAAGCATGTTTCATTGCTTTCGCAAGAAAGT-------------------AATGG
T-GCAAACGG-ATAA-CCC-TGGTAA-TTCT--GAGGCTAA-TA-CGAGA-AAGTACTAC
CTGGTCGGCCGGGCAACCGGTCGGTCG---------------------------------
---GGATGTGTGCGATCTTCCGCTGAATTTTTA----------CCGGG-AAT-GGGCG-C
ATGCTTCG-ACCGCG--CT-AAACACGGATGGGTACTTCGGTGCCTG-------------
----------------------------CCCGAGCGGCTC---TTG
>HQ4TV3T01AZOCG_AEG35
ATG--CT-TCTCCTAAA-G-ACTAA-GCC-AT-GC-ATGCCCT--GAAT-AAG-AGG-AA
GCAA-TTC-TCTC--TGAG-TCT-GCGAA-CGGC-TCCG-CAAA-CCAGTT-GTAAA-CT
-ATAGCAAGCACGCCCGGGCCCTTCGGGG--------------------------TTCGG
G-TAACACGG-ATAA-CCC-TGGTAA-TTCT--GAGGCTAA-TA-CGAGA-CCGTAATCC
CTGGTTGGTCGGGCAACTGACTGGCTG---------------------------------
---GGGAGCGTGTGATCTTCCGCTGATTTTTT-----------CCGGG-AAC-GGGTA-C
ACGCTTTA-ACCGCG--CT-AAAAACGGATGGGTGCTTCGGTGCCTG-------------
----------------------------CCCGAGCGGCTC---TTG
>HQ4TV3T01A2KGE_AEG46
ACG--CT-TCTCCTAAA-G-ACTAA-GCC-AT-GC-ATGCTTTC-GAAT-AAG-AGG-TA
GCAA-TTC-TCTC--TGAA-TCT-GCGGA-CGGC-TCCG-CAAA-CCAGTT-GTAAA-CT
-ATAGCAAGCACGCCCGGGCCCTTCGGGG--------------------------TTCGG
G-TAACACGG-ATAA-CCC-TGGTAA-TTCT--GAGGCTAA-TA-CGAGA-CCGTAATCC
CTGGTTGGTCGGGCAACTGACTGGCTG---------------------------------
---GGGAGCGTGTGATCTTCCGCTGATTTTTT-----------CCGGG-AAC-GGGTA-C
ACGCTTTG-ACCGCG--CT-AAAAACGGATGGGTGCTTCGGTGCCTG-------------
----------------------------CCCGAGCGGCTC---TTG
>HQ4TV3T01BI9EZ_AEG45
ATG--CT-TCTCCTAAA-G-ACTAA-GCC-AT-GC-ATGCCTTC-GAAT-AAG-AGG-AA
GCAA-TTC-TCTC--TGAA-TCT-GCGAA-CGGC-TCCG-CAAA-CCAGTT-GTAAA-CT
-ATAGCAAGCACGCCCGGGCCCTTCGGGG--------------------------TTCAG
G-TAAGACGG-ATAA-CCC-TGGTAA-TTCT--GAGGCTAA-TA-CGAGA-CCGTAATCC
CTGGTTGGTCGGGCAACTGACTGGCTG---------------------------------
---GGGAGCGTGTGATCTTCCGCTGATTTTTT-----------CCGGG-AAC-GGGTA-C
ACGCTTTG-ACCGCG--CT-AAAAACGGATGGGTGCTTACGGTGCCTG------------
----------------------------CCCGAGCGGCTC---TTG
>HQ4TV3T01BWTEC_AEG35
ATA--CT-TCTCCTAAA-G-ACTAA-GCC-AT-GC-ATGCCTTC-GAAT-AAG-AAG-AA
GCAA-TTC-TCTC--TGAA-TCT-GCGAA-CGGC-TCCG-CAAA-CCAGTT-GTAAA-CT
-ATAGCAAGCACGCCCGGGCCCTTCGGGG--------------------------TTCGG
G-TAACACGG-ATAA-CCC-TGGTAA-TTCT--GAGGCTAA-TAACGAGA-CCGTAATCC
CTGGTTGGTCGGGCAACTGACTGGCTG---------------------------------
---GGGAGCGTGTGATCTTCCGCTGATTTTTTT----------CCGGG-AAC-GGGTA-C
ACGCTTTG-ACCGCG--CT-AAAAACGGATGGGGTGCTTCGGTGCCTG------------
----------------------------CCCGAGCGGCTC---TTG
>HQ4TV3T01AWXZ2_AEG39
ATG--CT-TCTCCTAAA-G-ACTAA-GCC-AT-GC-ATGTCTCC-GAAT-AAG-AGG-AA
GCAA-TTC-TCTC--TGAA-TCT-GCGAA-CGGC-TCCG-CAAA-CCAGTT-GTAAA-CT
-ATAGCAAGCACGCCCGGGCCCTTCGGGG--------------------------TTCGG
G-TAACACGG-ATAA-CCC-TGGTAA-TTCT--GAGGCTAA-TA-CGAGA-CCGTAATCC
CTGGTTGGTCGGGCAACTGACCGGCTG---------------------------------
---GGGAGCGTGTGATCTTCCGCTGATTTTTT-----------CCGGG-AAC-GGGTA-C
ACGCTTTG-ACCGCG--CT-AAAAACGGATAGGTGCTTCGGTGCCTG-------------
----------------------------CCCGAGCGGCTC---TTG
>HQ4TV3T01CAE36_AEG35
ATG--CT-TCTCCTAAA-G-ACTAA-GCC-AT-GC-ATGTCTTC-GAAT-AAG-AGG-AA
GCAA-TTC-TCTC--TGAA-TCT-GCGAA-CGGC-TCCG-CAAA-CCAGTT-GTAAA-CT
-ATAGCAAGCACGCCCGGGCCCTTCGGGG--------------------------TCCGG
G-TAACACGG-ATAA-CCC-TGGTAA-TTCT--GAGGCTAA-TA-CGAGA-CCGTAATCC
CTGGTTGGTCGGGCAACTGACTGGCTGG--------------------------------
---GGGAGCGTGTGATCTTCCGCTGATTTTTT-----------CCGGG-AAC-GGGTA-C
GCGCTTTG-ACCGCA--CT-AAGAACGGATGGGTGCTTCGGTGCCTG-------------
----------------------------CCCGAGCGGCTC---TTG
>HQ4TV3T01ATEUQ_AEG41
ATG--CT-TCTCCTAAA-G-ACTAA-GCC-AT-GC-ATGCCTTC-GAAT-AAG-AGG-AA
GCAA-TTC-TCTC--TGAA-TCT-GCGAA-CGGC-TCCG-CAAA-CCAGTT-GTAAA-CT
-ATAGCAAGCACGCCCGGGGCCCTTCGGGG-------------------------TTCGG
G-TAACACGG-ATAA-CCC-TGGTAA-TTCT--GAGGCTAA-TA-CGAGA-CCGTAATCC
CTGGTTGGTCGGGCAGCTGACCGGCTGG--------------------------------
---GGGAGCGTGTGATCTTCCGCTGATTTTTT-----------CCGGG-AAC-GGGTA-C
ACGCTTTG-GCCGCG--CT-AAAACGGATGGGTGCTTCGGTGCCTG--------------
----------------------------CCCGAGCGGCTC---TTG
>HQ4TV3T01B8WDT_AEG37
ATG--CT-TCTCCTAAA-G-ACTAA-GCC-AT-GC-ATGTCTTC-GAAT-AAG-AGG-AA
GCAA-TTC-TCTC--TGAA-TCT-GCGAA-CGGC-TCCG-CAAA-CCAGTT-GTAAA-CT
-ATAGCAAGCAAGCTCGTGCCCTTCACCGGG------------------------TTCGG
G-TAACACGG-ATAA-CCC-TGGTAA-TTCT--GAGGCTAA-TA-CGAGA-CCGTAATCC
CTGGTTGGTCGGGCAACTGACAGGCTG---------------------------------
---GGGAGCGTGTGATCTTCCGCTGATTTTTT-----------CCGGG-AAC-GGGTA-C
ACGCTTTG-ACCGCG--CT-AAAAACGGATGGGTGCTTCGGTGCCTG-------------
----------------------------CCCGAGCGGCTC---TTG
>HQ4TV3T01AUVKI_AEG35
ATG--CT-TCTCCTAAA-G-ACTAA-GCC-AT-GC-ATGTCTTC-GAAT-AAG-AGG-AA
GCAA-TTC-TCTC--TGAA-TCT-GCGAA-CGGC-TCCG-CAAA-CCAGTT-GTAAA-CT
-ATAGCAAGCAAGCTCGTGCCCTTCACCGGG------------------------TGCGG
G-CAACACGG-ATAA-CCC-TGGTAA-TTCT--GAGGCTAA-TA-CGAGA-TCGTACCCC
CTGGCTGACCGGGCAACTGGAAGGCTG---------------------------------
---GGGAGCGTGCGTATTTTTCGCGAGGTTTTT----------CCGGG-AAT-GGTTG-C
ACGCTCTG-ACCGCG--CT-AAAAACAATCAGTCCGGCCTCGGTCGTCCTG---------
----------------------------CCTGAGCGGCTC---TTG
>HQ4TV3T01BOCD5_AEG49
ATG--CT-TCTCCTAAA-G-ACTAA-GCC-AT-GC-ATGCCCT--GAAT-AAG-AGG-AA
GCAA-TTC-TCTC--TGAA-TCT-GCGAA-CGGC-TCCG-CAAA-CCAGTT-GTAAA-CT
-ATAGCAAGCAAGCTCGTGCCCTTCACCGGG------------------------TGCGG
G-CAACACGG-ATAA-CCC-TGGTAA-TTCT--GAGGCTAA-TA-CGAGA-TCGTAATCC
CTGGTTGGTCGGGCAACTGACTGGCTG---------------------------------
---GGGAGCGTGTGATCTTCCGCTGATTTTTT-----------CCGGG-AAC-GG-TA-C
ACGCTTTG-ACCGCG--CT-AAAAACGGATGGGTGCTTCGGTGCCTG-------------
----------------------------CCCGAGCGGCTC---TTG
>HQ4TV3T01CGN7P_AEG36
ACG--CTTTTTTCTAAA-G-TCTAA-GCC-AT-GC-ATGCCTAA-GCCT-AGG-AGG-TA
GTAA-TAC-TCTC--TGAA-TCT-GCGAA-CGGC-TCCG-CAAA-CCAGTT-GTAAA-CT
-ATAGCAAGCAAGCTCGTGCCCTTCACCGGG------------------------TGCGG
G-CAACACGG-ATAA-CCC-TGGTAA-TTCT--GAGGCTAA-TA-CCACC-ACGTACAAC
CTGGCTTACCGG-CAAC-GGAAGGCTGGG-------------------------------
---GGGCGTGCGAGTGTTTTCGCGAGGTTTA------------CCGGG-AAA-GGACG-C
ACGTCTTG-ACCGCG--CA-AAAAGGATGCCCGCCTCTCGGGGTGGGT------------
----------------------------TTCTAGCGGCTC---TTG
>HQ4TV3T01BYTM5_AEG44
ATG--CT-TTTCCTAAA-G-ATTAA-GCC-AT-GC-ATGTCTAA-GACT-ATGGAGG-AT
ACTA-TTC-TCTCTCTGAA-TCT-GCGAA-CGGC-TCCG-CAAA-CCAGTT-GTAAA-CT
-ATAGCAAGCAAGCTCGTGCCCTTCACCGGG------------------------TGCGG
G-CAACACGG-ATAA-CCC-TGGTAA-TTCT--GAGGCTAA-TA-CGAGA-TCGTACTCC
CTGGCTGACCGGGCAACTGGAAGGCTGGG-------------------------------
---GGGTGTGTGATTTAGCACGAGGAATCTG------------CTGGG-AAT-AGACA-C
ATGCCTGG-ACCGCG--CC-AAAAACAGATGGGGCTTCCCGCAAGGGTCGTCCTG-----
----------------------------CCTGAGCGGCTC---TTG
>HQ4TV3T01BX881_AEG44
ATG--CT-TTTCCTAAA-G-ATTAA-GCC-AT-GC-ATGTCTAA-GACT-ATGGAGG-AT
ACTA-TTC-TCTCTCTGAA-TCT-GCGAA-CGGC-TCCG-CAAA-CCAGTT-GTAAA-CC
-ATAGCAAGCACGTCAGGTGCGGGTCCTCACGGGCCAGC----------------ATCGG
G-CGATAAGG-ATAA-CCC-TGGTAA-TTCT--GAGGCTAA-TA-CTAGA-TCGTAATCC
CTGGCTGACCGGTAAAACGGGAGGTTGGG-------------------------------
---GGACGTGTGAATTAGGCGCAAGAAAAG-------------CCGGG-AAA-GGATG-C
ACGTCCAG-ACCGCG-AC--AAAGACAGACCCGGTCCTGCCGGG----------------
----------------------------TCTGAACGGCTC---TTG
>HQ4TV3T01B3WI0_AEG39
ATG--CT-TCTCCTAAA-G-ACTAA-GCC-AT-GC-ATGTCTTC-GAAT-AAG-AGG-AA
GCAA-TTC-TCTC--TGAA-TCT-GCGAA-CGGC-TCCG-CAAA-CCAGTT-GTAAA-CT
-ATAGCAAGCAAGCCCTAGGCCCCTCGGGGT------------------------CTGGG
G-CAACATGG-ATAA-CCC-TGGTAA-TTCT--GAGGCTAA-TA-CAAGA-ACGTAATAC
CTGGCTAACCGGTTCGCTGGAAGGCTGGG-------------------------------
---AGACGTGTAGATGCTTCGCGAGGAATTTG-----------CTGGG-AAT-AGATG-C
ACGTCTGG-ACCGCG--CT-AAACACGGATAGGCCCTCTGAACCTCAC------------
-----------------------------GGGGAGGGGGT---CTG
>HQ4TV3T01A88MG_AEG50
ATG--CT-TTTCCTAAA-G-ATTAA-GCC-AT-GC-ATGCCCTC-GAAT-AAG-AGG-AA
GCAA-TTC-TCTC--TGAA-TCT-GCGAA-CGGC-TCCG-CAAA-CCAGTT-GTAAA-CT
-ATAGCAAGCAAGCCCTAGGCCCTTCGGGGT------------------------CTGGG
G-CAACATGG-ATAA-CCC-TGGTAA-TTCT--GAGGCTAA-TA-CAAGA-ACGTAATAC
CTGGCCGACCGGTTCGCTGGAAGGCTGGG-------------------------------
---AGACGTGTAGATGCTTCGCGAGGAATTTG-----------CTGGG-AAT-AGATG-C
ACGTCTGG-ACCGCG--CT-AAACACGGATAGGCCCTCTGAACCTCAC------------
----------------------------GGGGGAGGGGGT---CTG
>HQ4TV3T01BEWHP_AEG33
ATG--CT-TCTCCTAAA-G-ACTAA-GCC-AT-GC-ATGCCTCC-GAAT-AAG-AGG-AA
GCAA-TTC-TCTC--TGAA-TCT-GCGAA-CGGC-TCCG-CAAA-CCAGTT-GTAAA-CA
-ATAGCAAGCAAGTTGGGGGTCCGCAAGGGC------------------------CCTTG
G-CAGCATGG-ATAA-CCC-TGGTAA-TTCT--GAGGCTAA-TA-CACGA-ACGTACTCC
CCCGTTGACTGGACAACTGGAAGGCGGGG-------------------------------
---AGACGTGCAAGTTGACGCAAGGTTTTG-------------CTGGG-AAT-AGATG-C
ACGTCTTG-ACCGCG--AT-AAAAAACAGATGCTCCTTCGGGGGTG--------------
----------------------------CCTGAGCGGCTC---TTG
>HQ4TV3T01BM6XS_AEG41
ATG--CT-TTTCCTAAA-G-ATTAA-GCC-AT-GC-ATGCCTAA-GACT-ATG-AGG-AA
GCAA-TTC-TCTC--TGAA-TCT-GCGAA-CGGC-TCCG-CAAA-CCAGTT-GTAAA-CC
-ATAGCA-GCGTTCCGCCCGGCTTCAGCAATGGAGCC------------------GGGGC
A-TTATATGG-ATAA-CCG-TGGTAA-TTCT--GAGGCTAA-TA-CATGA-CACACCAAC
CTGCCGGGCTGGGGGCAACTCCGGCTAGGTGGG---------------------------
---GGACGTGCAAACTCCCATTGCTATAACAAA----------CCACG-AAT-GAATG-C
ACGTTCAG-ACCGCCAACC--AACGGCAAGGGGGCTTCGGCTTCCGA-------------
----------------------------ACCGGGCGGCCC---CCG
>HQ4TV3T01CHNNV_AEG48
ATG--CT-TCTCCTAAA-G-ACTAA-GCC-AT-GC-ATGTCTCC-GAAT-AAG-AAG-AA
GCAA-TTC-TCTC--TGAA-TCT-GCGAA-CGGC-TCCG-CACA-CCAGTT-GCGAAACT
-ATAGCAAGCAAGCCAGTCGTTTACCGCAAGGTGGG-------------------CGGCT
G-GTAGATGG-ATAA-CCC-TGGTAA-TTCT--GCGGCTAA-TA-CAAGA-ACGTAAATC
CTTGCTGACCGGGTAACTGGAAGGCGGGG-------------------------------
---GGGCGTGCTCTGTAAGTTGCAAGTATAA------------CCGGG-AAA-GGGGG-C
ACGTCATG-ACCGCG--CT-AAAACGGAAAGTTGGTTCACTCCCTTCT------------
----------------------------CTCTAGCGGCTC---TTG
>HQ4TV3T01AXRQ2_AEG41
ATG--CT-TCTCCTAAA-G-ACTAA-GCC-AT-GC-ATGCCCT--GAAT-AAG-AGG-AA
GCAA-TTC-TCTC--TGAA-TCT-GCGAA-CGGC-TCCG-CAAA-CCAGTT-GTAAA-CT
-ATAGCAAGCAAGCCGGTCGTTTACCGCAAGGTGGG-------------------CGGCT
G-GTAGATGG-ATAA-CCC-TGGTAA-TTCT--GCGGCTAA-TA-CAAGA-ACGTAAATC
CTTGCTGACCGGGTAACTGGAAGGCGGG--------------------------------
---GGGCGTGCTCTGTAAGTTGCAAGTATAA------------CCGGG-AAA-GGGG--C
ACGTCATG-ACCGCG--CT-AAAACGGAAAGTTGGTTCACTCCTTCT-------------
----------------------------CTCTAGCGGCTC---TTG
>HQ4TV3T01BA8CW_AEG41
ATG--CT-TCTCCTAAA-G-ACTAA-GCC-AT-GC-ATGCCTCC-GAAT-AAG-AAG-AA
GCAA-TTC-TCTC--TGAA-TCT-GCGAA-CGGC-TCCG-CACA-CCAGTT-GCAAA-CT
-ATAGTAAGCAAGCCGGTCGTTTACCGCAAGGTGGG-------------------CGGCT
G-GTAGATGG-ATAA-CCC-TGGTAA-TTCT--GCGGCTAA-TA-CAAGA-ACGTAAATC
CTTGCTGACCGGGTAACTGGAAGGCGGG--------------------------------
---GGGCGTGCTCTGTAAGTTGCAAGTATAG------------CCGGG-AAA-GGGGG-C
ACGTCGATGACCGCG--CT-AAAAGGAAAGTTGGTTTACTCCTTCT--------------
----------------------------CTC-AGCGGCTC---TTG
>HQ4TV3T01BHYE5_AEG49
ATG--CT-TCTCCTAAA-G-ACTAA-GCC-AT-GC-ATGCTCT--GAAT-AAG-AAG-AA
GCAA-TTC-TCTC--TGAA-TCT-GCGAA-CGGC-TCCG-CACA-CCAGTT-GCAAA-CT
-ATAGCAAGCAAGCCGGTCGTCTACCGCAAGGTGGG-------------------CGGCT
G-GTAGATGG-ATAA-CCC-TGGTAA-TTCT--GCGGCTAA-TA-CAAGA-ACGTAAATC
CTTGCTGACCGGGTAACTGGAAGGCGGG--------------------------------
---GGGCGTGCTCTGTAAGTTGCAAGTATAA------------CCGG--AAA-GGGG--C
ACGTCATG-ACCGCG--CT-AAAACGGAAGTTGGTTCACTCCTTCT--------------
----------------------------CTCTAGCGGCTC---TTG
>HQ4TV3T01BM2GU_AEG38
ATG--CT-TCTCCTAAA-G-ACTAA-GCC-AT-GC-ATGTCTTC-GAAT-AAG-AGG-AA
GCAA-TTC-TCTC--TGAA-TCT-GCGGA-CGGC-TCCG-CACA-CCAGTT-GCAAA-CT
-ATAGCAAGCAAGCCGGTCGTCTACCGCAAGGTGGG-------------------CGGCC
G-GTAGATGG-ATAA-CTC-TGGTAA-TTCT--GCGGCTAA-TA-CAAGA-ACGTAAATC
CTTGCTGACCGGGTAACTGGAAGGCAGGG-------------------------------
---GGGCGTGCTCTGTAAGTTGCAAGTATAA------------CCGGG-AAA-GGGG--C
ACGTCATG-ACCGCG--CT-AAAACGGAAAGTTGGTTCACTCCTTCT-------------
----------------------------CTCTAGCGGCTC---TTG
>HQ4TV3T01AWLRR_AEG41
ATG--CT-TCTCCTAAA-G-ACTAA-GCC-AT-GC-ATGCCTTC-GAAT-AAG-AGG-AA
GCAA-TTC-TCTC--TGAA-TCT-GCGAA-CGGC-TCCG-CAAA-CCAGTT-GTAAA-CT
-ATAGCAAGCAAGCCGGTCGTTTACCGCAAGGTGGG-------------------CGGCT
G-GTAGATGG-ATAA-CCC-TGGCAA-TTCT--GCGGCTAA-TA-CAAGA-ACGTAAATC
CTTGCTGACCGGGTAACTGGAAGGCGGGG-------------------------------
---GGGCGTGCTCTGTAAGTTGCAAGTATAA------------CCGGG-AAA-GGGGG-C
ACGGTCATGACCGCG--CT-AAAACGGAAGGTTGGTTCACTCCTTCT-------------
----------------------------CTCTAGCGGCTC---TCG
>HQ4TV3T01B8IUG_AEG43
ATG--CT-TCTCCTAAA-G-ACTAA-GCC-AT-GC-ATGCCTTC-GAAT-AAG-AGG-AA
GCAA-TTC-TCTC--TGAA-TCT-GCGAA-CGGC-TCCG-CACA-CCAGTT-GCAAA-CT
-ATAGCAAGCAAGCTTGCCGTTCCTCGCAAGGGGGG-------------------CGGTA
G-GTAGATGG-ATAA-CCC-TGGTAA-TTCT--GCGGCTAA-TA-CAAGA-ATGCAAAGC
CTTGCTAACCGGTCAAACGGAAGGCGGG--------------------------------
---GGGCGTGCTCTTTAAGTTGCAAGTATAA------------CCGGG-AAA-GGGGG-C
ACGTCATG-ACCGCG--CT-AAAAAGGAAAGTTGGTTTACTCCTTCT-------------
----------------------------CTCCAGCGGCTC---TTG
>HQ4TV3T01B78QP_AEG38
ATG--CT-TTTCCTAAA-G-ATTAA-GCC-AT-GC-ATGCCTAA-GACT-ATG-AGG-AA
GCAA-TTC-TCTC--TGAA-TCT-GCGAA-CGGC-TCCG-CACA-CCAGTT-GCAAA-CT
-ATAGCAAGCAAGCCCGTCGTCTACCGCAAGGTGGG-------------------CGGCG
G-GTAGATGG-ATAA-CCC-TGGTAA-TTCT--GCGGCTAA-TA-CAAGA-ATGCAAAAC
CTCGCCAACCGGGCAACTGGAAGGCGGG--------------------------------
---GGGCGTGCTCTTTAAGTTGCAAGTATAA------------CCGGG-AAA-GGGGG-C
ACGTCACG-ACCGCG--CT-AAAAAGGAAAGTTGGTTCACTCCTTCT-------------
----------------------------CTCTAGCGGCTC---TTG
>HQ4TV3T01BSNV2_AEG38
ATG--CT-TCTCCTAAA-G-ACTAA-GCC-AT-GC-ATGCCTCC-GAAT-AAG-AAG-AA
GCAA-TTC-TCTC--TGAA-TCT-GCGAA-CGGC-TCCG-CACA-CCAGTT-GCAAA-CT
-ATAGCAAGCAAGCCGGTCGCCTACCGCAGGGTGGG-------------------CGGCC
G-GTAGATGG-ATAA-CCC-TGGTAA-TTCT--GCGGCTAA-TA-CAGGA-ACGTAAATC
CTTGCTGACCGGGTAACTGGAAGGCAGGG-------------------------------
---GGGCGTGCTCTGTAAGTTGCAAGTATAA------------CCGGG-AAA-GGGGG-C
ACGTCATG-ACCGCG--CT-AAAACGGAAAGTTTGGTTCACTCCTTCT------------
----------------------------CTCTAGCGGCTC---TTG
>HQ4TV3T01A2W4X_AEG36
ATG--CT-TCTCCTAAA-G-ACTAA-GCC-AT-GC-ATGCCTCC-GAAT-AAG-AAG-AA
GCAA-TTC-TCTC--TGAA-TCT-GCGAA-CGGC-TCCG-CACA-CCAGTT-GCAAA-CT
-ATAGCAAGCAAGCCGGTCGTCTACCGCAAGGTGGG-------------------CGGCT
G-GTAGATGG-ATAA-CCC-TGGTAA-TTCC--GCGGCTAA-TA-CAAGA-ACGTAAATC
CTTGCTGACCGGGTAACTGGAAGGCGGGG-------------------------------
---GGGCGTGCTCTATAAGTTGCAAGTATAA------------CCGGG-AAA-GGGGG-C
ACGTCATG-ACCGCG--CT-AAAACGGAAGTTGGTTCACTCCTTCT--------------
----------------------------CTCTAGCGGCTC---TTG
>HQ4TV3T01CJC5H_AEG40
ATG--CT-TCTCCTAAA-G-ACTAA-GCC-AT-GC-ATGCCTTC-GAAT-AGG-AGG-AA
GCAA-TTC-TCTC--TGAA-TCT-GCGAA-CGGC-TCCG-CAAA-CCAGTT-GTAAA-CT
-ATAGCAAGCATGCCAGTCGTTTACCGCAAGGTGGG-------------------CGGCT
G-GTAGATGG-ATAA-CCC-TGGTAA-TTCT--GCGGCTAA-TA-CAAGA-ACGTAAATC
CTTGCTGACCGGGTAACTGGAGGGCGGGG-------------------------------
---GGGCGTGCCCTGTAAGTTGCAAGTATAA------------CCGGG-AAA-GGGGG-C
ACGTCATG-ACCGCG--CT-AAAACGGAAGTTGGTTCACTCCTTCT--------------
----------------------------CTCTAGCGGCTC---TTG
>HQ4TV3T01BIW0C_AEG45
ATG--CT-TCTCCTAAA-G-ACTAA-GCC-AT-GC-ATGCCTCC-GAAT-AAG-AAG-AA
GCAA-TTC-TCTC--TGAA-TCT-GCGAA-CGGC-TCCG-CACA-CCAGTT-GCAAA-CT
-ATAGCAAGCAAGCCGGTCGTTTACCGCAAGGTGGG-------------------CGGCT
G-GTAGATGG-ATAA-CCC-TGGTAA-TTTTT-GCGGCTAA-TA-CAAGG-ACGTAAATC
CTTGCTGACCGGGTAACTGGAAGGCGGG--------------------------------
---GGGCGTGCTCTGTAAGTTGCAAGTATAA------------CCGGG-AAA-GGGGG-C
ACGTCATG-ACCGCG--CT-AAAACGGAAAGTTGGTTCACTCCTTCT-------------
----------------------------CTCTAGCGGCTC---TTG
>HQ4TV3T01BQNNG_AEG37
ATG--CT-TTTCCTAAA-G-ATTAA-GCC-AT-GC-ATGCCTAA-GACT-ATG-AGG-AA
GCAA-TTC-TCTC--TGAA-TCT-GCGAA-CGGC-TCCG-CAAA-CCAGTT-GTAAA-CC
-AAAGCAAGCAAGCCGGTCGTCTACCGCAAGGTGGG-------------------CGGCT
G-GTAGATGG-ATAA-CCC-TGGTAA-TTCT--GCGGCTAA-TA-CAAGA-ACGTAAATC
CTTGCTGACCGGGTAACTGGAAGGCGGG--------------------------------
---GGGCGTGCTCTGTAAGTTGCAAGTATAA------------CCGGG-AAA-GGGGG-C
ACGTCATG-ACCGCG--CT-AAAACGGAAAGTTGGTTCACTCCTTCT-------------
----------------------------CTCTAGCGGCTC---TTG
>HQ4TV3T01A4UA8_AEG41
ATG--CT-TCTCCTAAA-G-ACTAA-GCC-AT-GC-ATGCCTCC-GAAT-AAG-AAG-AA
GCAA-TTC-TCTC--TGAA-TCT-GCGAA-CGGC-TCCG-CACA-CCAGTT-GCAAA-CT
-ATAGCAAGCAAGCTTGCCGTTCCTCGCAAGGGGGGG------------------CGGTA
G-GTAGATGG-ATAA-CCC-TGGTAA-TTCT--GCGGCTAA-TA-CAAGA-ATGCAAAGC
CTTGCTAACCGGTCAAACGGAAGGCGGGG-------------------------------
---GGGCGTGCTCTTTAAGTTGCAAGTATAA------------CCGGG-AAA-GGGG--C
ACGTCATG-ACCGCG--CT-AAAAAGGAAGTTGGTTTACTCCTTCTA-------------
----------------------------CTCCAGCGGCTC---TTG
>HQ4TV3T01CAA0B_AEG41
ATG--CT-TCTCCTAAA-G-ACTAA-GCC-AT-GC-ATGCCTTC-GAAT-AAG-AGG-AA
GCAA-TTC-TCTC--TGAA-TCT-GCGAA-CGGC-TCCG-CACA-CCAGTT-GCAAA-CT
-ATAGCAAGCAAGCCGGTCGTTTACCGCAAGGTGGG-------------------CGGCT
G-GTAGATGG-ATAA-CCC-TGGTAA-TTCT--GCGGCTAA-TA-CAAGA-ACGTAAATC
CTTGCTGACCGGGTAACTGGAAGGCGGGG-------------------------------
---GGGCGTGGCTCTGTAAGTTGCAAGTATAA-----------CCGGG-AAA-GGGGG-C
ACGTCATG-ACCGCG--CT-AAAACGGAAAGTTGGTTCACTCCTTCT-------------
----------------------------CTCTAGCGGCTC---TTG
>HQ4TV3T01AJU2R_AEG48
ATG--CT-TCTCCTAAA-G-ACTAA-GCC-AT-GC-ATGCCCT--GAAT-AAG-AGG-AA
GCAA-TTC-TCTC--TGAA-TCT-GCGAA-CGGC-TCCG-CAAA-CCAGTT-GTAAA-CT
-AGAGCAAGCAAGTCTGGCGGGCTTCGGCC-------------------------TCCAG
A-CGATATGG-ATAA-CCC-TGGTAA-TTCT--GAGGCTAG-TA-CATGA-CAGTACAAC
CTGGCTGACTGGGCTTCGGCCTGGGATGCCGGG---------------------------
---GGACGTGTGATTGAGGGCTTGGTAACA-------------CCGGG-AAG-GGGCG-C
ACGTCTAG-ACCACG--CT-ATAAAGGTCGGTTTCCCCTTCGGGGGGGGTCG--------
----------------------------TCCCAGTGGCTC---TTG
>HQ4TV3T01BJLI3_AEG39
ATG--CT-TCTCCTAAA-G-ACTAA-GCC-AT-GC-ATGCCCT--GAAT-AAG-AGG-AA
GCAA-TTC-TCTC--TGAA-TCT-GCGAA-CGGC-TCCG-CAAA-CCAGTT-GTAAA-CT
-AGAGCAAGCAAGTCTGGCGGGCTTCGGCC-------------------------TCCAG
A-CGATGTGG-ATAA-CCC-TGGTAA-TTCT--GAGGCTAA-TA-CACGA-CAGTAAGCA
AGCTCGGCCAGCATCAGTTTCCTCGTGAAACCGCTGGCCGGGT-----------------
---GGATGTGTGATTAACGGCTTGGGAAC--------------CCGTG-ACA-GAACG-C
ACGTTTAG-ACCATCG-TC-AATGGCCGCTGCGGTTCCTCGGGACCAAAGCCCG------
----------------------------ACTAGGTGGCTC---TTA
>HQ4TV3T01ARH0T_AEG45
ATG--CT-TCTCCTAAA-G-ACTAA-GCC-AT-GC-ATGCCCT--GAAT-AAG-AGG-AA
GCAA-TTC-TCTC--TGAA-TCT-GCGAA-CGGC-TCCG-CAAA-CCAGTT-GTAAA-CT
-AGAGCAAGCAAGTCTGGCGGGCTTCGGCC-------------------------TCCAG
A-CGATATGG-ATAA-CCC-TGGTAA-TTCT--GAGGCTAA-TA-CATGA-CAGTAAGCA
AGCTCGGCCAGCATCAGTTTCCTCGGAGACCGCTGACCGGT-------------------
---GGACGTGTGATAAACGGCTTGGGAAA--------------CCGTG-ACA-GAACG-C
ATGTTTAG-ACCATCG-TC-AATGGCCGCTGCGGTTCCTCGGGACCAAAGCCG-------
----------------------------GCTAGGTGGCTC---TTA
>HQ4TV3T01BHWRI_AEG44
ATG--CT-TCTCCTAAA-G-ACTAA-GCC-AT-GC-ATGCTCT--GAAT-ATG-AGG-AA
GCAA-TTC-TCTC--TGAA-TCT-GCGAA-CGGC-TCCG-CAAA-CCAGTT-GTAAA-CT
-AGAGCAAGCAAGTCTGGCGGGCTTCGGCC-------------------------TCCAG
A-CGATATGG-ATAA-CCC-TGGTAA-TTCT--GAGGCTAA-TA-CATGA-CCGCAAAAC
CGGGCAGCCCGAGCAATGGATGCTCGG---------------------------------
---GGATGTGCGATATGGCTTGACAATAA--------------CCGGG-AAA-GGACG-C
ACACTCAG-ACCGCG--CT-AAAAAGGATCGGGACTCTCTTCGGAGAACCTGG-------
----------------------------CCCCAGCGGCTC---TTG
>HQ4TV3T01CFEGT_AEG45
ATG--CT-TCTCCTAAA-G-ACTAA-GCC-AT-GC-ATGCCTCC-GAAT-AAG-AAG-AA
GCAA-TTC-TCTC--TGAA-TCT-GCGAA-CGAC-TCCG-CACA-CCAGTT-GTAAA-CT
-AGAGCAAGCAAGTCTGGCGGGCTTCGGCC-------------------------TCCAG
A-CGATATGG-ATAA-CCC-TGGTAA-TTCT--GAGGCTAA-TA-CATGA-CCGCAAAAC
CGGGCAGCCCAGCAATGGACGCTCGG----------------------------------
---GGATGTGCGATATGGCTTGACAATAA--------------CCGGGGAAA-GGACG-C
ACACTCAG-ACCGCG--CT-AAAAAAGGGTCGGGACTCTCTTCGGAGAACCCTGG-----
----------------------------CCCCAGCGGCTC---TTG
>HQ4TV3T01AS9BA_AEG45
ATG--CT-TCTCCTAA--G-ATTAA-GCC-AT-GC-ATGCCCT--GAAT-AAG-AGG-AA
GCAA-TTC-TCTC--TGAA-TCT-GCGAA-CGGC-TCCG-CAAA-CCAGTT-GTAAA-CT
-AGAGCAAGCAAGTCTGGCGGGCTTCGGCC-------------------------TCCAG
A-CGATATGG-ATAA-CCC-TGGTAA-TTCT--GAGGCTAA-TA-CATGA-CCGCAAAAC
CGGGCAGCCCAGCAATGGATGCTCGGG---------------------------------
---GGATGTGCGATATGGCTTGACAATAA--------------CCGGG-AAA-GGACG-C
ACACTCAG-ACCGCG--CT-AAAAAAGGATCGGGACTCTCTTCGGAGAACCTGG------
----------------------------CCCCAGCGGCTC---TTG
>HQ4TV3T01ARE7X_AEG39
ATG--CT-TCTCCTAAA-G-ACTAA-GCC-AC-GC-ATGTCTTC-GAAT-AAG-AGG-AA
GCAA-TTC-CCTC--TGAA-TCT-GCGAA-CGGC-TCCG-CAAA-CCAGTT-GTAAA-CT
-AGAGCAAGCAAGTCTGGCGGGCTTCAGCC-------------------------TCCAG
A-CGATATGG-ATAA-CCC-TGGTAA-TTCT--GAGGCTAA-TA-CATGA-CCGCAAAAC
CGGGCAGCCCAGCAATGGGATGCTCGG---------------------------------
---GGATGTGCGATATGGCTTGACAATAA--------------CCGGG-AAA-GGACGGC
ACACTCAG-ACCGCG--CT-AAAAAGGATCGGGACTCTCTTCGGAGAACCTGG-------
----------------------------CCCCAGCGGCTC---T-G
>HQ4TV3T01BHDDG_AEG49
ATG--CT-TCTCCTAAA-G-ACTAA-GCC-AT-GC-ATGCCTTC-GAAT-AAG-AGG-AA
GCAA-TTC-TCTC--TGAA-TCT-GCGAA-CGGC-TCCG-CAAA-CCAGTT-GTAAA-CT
-ATAGCAAGCAAGCTCGTGCCCTTCACCGGG------------------------TGCGG
G-CGACACGG-ATAA-CCC-TGGTAA-TTCT--GAGGCTAA-TA-CATGA-CCGCAAAAC
CGGGCAGCCCAGCAATGGATGCTCGG----------------------------------
---GGATGTGCGATGTGGCTTGACAATAA--------------CCGGG-AAA-GGACG-C
ACACTCAG-ACCGCG--CT-AAGAAGGATCGGGACTCTCTTCGGAGAACCTGG-------
----------------------------CCCCAGCGGCTC---TTG
>HQ4TV3T01BPSJF_AEG45
ATG--CT-TCTCCTAAA-G-ACTAA-GCC-AT-GC-ATGTCTTC-GAAT-AAG-AGG-AA
GCAA-TTC-TCTC--TGAA-TCT-GCGAA-CGGC-TCCG-CAAA-CCAGTT-GTAAA-CT
-ATAGCAAGCAAGCTCGTGCCCTTCACCGGGTG----------------------CGGGC
A-TTATATGG-ATAA-CCG-TGGTAA-TTCT--GAGGCTAA-TA-CATGA-CCGCAAAAC
CGGGCAGCCCAGCAATGGATGCTCGG----------------------------------
---GGATGTGCGATATGGCTTGACAATAA--------------CCGGG-AAA-GGACG-C
ACACTCAG-ACCGCG--CT-AAAAAGGATCGGGACTCTCTTCCGGAGAACCTGG------
----------------------------CCCCAGCGGCTC---TTG
>HQ4TV3T01CILUC_AEG45
ATG--CT-TTTCCTAAA-G-GCTAA-GCC-AT-GC-ATGCCTCC-GAAT-AAG-AAG-AG
GCAA-TTC-TCTC--TGAA-TCT-GCGAA-CGGC-TCCG-CAAA-CCAGTT-GTAAA-CT
-AGAGCAAGCAAGTCTGGCGGGCTTCGGCC-------------------------TCCAG
A-CGATATGG-ATAA-CCC-TGGTAA-TTCT--GAGGCTAA-TA-CATGA-CCGCAAAAC
CGGGCAGCCCAGCAATGGATGCTCGGG---------------------------------
---GGATGTGCGATATGGCTTGACAATAA--------------CCGGG-AAA-GGACG-C
ACACTCAG-ACCGCG--CT-AAAAAGGATCGGGACTCTCTTCGGAGAACCTGGC------
----------------------------CCCACGCGGCTC---TTG
>HQ4TV3T01CDZMU_AEG46
ATG--CT-TCTCCTAAA-G-ACTAA-GCC-AT-GC-ATGCCCT--GAAT-AAG-AGG-AA
GCAA-TTC-TCTC--TGAA-TCT-GCGAA-CGGC-TCCG-CAAA-CCAGTT-GTAAA-CT
-AGAGCAAGCAAGTCTGGCGGGCTTCGGCC-------------------------TCCAG
A-CGATATGG-ATAA-CCC-TGGTAAATTCT--GAGGCTAA-TA-CACGA-CCGCAAAAC
CGGGCAGCCCAGCAATGGATGCTCGG----------------------------------
---GGATGTGCGATATGGCTTGACAATAA--------------CCGGG-AAA-GGACG-C
ACACTCAG-ACCGCGA-CT-AAAAAGGATCGGGGACTCTCTTCGGAGAACCTGG------
----------------------------CCCCAGCGGCTC---TTG
>HQ4TV3T01BV5IF_AEG35
ATG--CT-TCTCCTAAA-G-ACTAA-GCC-AT-GC-ATGTCTTC-GAAT-AAG-AGG-AA
GCAA-TTC-TCTC--TGAA-TCT-GCGAA-CGGC-TCCG-CAAA-CCAGTT-GTAAA-CT
-AGAGCAAGCAAGTCTGGCGGGCTTCGGCC-------------------------TTCAG
A-CGATATGG-ATAA-CCC-TGGTAA-TTCT--GAGGCTAA-TA-CATGA-CCGCAAAAC
CGGGCAGCCCAGCAATGGATGCTCGGG---------------------------------
---GGATGTGCGATATGGCTTGACAATAA--------------CCGGG-AAA-GGACG-C
ACACTCAG-ACCGCG--CT-AAAAAGGATCGGGACTCTCTTCGGAGAACCTGG-------
----------------------------CCCCAGCGGCTC---TTG
>HQ4TV3T01B56WA_AEG40
ACG--CT-TTTTCTAAA-G-TCTAA-GCC-AT-GC-ATGCCTTC-GAAT-ACG-AGG-AA
GCAA-TTC-TCTC--TGAA-TCT-GCGAA-CGGC-TCCG-CAAA-CCAGTT-GTAAA-CT
-AGAGCAAGCAAGTCTGGCGGGCTTCGGCC-------------------------TCCAG
A-CGATATGG-ATAA-CCC-TGGTAA-TTCT--GAGGCTAA-TA-CATGA-CCGCAAAAC
CGGGCAGCCCAGCAATGGATGCCCGG----------------------------------
---GGATGTGCGATATGGCTTGACAATAA--------------CCGGG-AAA-GGACG-C
ACACTCAG-ACCGCG--CT-AAAAAGGATCCGGGACTCTCTTCGGAGAACCTGG------
----------------------------CCCCAGCGGCTC---TTG
>HQ4TV3T01CIT9D_AEG35
ATG--CT-TCTCCTGAA-G-ACTAA-GCC-AT-GC-ATGTCTTC-GAAT-AAG-AGG-AA
GCAA-TTC-TCTC--TGAA-TCT-GCGAA-CGGC-TCCG-CAAA-CCAGTT-GTAAA-CT
-ATAGCAAGCAAGCTCGTGCCCTTCACCGGG------------------------TGCGG
G-CAACACGG-ATAA-CCC-TGGTAA-TTCT--GAGGCTAA-TA-CATGA-CCGCAAAAC
CGGGCAGCCCAGCAACGGATGCTCGG----------------------------------
---GGATGTGCGATATGGCTTGACAATAA--------------CCGGG-AAA-GGACG-C
ACACTCAG-ACCGCG--CT-AAAAAAGGATCGGGACTCTCTTCGGAGAACCTGG------
----------------------------CCCCAGCGGCTC---TTG
>HQ4TV3T01BB44T_AEG43
ATG--CT-TCTCCTAAA-G-ACTAA-GCC-AT-GC-ATGCCTCC-GAAT-ACG-AGG-AA
GCAA-TTC-TCTC--TGAA-TCT-GCGAA-CGGC-TCCG-CAAA-CCAGTT-GTAAA-CT
-ATAGCAAGCAAGTCCGTGCTCCTTCGGGGG------------------------TGCGG
G-CAACATGG-ATAA-CCC-TGGTAA-TTCT--GAGGCTAA-TA-CAAGA-ACGTACTCC
CCGGCCGACTGGGTAACTGGAAAGTCGGG-------------------------------
---AGGTGTGTGATTTGGCACGAGGGATCTG------------CTGGG-AAT-AGACA-C
ATGCCTGG-ACCGCG--CC-AAAAACAGATGGGGCTTCCGCAAGGGTCGTCCTG------
----------------------------CCTGAGCGGCTC---TTG
>HQ4TV3T01BR4RX_AEG39
ATG--CT-TCTCCTAAA-G-ACTAA-GCC-AT-GC-ATGTCTTC-GAAT-ACG-AGG-AA
GCAA-TTC-TCTC--TGAA-TCT-GCGAA-CGGC-TCCG-CAAA-CCAGTT-GTAAA-CT
-ATAGCAAGCAAGCCCTAGGCCCCTCGGGGT------------------------CTGGG
G-CAACATGG-ATAA-CCC-TGGTAA-TTCT--GAGGCTAA-TA-CAAGA-ACGTAATAC
CTGGCTAACCGGTTCGCTGGAAGGCTGGG-------------------------------
---AGACGTGTAGATGCTTCGCGAGGAATCTG-----------CTGGG-AAT-AGACA-C
ATGCCTGG-ACCGCG--CC-AAAAACAGATGGGGCTTCCTGCAAGGGTCGTCCTG-----
----------------------------CCTGAGCGGCTC---TTG
>HQ4TV3T01BM71J_AEG35
ATG--CT-TCTCCTAAA-G-ACTAA-GCC-AT-GC-ATGTCTTC-GAAT-AAG-AGG-AA
GCAA-TTC-TCTC--TGAA-TCT-GCGAA-CGGC-TCCG-CAAA-CCAGTT-GTAAA-CT
-ATAGCAAGCAAGCTCGTGCCCTTCACCGGG------------------------TGCGG
G-CAACACGG-ATAA-CCC-TGGTAA-TTCT--GAGGCTAA-TA-CGAGA-TCGTACTCC
CTGGCTGACCGGGCAACTGGAAGGCTGGG-------------------------------
---AGGTGTGTGATTTAGCACGAGGAATCTG------------CTGGG-AAT-AGACA-C
ATGCCTGG-ACCGCGA-CC-AAAAACAGGTGGGGCTTCCCGGCAAGGGTCGTCCTG----
----------------------------CCTGAGCGGCTC---TTG
>HQ4TV3T01BFFJT_AEG35
ATG--CT-TCTCCTAAA-G-ACTAA-GCC-AT-GC-ATGCCCT--GAAT-AAG-AGG-AA
GCAA-TTC-TCTC--TGAA-TCT-GCGAA-CGGC-TCCG-CAAA-CCAGTT-GTAAA-CT
-AGAGCAAGCAAGTCTGGCGGGCTTCGGCC-------------------------TCCAG
A-CGATATGG-ATAA-CCC-TGGTAA-TTCT--GAGGCTAA-TA-CATGA-CCGCAAAAC
CGGGCAGCCCAGCAATGGATGCTCGG----------------------------------
---GGATGTGCGATATGGCTTGACTATGA--------------CCGGG-AAA-GGGCG-C
ACACTCTG-ACCGCG--CT-AAAAAAGGATCGGGACTCTCTTCGGAGAACCCTGGC----
----------------------------CCCAGCCGGCTC---TTG
>HQ4TV3T01A0LTK_AEG45
ATG--CT-TCTCCTAAA-G-GCTAA-GCC-AT-GC-ATGCCTTC-GAAT-ACG-AGG-AA
GCAA-TTC-TCTC--TGAA-TCT-GCAAA-CGGC-TCCG-CAAA-CCAGTT-GTAAA-CT
-ATAGCAAGCAAGCCTGGGTCCGCCTTCGGGTGGG--------------------CTCGG
G-CGATAAGG-ATAA-CCC-TGGTAA-TTCT--GAGGCTAA-TA-CAAGA-ACTTGACCC
CCCGGTGACCGGCTTGTCTGGAAGGCTGGG------------------------------
---GGAC-TGCGATTGTGGCTTGGTTTTT--------------CCAGG-AAA-GGGCG-C
ACGTTCAG-ACCACC--AT-CTAAAGGAAGGCCCTCACGGGCT-----------------
----------------------------GACCGGTGGCTC---TTG
>HQ4TV3T01CD7RZ_AEG44
ATG--CT-TCTCCTAAA-G-ACTAA-GCC-AT-GC-ATGCTCT--GAAT-ATG-AGG-AA
GCAA-TTC-TCTC--TGAA-TCT-GCGAA-CGGC-TCCG-CAAA-CCAGTT-GTAAA-CT
-ATAGCAAGCAAGCCTGGGTCCGCCTTCGGGTGGG--------------------CTCGG
G-CGATAAGG-ATAA-CCC-TGGTAA-TTCT--GAGGCTAA-TA-CAAGA-ACTTGACCC
CCGGTCGACCGGCTTGTCTGGAAGGCTGGG------------------------------
---GGACGTGCGATTGTGGCTTGGTTTTTT-------------CCAGG-AAA-GGGCG-C
ACGTTCAG-ACCACC--AT-CTAAAGGAAGGCCCTCACGGGCT-----------------
----------------------------GACCGGTGGCTC---TTG
>HQ4TV3T01BK1NE_AEG35
ATG--CT-TCTCCTAAA-G-ACTAA-GCC-AT-GC-ATGCCTTCGGAAT-ACG-AGG-AA
GCAA-TTC-TCTC--TGAA-TCT-GCGAA-CGGC-TCCG-CAAA-CCAGTT-GTAAA-CT
-ATAGCAAGCAAGCCTGGGTCCGCCTTCGGGTGGGG-------------------CTTGG
G-CGATAAGG-ATAA-CCC-TGGTAA-TTCT--GAGGCTAA-TA-CAAGA-ACTTGACCC
CCGGTCGACCGGCTTGTCTGGAAGGCTGGG------------------------------
---GGACGCGCGATTGTGGCTTGGTTTTT--------------CCAGG-AAA-GGGCG-C
ACGTTCAG-ACCACC--AT-CTAAAGGAAGGCCCTCACGGGCT-----------------
----------------------------GACCGGTGGCTC---TTG
>HQ4TV3T01CEZ7E_AEG50
ATG--CT-TTTCCTAAA-G-ACTAA-GCC-AT-GC-ATGCCTCC-GAAT-AAG-AGG-AA
GCAA-TTC-TCTC--TGAA-TCT-GCGAA-CGGC-TCCG-CAAA-CCAGTT-GTAAA-CA
-ATAGCAAGCAAGCTGGGGGTCCGCAAGGGC------------------------CCTTG
G-CAACATGG-ATAA-CCG-TGGTAA-TTCT--GAGGCTAA-TA-CATGA-CACACC-AA
CTCGGCGGGCTGGGGCAACCCGGCTTGCTGGG----------------------------
---GGACGTGCGAATCAGCAATGCTATAACGAACA--------TCGGG-AAT-GAGCG-C
ACGTTCAG-ACCGCC--AT-CCAAACGGGTGAGGGGGGGCTTCGGCTTCTTCGAT-----
----------------------------CCCGGGCGGCCCGT-CTG
>HQ4TV3T01CCZF2_AEG36
ATG--CT-TCTCCTAAA-G-ACTAA-GCC-AT-GC-ATGCCTCC-GACT-A-G-AAG-A-
GCAA-TTC-TCTC--CGAA-TCT-GCGAT-CGGC-TCCG-CAAA-CCAGTT-GTAAA-CC
-ATAGCAGCGTTCCGCCCGGCTTCAGCAATGGAGT--------------------CGGGC
A-TTATATGG-ATAA-CCG-TGGTAA-TTCT--GAGGCTAA-TA-CATGG-CACACCGAA
ACCGGCAAGCCGGGGCAACCTGGCCGGCCGGA----------------------------
---GGACGTGCGATCGGCATGCTATACAAGACA----------TCGGG-AAT-GAGCG-C
ACGTTCAG-ACCGCT--TT-CCAAACGGGTGAAGGGAGGCTTCGGCTTCCTCGAT-----
----------------------------CCCGGGCGGCCT---CTG
>HQ4TV3T01CALYP_AEG43
ATG--CT-TCTCCTAAA-G-ATTAA-GCC-AT-GC-ATGCCTTC-GAAT-AAG-AGG-AA
GCAA-TTC-TCTC--TGAA-TCT-GCGAA-CGGC-TCCG-CAAA-CCAGTT-GTAAA-CC
-ATAGCAGCGTTCCGCCCGGCTTCAGCAATGGAGT--------------------CGGGC
A-TTATATGG-ATAA-CCG-TG-TAA-TTCT--GAGGCTAA-TA-CATGA-CACACCGAA
ACCGGCAAGCCGGGGCAACCTGGCCGGCCGGA----------------------------
---GGACGTGCGATCGGCATGCTATACAAGACA----------TCGGG-AAT-GAGCG-C
ACGTTCAG-ACCGCT--TT-CCAAACGGGTGAAGGGAGGCTTCGGCTTCCTCGAT-----
----------------------------CCCGGGCGGCCT---CTG
>HQ4TV3T01B0HR3_AEG36
ATG--CT-TTTCCTAAA-G-ATTAA-GCC-AT-GC-ATGCCTAA-GACT-ATG-AGG-AA
GCAA-TTC-TCTC--TGAA-TCT-GCGAA-CGGC-TCCG-CAAA-CCAGTT-GTAAA-CC
-ATAGCAGCGTTCCGCCCGGCTTCAGCAATGGAGT--------------------CGGGC
A-TTATATGG-ATAAACCG-TGGTAA-TTCT--GAGGCTAA-TA-CATGA-CACACCGAA
ACCGGCAAGCCGGGGCAACCTGGCCGGCCGGA----------------------------
---GGACGTGCGATCGGCATGCTATACAAGACA----------TCGGG-AAT-GAGCG-C
ACGTTCAG-ACCGCT--CT-CCAAACGGGTGAAGGGAGGCTTCGGCTTCCTCGAT-----
----------------------------CCCGGGCGGCCT---CTG
>HQ4TV3T01B9GJT_AEG41
ATG--CTTTTTCCTAAA-G-ATTAA-GCC-AT-GC-ATGCCTAG-GACT-GTG-AGG-AA
GCAA-TTC-TCTC--TGAA-TCT-GCGAA-CGGC-TCCG-CAAA-CCAGTT-GTAAA-CC
-ATAGCAGCGTTCCGCCCGGCTTCAGCAATGGAGT--------------------CGGGC
A-TTATATGG-ATAA-CCG-TGGTAA-TTCC--GAGGCTAA-TA-CATGA-CACACCGAA
ACCGGCGAGCCGGGGCAACCTGGCTGGCCGGA----------------------------
---GGACGTGCGATCGGCATGCTATACAAGACA----------TCGGG-AAT-GAGCG-C
ACGTTCAG-ACCGCT--TT-CCAAACGGGTGAAGGGAGGCTTCGGCTTCCTCGAT-----
----------------------------CCCGGGCGGCCT---CTG
>HQ4TV3T01AUEPL_AEG39
ATG--CT-TTTCCTAAA-G-ATTAA-GCC-AT-GC-ATGCCTAA-GACT-ATG-AGG-AA
GCAA-TTC-TCTC--TGAA-TCT-GCGAA-CGGC-TCCG-CAAA-CCAGTT-GTAAA-CC
-ATAGCAGTGTTCCGCCCGGCTTCAGCAATGGGGT--------------------CGGGC
A-TTATATGG-ATAA-CCG-TGGTAA-TTCT--GAGGCTAA-TA-CATGA-CACACCAAC
TCGGCGGGCTGGGGGCAACCCGGCTTGCTGGG----------------------------
---GGACGTGCGAATCAGCAATGCTATAACGAACA--------TCGGG-AAT-GAGCG-C
ACGTTCAG-ACCGCC--AT-CCAAACGGGTGAGGGGGGGCGTTCGGGCTTCTTCGAT---
----------------------------CCCGGGCGGCCGT--CTG
>HQ4TV3T01B4S8Y_AEG37
ATG--CTTTTTCCTAAA-G-ATTAA-GCC-AT-GC-ATGCCTAA-GACT-ATG-AGG-AA
GCAA-TTC-TCTC--TGAA-TCT-GCGAA-CGGC-TCCG-CAAA-CCAGTT-GTAAA-CC
-ATAGCAGTGTTCCGCCCGGCTTCAGCAATGGGGT--------------------CGGGC
A-TTATATGG-ATAA-CCG-TGGTAA-TTCT--GAGGCTAA-TA-CATGA-CACACCAAC
TCGGCGGGCTGGGGCAACCCGGCTTGCTGGG-----------------------------
---GGACGTGCGAATCAGCAATGCTATAACGAACA--------TCGGG-AAT-GAGCG-C
ACGTTCAG-ACCGCC--AT-CCAAACGGGTGAGGGGGGGCTTCGGGCTTCTTCGAT----
----------------------------CCCGGGCGGCCT---CTG
>HQ4TV3T01B5K6D_AEG38
ATG--CT-TTTCCTAAA-G-ATTAA-GCC-AT-GC-ATGCCTAA-GACT-ATG-AGG-AA
GCAA-TTC-TCTC--TGAA-TCT-GCGAA-CGGC-TCCG-CAAA-CCAGTT-GTAAA-CC
-ATTGCAGTGTTCCGCCCGGCTTCAGCAATGGAGT--------------------CGGGC
A-TTATATGG-ATAA-CCG-TGGTAA-TTCT--GAGGCTAA-TA-CATGA-CACACATAA
CCTGGCGGGCTGGGGCAACCCGGCTTGCTGGG----------------------------
---GGACGTGCGATTCAGCAGTGCTATAACAAATA--------TCGGG-AAT-GAGCG-C
ACGTTCAG-ACCGCC--AT-CCAAACGGGTGAAGGGGGGCTCCGGCTTCTTCGAT-----
----------------------------CTCGGGCGGCCT---CTG
>HQ4TV3T01B8Q0H_AEG49
ATG--CT-TCTCCTAAA-G-ACTAA-GCC-AT-GC-ATGCCCT--GAAT-AAG-AGG-AA
GCAA-TTC-TCTC--TGAA-TCT-GCGAA-CGGC-TCCG-CAAA-CCAGTT-GTAAA-CC
-ATAGCAGTGTTCCGCCCGGCTTCAGCAATGGGGT--------------------CGGGC
A-TTATATGG-ATAA-CCG-TGGTAA-TTCT--GAGGCTAA-TA-CATGA-CACACTAAC
CTGGCGGGCTGGGGCAACCCGGCTTGCTGGG-----------------------------
---GGACGTGCGAAATCAGCAATGCTATAACGAACA-------TCGGG-AAT-GAGCG-C
ACGTTCAG-ACCGCC--AT-CCAAACGGGTGAGGGGGGGCTTCGGCTTCCTCGAT-----
----------------------------CCCGGGCGGCCT---CTG
>HQ4TV3T01BQ51L_AEG49
ATG--CT-TTTCCTAAA-G-ATTAA-GCC-AT-GC-ATGCCTAA-GACT-GTG-AGG-AA
GCAA-TTC-TCTC--TGAA-TCT-GCGAA-CGGC-TCCG-CAAA-CCAGTT-GTAAA-CC
-ATAGCAGCGTTCCGCCCGGCTTCAGCAATGGAGT--------------------CGGGC
A-TTATATGG-ATAA-CCG-TGGTAA-TTCT--GAGGCTAA-TA-CATGA-CACACTAAC
CTGGCGGGCTGGGGCAACCCGGCTTGCTGGG-----------------------------
---GGACGTGCGAAATCAGCAATGCTATAACGAACA-------TCGGG-AAT-GAGCG-C
ACGTTCAG-ACCGCC--AT-CCAAACGGGTGAGGGGGGCTTCGGCTTCCTCGAT------
----------------------------CCCGG-CGGCCT---CAG
>HQ4TV3T01A0KEL_AEG37
ATG--CT-TTTCCTAAA-G-ATTAA-GCC-AT-GC-ATGCCTAA-GACT-ATG-AGG-AA
GCAA-TTC-TCTC--TGAA-TCT-GCGAA-CGGC-TCCG-CAAA-CCAGTT-GTAAA-CC
-ATAGCAGTGTTCCGCCCGGCTTCAGCAATGGGGT--------------------CGGGC
A-TTATATGG-ATAA-CCG-TGGTAA-TTCT--GAGGCTAA-TA-CATGA-CACACTAAC
CTGGCGGGCTGGGGGCAACCCGGCTTGCTGGG----------------------------
---GGACGTGCGAAATCAGCAATGCTATAACGAACA-------TCGGG-AAT-GAGCG-C
ACGTTCAG-ACCGCC--AT-CCAAACGGGTAGGAGGGGGGGCGTTCGGCTTCCTCGAT--
----------------------------CCCGGGCGGCCT---CTG
>HQ4TV3T01B01AD_AEG38
ATG--CT-TTTCCTAAG-G-ACTAA-GCC-AT-GC-ACGTCTCC-GAAT-AAG-AGG-AA
GCAA-TTC-TCTC--TGAA-TCT-GCGAA-CGGC-TCCG-CAAA-CCAGTT-GTAAA-CC
-ATAGCAGTGTTCCGCCCGGCTTCAGCAATGGGGT--------------------CGGGC
A-TTATATGG-ATAA-CCG-TGGTAA-TTCT--GAGGCTAA-TA-CATGA-CACACCAAC
TCGGCGGGCTGGGGCAACCCGGCTTGCTGGG-----------------------------
---GGACGTGCGAATCAGCAATGCTATAACGAACA--------TCGGG-AAT-GAGCG-C
ACGTTCAG-ACCGCC--AT-CCAAACGGGTGAGGGGGGGGCTTCGGCTTCTTCGAT----
----------------------------CCCGGGCGGCCT---CTG
>HQ4TV3T01BEU53_AEG37
ATG--CT-TTTCCTAAA-G-ATTTA-GCC-AT-GC-ATGCCTAA-GACT-ATG-AGG-AA
GCAA-TTC-TCTC--TGAA-TCT-GCGAA-CGGC-TCCG-CAAA-CCAGTT-GTAAA-CC
-ATAGCAGTGTTCCGCCCGGCTTCAGCAATGGGGT--------------------CGGGC
A-TTATATGG-ATAA-CCG-TGGTAA-TTCT--GAGGCTAA-TA-CATGA-CACACTAAC
CCTGGCGGGCTGGGGCAACCCGGCTTGCTGGG----------------------------
---GGACGTGCGAAATCGGCAATGCTATAACGAACAA------TCGGG-AAT-GAGCG-C
ACGTTCAG-ACCGCC--AT-CCAAACGGGTGAGGGGGGGCTTCGGGCTTCCTCGAT----
----------------------------CCCGGGCGGCCGT--CTG
>HQ4TV3T01A9STP_AEG40
ACG--CT-TTTTCTAAA-G-TCTAA-GCC-AT-GC-ATGCCTAA-GACT-ATG-AGG-AA
GCAA-TTC-TCTC--TGAA-TCT-GCGAA-CGGC-TCCG-CAAA-CCAGTT-GTAAA-CC
-ATAGCAGTGTTCCGCCCGGCTTCAGCAATGGGGT--------------------CGGGC
A-TTATATGG-ATAA-CCG-TGGTAA-TTCT--GAGGCTAA-TA-CATGA-CACACTAAC
CTGGCGGGCTGGGGCAACCCGGCTTGCTGGG-----------------------------
---GGACGTGCGAAATCAGCAATGCTATAACGAACA-------TCGGG-AAT-GAGCG-C
ACGTTCAG-ACCGCC--AT-CCAAACGGGTGAGGAGGGCCTCGGCTTCCTCGAT------
----------------------------CCCGGGCGGCCT---CTG
>HQ4TV3T01BMBOD_AEG36
ATG--CT-TTTCCTAAA-G-ATTAA-GCC-AT-GC-ATGCCTAA-GACT-ATG-AGG-AA
GCAA-TTC-TCTC--TGAA-TCT-GCGAA-CGGC-TCCG-CAAA-CCAGTT-GTAAA-CC
-ATAGCAGCGTTCCGCCCGGCTTCAGCAATGGGGC--------------------CGGGC
A-TTATATGG-ATAA-CCG-TGGCAA-TTCT--GAGGCTAA-TA-CATGA-CACACTAAC
CCGTCGGGCTGGGGGCAACCTCGGCTCGGTGGG---------------------------
---GGACGTGCGATAAACACCGGCTACAATTAAAAATA-----CCGACGAAAAGGACG-C
ACGTTCAG-ACCGCC--AT-CCAAACGGGGGAGGGGCTTCGGCTTCGGAA----------
----------------------------CCCGGGCGGCCC---CTG
>HQ4TV3T01BY3NS_AEG37
ATG--CT-TTTCCTAAA-G-ATTAA-GCC-AT-GC-ATGCCTAA-GACT-ATG-AGG-AA
GCAA-TTC-TCTC--TGAA-TCT-GCGAA-CGGC-TCCG-CAAA-CCAGTT-GTAAC-CC
-ATAGCAGCGTTCCGCCCGGCTTCAGCAATGGGGCC-------------------GGGGC
A-TTATATGG-ATAA-CCG-TGGTAA-TTCT--GAGGCTAA-TA-CATGA-CACACTAAC
CCGTCGGGCTGGGGGCAACCTCGGCTTGGTGGG---------------------------
---GGACGTGCGATAAACACCGGCTACAATTAAAAATA-----CCGCG-AAAAGGACG-C
ACGTTCAG-ACCGCC--AT-CCAAACGGGGGAGGGGGCGTTCGGCTTCGGAA--------
----------------------------CCCGGGCGGCCC----TG
>HQ4TV3T01BXM1P_AEG37
ATG--CT-TTTCCTAAA-G-ATTAA-GCC-AT-GC-ATGCCTAA-GACTTATG-AGG-AA
GCAA-TTC-TCTC--TGAA-TCT-GCGAA-CGGC-TCCG-CAAA-CCAGTT-GTAAA-CC
-ATAGCAGTGTTCCGCCCGGCTTCAGCAATGGGGT--------------------CGGGC
A-TTATATGG-ATAA-CCG-TGGTAA-TTCT--GAGGCTAA-TA-CATGA-CACACTAAC
CCGTCGGGCTGGGGGCAACCTCGGCTTGGTGGG---------------------------
---GGACGTGCGATAAACACCGGCTACAATTAAAAATA-----CCGCGAAAA-GGACG-C
ACGTTCAG-ACCGCC--AT-CCAAACGGGGGAGGGGGCTTCGGCTTCGGAA---------
----------------------------CCCGGGCGGCCC---CTG
>HQ4TV3T01BA8IN_AEG37
ATG--CT-TCTCCTAAA-G-ACTAA-GCC-AT-GC-ATGCCTAA-GACT-ATG-AGG-AA
GCAA-TTC-TCTC--TGAA-TCT-GCGAA-CGGC-TCCG-CAAA-CCAGTT-GTAAA-CC
-ATAGCAGTGTTCCGCCCGGCTTCAGCAATGGGGGT-------------------CGGGC
A-TTATATGG-ATGA-CCG-TGGTAA-TTCT--GAGGCTAA-TA-CATGA-CACACCAAC
TCGGCGGGCTGGGGCAACCCGGCTTGCTGGG-----------------------------
---GGACGTGCGAATCAGCAATGCTATAACGAACA--------TCGGG-AAT-GAGCG-C
ACGTTCAG-ACCGCC--AT-CCAAACGGGTGAGGGGGGCTTCGGCTTCTTCGAT------
----------------------------CCCGGGCGGCCT---CTG
>HQ4TV3T01AJTAN_AEG37
ATG--CTTTTTCCTAAA-G-ATTAA-GCC-AT-GC-ATGCCTAA-GACT-ATG-AGG-AA
GCAA-TTC-TCTC--TGAA-TCT-GCGAA-CGGC-TCCG-CAAA-CCAGTT-GTAAA-CC
-ATAGCAGTGTTCCGCCCGGCTTCAGCAATGGGGGT-------------------CGGGC
A-TTATATGG-ATAA-CCG-TGGTAA-TTCT--GAGGCTAA-TA-CATGA-CACACTAAC
CTGGCGGGCTGGGGCAACCCGGCTTGCTGGG-----------------------------
---GGACGTGCGAAATCAGCAATGCTATAACGAACA-------TCGGGGAAT-GAGCG-C
ACGTTCAG-ACCGCC--AT-CCAAACGGGTGAGGGGGGGCTTCGGCTTCCTCGAT-----
----------------------------CCCGGGCGGCCT---CTG
>HQ4TV3T01CFMGE_AEG37
ATG--CT-TCTCCTAAA-G-ACTAA-GCC-AT-GC-ATGCCTCC-GACT-A-G-AAG-A-
GCAA-TTC-TCTC--CGAA-TCT-GCGAA-CGGC-TCCG-CAAA-CCAGTT-GTAAA-CC
-ATAGCGAGCATGCCCTTGAGCCGGTCGCAAGACTGGTT----------------CTCGG
G-TAATAAGG-ATAA-CCC-TGGTAA-TTCT--GAGGCTAA-TA-CATGA-ACGCAAATC
TTGGCTAACCGGGCAACTGGAAGGCTGGG-------------------------------
---GGACGTGTGATTGAGTCGCAATATTG--------------CTGGG-AGT-AGACG-C
ACGTTCAG-ACCACC--AT-ACCAAACAGTCTTGCTGGGGTTCGCCTCGGCTCG------
----------------------------TCTGGGTGGCTC---TCG
>HQ4TV3T01BXJDL_AEG37
ATG--CT-TCTCCTAAA-G-ACTAA-GCC-AT-GC-ATGCCTCC-GACT-A-G-AAG-A-
GCAA-TTC-TCTC--CGAA-TCT-GCGAA-CGGC-TCCG-CAAA-CCAGTT-GTAAA-CC
-ATAGCGAGCATGCCCTTGGACCGGTCGAAAGGCTGGTC----------------CTTGG
G-TGATAAGG-ATAA-CCC-TGGTAA-TTCT--GAGGCTAA-TA-CTTGA-CTGCAAAGC
CTGGCTAAACCGGGCAACCGGAAGGCTGGG------------------------------
---GGACGTGTGAGTTGATGCGCAAAATATAG-----------CTGGG-AGT-AGATA-C
ACGTCCAG-ACCACC--AT-ACCAAACAGTCTTGCTCGCCGCTTGCGGCTTGCCGG----
----------------------------TCTGGGTGGCTC---TCG
>HQ4TV3T01AVIH9_AEG39
ATG--CT-TTTCCTAAA-G-ATTAA-GCC-AT-GC-ATGCCTTC-GAAT-ACG-AGG-AA
GCAA-TTC-TCTC--TGAA-TCT-GCGAA-CGGC-TCCG-CAAA-CCAGTT-GTAAA-CT
-ACGGCAAGCAAGCTCGGAGTCGGCACCCGCCGG---------------------CCGAG
G-GCATATGG-GTAA-CCC-TGGTAA-TTCT--GAGGCTAA-TA-CGAGA-ACGTAACTC
TCGACTAACCCGCAAGGGAAGGTTGGG---------------------------------
---GGACGTGTGAGTCAGCACGAAGGACA--------------CCAAG-AAA-GGGCG-C
ACGTTTGG-ACCGCG--CT-ACAAAGGATCAGGTGGACGCCTCCGGGCTGAAGCTTGG--
----------------------------CCCCAGCGGCTC---TTG
>HQ4TV3T01ATPPX_AEG35
ATG--CT-TCTCCTAAA-G-ACTAA-GCC-AT-GC-ATGCCTTC-GAAT-ACG-AGG-AA
GCAA-TTC-TCTC--TGAA-TCT-GCGAA-CGGC-TCCG-CAAA-CCAGTT-GTAAA-CT
-ACGGCAAGCAAGCCCTCGGCGGCAGGCCGAC-----------------------GGGGG
G-CTATAAGG-GTAA-CCC-TGGTAA-TTCT--GAGGCTAA-TA-CAAGA-ACGTAAACC
CCGGCTACCCGCAAGGGAACGCTGGGA---------------------------------
---ATATGTGTGATTCAGCACGAAGGAAAA-------------CCAAG-AAA-GGGCG-C
ACGTTTGG-ACCGCG--TT-ATAAAGGAATCGGGCTGACGCTTCGGCAGACGCCTGG---
----------------------------CCCCAGCGGCTC---TTG
>HQ4TV3T01ALIGT_AEG43
ATG--CT-TCTCCTAAA-G-ACTAA-GCC-AT-GC-ATGTCTTC-GAAT-AAG-AGG-AA
GCAA-TTC-TCTC--TGAA-TCT-GCGAA-CGGC-TCCG-CAAA-CCAGTT-GTAAA-CT
-ACGGCAAGCAAGCTCGGAGCCGGCACCCGCCGG---------------------CCGAG
G-GCATATGG-GTAA-CCC-TGGTAA-TTCT--GAGGCTAA-TA-CGAGA-ACGTAACTC
CCGGCTAACCCGCAAGGGACGGTTGGG---------------------------------
---GGACGTGTGAGTCATCACGAAAGACA--------------CCAAG-AAA-GGGCG-C
ACGTTTGG-ACCGCG--CT-ACAAAGGATCAGGTGGACGCCTACGGGCTGAAGCTTGG--
----------------------------CCCCAGCGGCTC---TTG
>HQ4TV3T01AJ49N_AEG49
ATG--CT-TCTCCTAAA-G-ACTAA-GCC-AT-GC-ATGCCTTC-GAAT-AAG-AGG-AA
GCAA-TTC-TCTC--TGAA-TCT-GCGAA-CGGC-TCCG-CAAA-CCAGTT-GTAAA-CT
-AGAGCAAGCAAGTCTGGCGGGCTTCGGCC-------------------------TCCAG
A-CGATATGG-ATAA-CCC-TGGTAA-TTCT--GAGGCTAC-TA-CGAGA-ACGCAATCC
CTGAGCAACCGGGCAACTGGAAGCTTGGG-------------------------------
---AGGCGTGCAAGTTGTGTCGCGAGAAATCG-----------CCGGG-AAT-GGATG-C
ACGCCTGG-ACCGCG--CC-AAAGACAGATGGGTGCTGCTTGCCTTCACGGGTCGGCGGT
GCCTG-----------------------CCTGAGCGGCTCG--TTG
>HQ4TV3T01A1S4R_AEG50
ATG--CT-TCTCCTAAA-G-ACTAA-GCC-AT-GC-ATGCCTTC-GAAT-AAG-AGG-AA
GCAA-TTC-TCTC--TGAA-TCT-GCGAA-CGGC-TCCG-CAAA-CCAGTT-GTAAA-CT
-ATAGCAAGCAGGCCGCGTGCCGGCCCTCACGGGCTGGT----------------GCGCG
G-TCAGATGG-ATAA-CCC-TGGTAA-TTCT--GAGGCTAA-TA-CATGA-ACGTAGAAC
CTAGTTGACCGGGTTTCGGCCTGGGATTCTGGG---------------------------
---GGATGTGTGATTGCAGGCTTGGTTTAA-------------CCGGG-AAT-GGGCG-C
ACTTCCAG-ACCGCG--CT-AAAAAGGATCGGGCTTTCGGGCCTGG--------------
----------------------------CCCCAGCGGCTC----TG
>HQ4TV3T01CDWGU_AEG50
ATG--CT-TCTCCTAAA-G-ACTAA-GCC-AT-GC-ATGCCTTC-GAAT-AAG-AGG-AA
GCAA-TTC-TCTC--TGAA-TCT-GCGAA-CGGC-TCCG-CAAA-CCAGTT-GTAAA-CT
-ATAGCAAGCAGGCCGCGTGCCGGCCCTCACGGGCTGGT----------------GCGCG
G-TCAGATGG-ATAA-CCC-TGGTAA-TTCT--GAGGCTAA-TA-CATGA-ACGTAAACC
TAGTTGACCGGGTTTCGGCCTGGGATTCTGGG----------------------------
---GGATGTGTGATTGCAGGCTTGGTTTAA-------------CCGGG-AAT-GGGCG-C
ACTTCCAG-ACCGTCG-CT-AAAAAGGATCGGGCTTTCGGGCCTG---------------
----------------------------GCCCAGCGGCTC---TTG
>HQ4TV3T01AYNCM_AEG35
ATG--CT-TCTCCTAAA-G-ACTAA-GCC-AT-GC-ATGTCTTC-GAAT-AAG-AGG-AA
GCAA-TTC-TCTC--TGAA-TCT-GCGTA-CGGC-TCCG-CACA-CCAGTT-GTAAA-CC
-AAAGCAAGCAAGCCCGGTCTCGACGCCTTTCGGGGCTAGGG-------------GCCGG
G-CTACAAGG-ATAA-CCC-TGGTAA-TTCT--GAGGCTAA-TA-CTTGA-CACCTAACC
TGTCGACTGGGTCTCGGCCCGGGAAGCGGGG-----------------------------
---GGATGTGCGACTATCGGGCCAACGAAA-------------CCGG--AAA-GAGCG-C
ACGTTCAG-ACCAC---TT-AAAAAGGCCACGGGGTCCCTCGGGCCTCG-----------
----------------------------GGGCTGTGGCTC---TTG
>HQ4TV3T01CCSX6_AEG35
ATG--CT-TCTCCTAAA-G-ACTAA-GCC-AT-GC-ATGCCTCC-GAAT-AAG-AGG-AA
GCAA-TTC-TCTC--TGAA-TCT-GCGAA-CGGC-TCCG-CAAA-CCAGTT-GTAAA-CC
-AAAGCAAGCAAGCCGGTCGGCCGGGGCCTTCACGGGTCCTGGCC----------AGCTG
G-CAACACGG-ATAA-CCC-TGGTAA-TTCT--GAGGCTAA-TA-CGAGA-AAGTACTAC
CTGGTCGGCCGGGCAACCGGTCGGTCG---------------------------------
---GGATGTGTGCGATCTTCCGCTGAATTTTTA----------CCGGG-AAT-GGGCG-C
ACGCTTCG-ACCGCG--CT-AAACACGGATGGGTACTTCGGTGCCTG-------------
----------------------------CCCGAGCGGCTC---TTG
>HQ4TV3T01B3OFA_AEG50
ATG--CT-TTTCCTAAA-G-ATTAA-GCC-AT-GC-ATGCCTCC-GAAT-AAG-AGG-AA
GCAA-TTC-TCTC--TGAA-TCT-GCGAA-CGGC-TCCG-CAAA-CCAGCT-GCAAA-CT
-AGGGCAGGCACGCCTGGTCAGGGCCCTCACGGGTCCAG----------------GCCAG
G-CTACATGG-ATAA-CCC-TGGTAA-TTCT--GCGGCTAA-TA-CAAGA-ATGCAAAGC
CTTGCTAACCGGTCAAACGGAAGGCGGGG-------------------------------
---GGGCGTGCTCTTTAAGTTGCAAGTATAA------------CCGGG-AAA-GGGGG-C
ACGTCATG-ACCGCG--CT-AAAAAGGAAAGTTGGTTTACTCCTTCT-------------
----------------------------CTCCAGCGGCTC---TTG
>HQ4TV3T01AVWX0_AEG33
ATG--CT-TCTCCTAAA-G-ACTAA-GCC-AT-GC-ATGTCTTC-GAAT-AAG-AGG-AA
GCAA-TTC-TCTC--TGAA-TCT-GCGAA-CGGC-TCCG-CAAA-CCAGTT-GTAAA-CT
-ATAGCAAGCATACCCGGGTCTCCCTTCGCGGGGGGG------------------TCCGG
G-TCCTAGGG-ATAA-CCC-TGGTAA-TTCT--GAGGCTAA-TA-CCACC-ACGTACAAC
CTGGCTTACCGGCAACGGAAGGCCTGGG--------------------------------
---GGGCGTGCGAGTGTTTTCGCGAGGTTTA------------CCGGG-AAA-GGACG-C
ACGTCTTG-ACCGCG---T-AAAAAGGATGCCCGCCTCTCGGGGTGGGT-----------
----------------------------TTCTAGCGGCTC---TTG
>HQ4TV3T01B7331_AEG39
ATG--CT-TCTCCTAAA-G-ACTAA-GCC-AT-GC-ATGCCTTC-GAAT-ACG-AGG-AA
GCAA-TTC-TCTC--TGAA-TCT-GCGAA-CGGC-TCCG-CAAA-CCAGTT-GTAAA-CT
-ATAGCAAGCCGGCTTTGTGCCTGCCTTCACGGGTGGGT----------------GCTTG
G-CGATATGG-ATAA-CCC-TGGTAA-TTCT--GAGGCTAA-TA-CAAGA-ACGTAAAAC
CTGGCTGACTGCTCGCGCGGAGGCTGGG--------------------------------
---GGACGTGCGAGTTGTGTCGCGAGAAATCT-----------CCGGG-GGT-GGACG-C
ACGTTCAG-ACCGCG--CT-ACAAAGGAAAGGCTCCCTTCACGGGGGGCTTG--------
----------------------------CCCCAGCGGCTC---TTG
>HQ4TV3T01A8LIM_AEG36
ATG--CT-TCTCTTAAA-G-ACTAA-GCC-AT-GC-ATGCCTTC-GAAT-AAG-AAG-AA
GCAA-TTC-TCTC--TGAA-TCT-GCGAA-CGGC-TCCG-CACA-CCAGTT-GTAAA-CT
-ACAGCATGCATGTTTCATTGCTTTCGCAAGAAAGT-------------------AATGG
T-GCAAACGG-ATAA-CCC-TGGTAA-TTCT--GAGGCTAA-TA-CGAGA-ACGTACGAC
ACTTTTGACCAGCAATGGAAGAAAGGG---------------------------------
---AAGTGTGCGCTTTCAGCCGAGGTTTTA-------------CTAGG-AGA-AGTCG-C
ACACTTGG-ACCGCG--CC-AAAGACAATCCTGGATTTCACTCGTGATTTTTCAGG----
----------------------------TTTGAGCGGCTC---TTG
>HQ4TV3T01B188K_AEG30
ATG--CT-TCTCCTAAA-G-ACTAA-GCC-AT-GC-ATGCCCT--GAAT-AAG-AGG-AA
GCAA-TTC-TCTC--TGAA-TCT-GCGAA-CGGC-TCCG-CAAA-CCAGTT-GTAAA-CT
-AGAGCAAGCAAGTCTGGCGGGCTTCGGCC-------------------------TCCAG
A-CGATATGG-ATAA-CCC-TGGTAA-TTCT--GAGGCTAA-TA-CATGA-CCGCAAAAC
CGGGCAGCCCAGCAATGGATGCTCGG----------------------------------
---GGATGTGCGATATGGCTTGACTATGA--------------CCGGG-AAA-GGGCG-C
ACACTCTG-ACCGCGA-CT-AAAAAGGATCGGGACTCTCTTCGGAGAACCTGG-------
----------------------------CCCCAGCGGCTC---TTG
>HQ4TV3T01ASF3L_AEG35
ATG--CT-TCTCCTAAA-G-ACTAA-GCC-AT-GC-ATGCCCT--GAAT-AAG-AGG-AA
GCAA-TTC-TCTC--TGAA-TCT-GCGAA-CGGC-TCTG-CAAA-CCAGTT-GTAAA-CT
-AGAGCAAGCAAGTCTGGCGGGCTTCGGCC-------------------------TCCAG
A-CGATATGG-ATAA-CCC-TGGTAA-TTCT--GAGGCTAA-TA-CATGA-CCGCAAAAC
CGGGCAGCCCAGCAATGGATGCTCGG----------------------------------
---GGATGTGCGATATGGCTTGACTATGA--------------CCGGG-AAA-GGGCG-C
ACACTCTG-ACCGCG--CT-AAAAAGGATCGGGACTCTCTTCGGAGAACCTGG-------
----------------------------CCCCAGCGGCTC---TTG
>HQ4TV3T01AJSVQ_AEG39
ATG--CTTTTTCCTAAA-G-ATTAA-GCC-AT-GC-ATGCCTTC-GAAT-AAG-AGG-AA
GCAA-TTC-TCTC--TGAA-TCT-GCGAA-CGGC-TCCG-CAAA-CCAGTT-GCAAA-CT
-CGAGTAAGCTCGCTTGACCACGGACCCTCACGGGTCCAG---------------GTCAA
G-CTACATGG-ATAA-CCC-TGGTAA-TTCT--GAGGCTAA-TA-CATGA-CAGTAAGCA
AGCTCGGCCAGCATCAGTTTCCTCGTGAAACCGCTGGCCGGGT-----------------
---GGATGTGTGATTAACGGCTTGGGAAC--------------CCGTG-ACA-GAACG-C
ACGTTTAG-ACCATCG-TC-AATGGCCGCTGCGGTTCCTCGGGACCAAAGCCG-------
----------------------------GCTAGGTGGCCC---TTA
>HQ4TV3T01B81EV_AEG39
ATG--CT-TCTCCTAAA-G-ACTAA-GCC-AT-GC-ATGCCTCC-GAAT-AAG-AGG-AA
GCAA-TTC-TCTC--TGAA-TCT-GCGAA-CGGC-TCCG-CAAA-CCAGTT-GCAAA-CT
-CGAGTAAGCTCGCTTGACCACGGACCCTCACGGGTCCAG---------------GTCAA
G-CTACATGG-ATAA-CCC-TGGTAA-TTCT--GAGGCTAA-TA-CATGA-CAGTAAGCA
AGCTCGGCCAGCATCAGTTTCCTCGTGAAACCGCTGGCCGGGT-----------------
---GGATGTGTGATTAACGGCTTGGGAAC--------------CCGTG-ACA-GAACG-C
ACGTTTAG-ACCATCG-TC-AATGGCCGCTGCGGTTCCTCGGGACCAAAGCCG-------
----------------------------GCTAGGTGGCTC---TTA
>HQ4TV3T01AWTR2_AEG46
ATG--CT-TTTCCTAAA-G-ATTAA-GCC-AT-GC-ATGCCTTC-GAAT-AAG-AGG-AA
GCAA-TTC-TCTC--TGAA-TCT-GCGCA-CGGC-TCCG-CAAA-CCAGCT-GCAAA-CT
-AGGGCAGGCACGCCTGGTCA-GGGCCCTCACGGGTCCAG---------------GCCAG
G-CTACATGG-ATAA-CCC-TGGTAA-TTCT--GAGGCTAA-TA-CATGA-CAGTAAGCA
AGCTCGGCCAGCATCAGTTTCCTCGGAAACCGCTGACCGGGT------------------
---GGACGTGTGATAAACGGCTTGGGAAA--------------CCGTG-ACA-GAACG-C
ATGTTTAG-ACCATCG-TC-AATGGCCGCTGCGGTTCCTCGGGACCAAAGCCG-------
----------------------------GCTAGGTGGCTC---TTA
>HQ4TV3T01BCTH9_AEG43
ATG--CT-TCTCCTAAA-G-ATTAA-GCC-AT-GC-ATGCCTTC-GAAT-AAG-AGG-AA
GCAA-TTC-TCTC--TGAA-TCT-GCGAA-CGGC-TCCG-CAAA-CCAGTT-GCAAA-CT
-CGAGTAAGCTCGCTTGACCACGGACCCTCACGGGTCCAG---------------GTCAA
G-CTACATGG-ATAA-CCC-TGGTAA-TTCT--GAGGCTAA-TA-CATGA-CAGTAAGCA
AGCTCGGCCAGCATCAGTTTCCTCGGAAACCGCTGACCGGGT------------------
---GGACGTGTGATTAACGGCTTGGGAAA--------------CCGTG-ACA-GAACG-C
ATGTTTAG-ACCATCG-TC-AATGGCCGCTGCGGTTCCTCGGGACCAAAGCCG-------
----------------------------GCTAGGTGGCTCG--TTA
>HQ4TV3T01BF4C9_AEG43
ATG--CT-TTTCCTAAA-G-ATTAA-GCC-AT-GC-ATGCCTAA-GACT-ATG-AGG-AA
GCAA-TTC-TCTC--TGAA-TCT-GCGAA-CGGC-TCCG-CAAA-CCAGTT-GCAAA-CT
-CGAGTAAGCTCGCTTGACCACGGACCCTCACGGGTCCAG---------------GTCAA
G-CTACATGG-ATAA-CCC-TGGTAA-TTCT--GAGGTTAA-TA-CATGA-CAGTAAGCA
AGCTCGGCCAGCATCAGTTTCCTCGGAAACCGCTGACCGGGT------------------
---GGACGTGTGATAAACGGCTTGGGAAA--------------CCGTG-ACA-GAACG-C
ATGTTTAG-ACCATCG-TC-AATGGCCGCTGCGGTTCCTCGGGACCAAAGCCG-------
----------------------------GCTAGGTGGCTC---TTA
>HQ4TV3T01CEYM9_AEG45
ATG--CTTTTTCCTAAA-G-ATTAA-GCC-AT-GC-ATGCCTTC-GAAT-AAG-AGG-AA
GCAA-TTC-TCTC--TGAA-TCT-GCGAA-CGGC-TCCG-CAAA-CCAGTT-GCAAA-CT
-CGAGTAAGCTCGCTTGACCACGGACCCTCACGGGTCCAG---------------GTCAA
G-CTACATGG-ATAA-CCC-TGGTAA-TTCT--GAGGCTAA-TA-CATGA-CAGTAAGCA
AGCTCGGCCAGCATCAGTTTCCTCGGAAACCGCTGACCGGGT------------------
---GGACGTGTGATAAACGGCTTGGGAAA--------------CCGTG-ACA-GAACGCA
ATGTTTAG-ACCATCG-TC-AATGGCCGCTGCGGTTCCTCGGGACCAAAGCCG-------
----------------------------GCTAGGTGGCTC---TTA
>HQ4TV3T01BM14K_AEG35
ATG--CT-TCTCCTAAA-G-ACTAA-GCC-AT-GC-ATGTCTTC-GAAT-AAG-AGG-AA
GCAA-TTC-TCTC--TGAA-TCT-GCGAA-CGGC-TCCG-CAAA-CCAGTT-GTAAA-CT
-ATAGCAAGCAAGCCTGAGTTCCCCTTCACGGGGGGA------------------TTTGG
G-CAACACGG-ATAA-CCC-TGGTAA-TTCT--GAGGCTAA-TA-CATGA-CAGTAAGCA
AGCTCGGCCAGCATCAGTTTCCTCGGAAACCGCTGACCGGGT------------------
---GGACGTGTGGTAAACGGCTTGGGAAA--------------CCGTG-ACA-GAACG-C
ATGTTTAG-ACCATCG-TC-AATGGCCGCTGCGGTTCCTCGGGACCAAAGCCCG------
----------------------------GCTAGGTGGCTC---TTA
>HQ4TV3T01B3XM6_AEG35
ATG--CT-TCTCCTAAA-G-ACTAA-GCC-AG-GC-ATGTCTCC-GAAT-AAG-AGG-AA
GCAA-TTC-TCTC--TGAA-TCT-GCGAA-CGGC-TCCG-CAAA-CCAGTT-GTAAG-CT
-ATGGCGAGTTCGCCCGTCGAGCCCGGCTAAACCCCGGGGGA-------------GGCAG
G-TGATAGGG-ATAC-CCC-TGGTAA-TTCT--GAGGCTAA-TA-CCTGA-CAGTACACC
CGGTACGCCCCGAGGCGGGCCGGG------------------------------------
---AACCGTGCGAGTTATTGCGGTAGGAAACA-----------CCGGG-AAA-GGACG-C
ACAGTCAA-ACCGTGG-CA-AAACAAGGTCAGGCGGAGCCTCCGGGCAAAGCCGG-----
----------------------------TCCTCACGGGCC---TTG
>HQ4TV3T01ATUML_AEG35
ATG--CT-TCTCCTAAA-G-ACTAA-GCC-AT-GC-ATGTCTCC-GAAT-AAG-AGG-AA
GCAA-TTC-TCTC--TGAA-TCT-GCGAA-CGGC-TCCG-CAGA-CCAGTT-GTAAG-CT
-ATGGCGAGTTCGCCTGTCGAGCCCGGCTAAACCCCGGGGGGA------------GGCAG
G-TGATAGGG-ATAC-CCC-TGGTAA-TTCT--GAGGCTAA-TA-CCTGA-CAGTACACC
CGGTACGCCCCCGAGGCGGGCCGG------------------------------------
---GACCGTGCGAGTTATTGCGGTAGGAAACA-----------CCGGG-AAA-GGACG-C
ACAGTCAA-ACCGTGG-CA-AAACAAGGTCAGGCGGAGCCTCCGGGCAAAGCCGG-----
----------------------------TCCTCACGGGCC---TCG
>HQ4TV3T01B9SVW_AEG37
ATG--CT-TCTCCTAAA-G-ACTAA-GCC-AT-GC-ATGCCTTC-GAAT-ACG-AGG-AA
GCAA-TTC-TCTC--TGAA-TCT-GCGAA-CGGC-TCCG-CAAA-CCAGTT-GTAAA-CT
-ACAGCAAGCCCGCTTGGGCCTGGCCTTCACGGGTCGGG----------------TCCAG
G-CAACACGG-ATAA-CCC-TGGTAA-TTCT--GAGGCTAA-TA-CGAGA-ACGTAACCC
CTGGCTGACCGGCAACGGGAGGCTGGG---------------------------------
---GAACGTGTAACAATCTCGCGAGGAATCTTG----------CCGGG-AATCGGGTG-C
ACGTTCAG-ACCGCG--CT-ACAAAGGAATGGCCGCCCCGTTAAACGGACGGCTTG----
----------------------------CCCTAGCGGCTC---TTG
>HQ4TV3T01CFYOB_AEG44
ATG--CT-TCTCCTAAA-G-ACTAA-GCC-AT-GC-ATGCCCT--GAAT-AAG-AGG-AA
GCAA-TTC-TCTC--TGAA-TCT-GCGAA-CGGC-TCCG-CAAA-CCAGTT-GTAAA-CT
-ACAGCAAGCCCGCTTGGGCCTGGCCTTCACGGGCCGGG----------------TTCAG
G-CAATACGG-ATAA-CCC-TGGTAA-TTCT--GAGGCTAA-TA-CGAGA-ACGTAACCC
CTGGCCGACCGGCAACGGAAGGCTGGG---------------------------------
---GAACGTGTGACAATCTCGCGAGGAATCTTG----------CCGGG-AATCGGGTG-C
ACGTTCAG-ACCGCG--CT-ACAAAGGAATGGCCGCCCCGTTAAACGGGCGGCTTG----
----------------------------CCCTAGCGGCTC---TTG
>HQ4TV3T01BQDSD_AEG44
ATG--CT-TCTCCTAAA-G-ACTAA-GCC-AT-GC-ATGCCTCC-GAAT-AAG-AGG-AA
GCAA-TTC-TCTC--TGAA-TCT-GCGAA-CGGC-TCCG-CAAA-CCAGTT-GTAAA-CT
-AAAGCAAGCAAGCCCCGACCGGGACCTTAACGGGTTCCGGAC------------GTCGG
C-AAAACGGA-ACAA-CCC-TGGTAA-TTCT--GAGGCTAA-TA-CGAGA-ACGTAACCC
CCGGGGGACCGTCTTCGGATGGGAACCCGGG-----------------------------
---AAGCGTGCGAGCATTAACACGAGGCATAA-----------CCGGG-AAA-GGACG-C
ACGCTTGG-ACCGCG--CC-AAAAGGATCGGGTGAACGCTCTTCGGAGCCGAGCCCGG--
----------------------------CCCCAGCGGCTC---TTG
>HQ4TV3T01BAFL0_AEG41
ATG--CT-TCTCCTAAA-G-ACTAA-GCC-AT-GC-ATGCCTCC-GAAT-A-G-AAG-A-
GCAA-TTC-TCTC--TGAA-TCT-GCGAA-CGGC-TCCG-CAAA-CCAGTT-GTAAA-CC
-ATAGCAAGCATGCTCCGGGAAAGCCGCAAGGCCGAC------------------CCGGG
G-CTACAAGG-ATAA-CCC-CGGTAA-TTCT--GAGGCTAA-TA-CATGA-ACGTAACCC
CTGGTCGATGGGCAACCTGAGGCTGGG---------------------------------
---GACCGTGCGAGACCTCGCAAAAATATA-------------TCGG--AGT-AGTCG-C
ACAGTAAG-ACCGTCATATC-AAACAGTCGGGCTTCGCCGCCCTCACGGGTAGCTGGTCA
GT--------------------------CTGGGTCGGCTC---TTG
>HQ4TV3T01A7X8B_AEG35
ATG--CT-TCTCCTAAA-G-ACTAA-GCC-AT-GC-ATGCCTTC-GAAT-ACG-AGG-AA
GCAA-TTC-TCTC--TGAA-TCT-GCGAA-CGGC-TCCG-CAAA-CCAGTT-GTAAA-CT
-ATAGCAAGCAAGCCCTAGGCCCTTCGGGGT------------------------CTGGG
G-CAACATGG-ATAA-CCC-TGGTAA-TTCT--GAGGCTAA-TA-CAAGA-ACGTAATAC
CTGGCCGACCGGTTCGCTGGAAGGCTGGG-------------------------------
---AGACGTGTAGATGCTTCGCGAGGAATTTG-----------CTGGG-AAT-AGATG-C
ACGTCTGG-ACCGCG--CT-AAACACGGATAGGCCCTCTGAACCTCACGGGGAGGGGGGT
CGTG------------------------CCCGAGCGGCTC---TTG
>HQ4TV3T01CCARL_AEG40
ATG--CT-TCTCCTAAA-G-ACTAA-GCC-AT-GC-ATGCCTTC-GAAT-AGG-AGG-AA
GCAA-TTC-TCTC--TGAA-TCT-GCGAA-CGGC-TCCG-CAAA-CCAGTT-GTAAA-CT
-ATAGCAAGCATGCCCTTGGGACCCCTCACGGGACC-------------------CGGGG
G-CAATACGG-ATAA-CCC-TGGTAA-TTCT--GAGGCTAA-TA-CGAGT-ACGCAAAAC
CTGCCCAGCCGGCAACGGCAGGGTGGG---------------------------------
---GGGTGTGCACGTGGTTTCGCGAATTATGG-----------CTGGG-AAT-AGGTG-C
ACGCTCTG-ACCGCT--AC-AACAACGGAGGACCCCCGGGGTTTCGGCCCTGGGGAAG--
----------------------------CCCGAGCGGCTC---TTG
>HQ4TV3T01BST5D_AEG35
ATG--CT-TCTCCTAAA-G-ACTAA-GCC-AT-GC-ATGCCTTC-GAAG-ACG-AGG-AA
GCAA-TTC-TCTC--TGAA-TCT-GCGAA-CGGC-TCCG-CAAA-CCAGTT-GTAAA-CT
-ATAGCAAGCAATCCGGGGGGGTCGCCGTTAAAAAGCGGCC--------------CTCCG
G-TAATAAGG-ATAA-CCA-TGGTAA-TTCT--GAGGCTAA-TA-CAAGA-ACGTAACCC
CCGGCCGACCCGCGAGGGAAAGCCGGG---------------------------------
---AGACGTACGAGTTTTACGCGAGGAGTTA------------TCGGG-AAA-GAACG-T
ACGTCTGG-ACCGCG--CC-AAAGACGGATGGGATCCCATCAACCCTCACGGGTCGGGGT
TCG-------------------------CCCGAGCGGCTC---TTG
>HQ4TV3T01B7JAL_AEG33
ATG--CT-TCTCCTAAA-G-ACTAA-GCC-AT-GC-ATGTCTTC-GAATTAAG-AGG-AA
GCAA-TTC-TCTC--TGAA-TCT-GCGAA-CGGC-TCCG-CAAA-CCAGTT-GTAAA-CT
-ATAGCAAGCAAGCTCGTGCCCTTCACCGGG------------------------TGCGG
G-CAACACGG-ATAA-CCC-TGGTAA-TTCT--GAGGCTAA-TA-CGAGA-ACGTAATAC
TCGACGGACCGGTGAAAACTGGGAAGTTGGG-----------------------------
---AGACGTGCAACTAGAAGTCGCGGGAAACG-----------CTGGG-AAA-GGATG-C
ACGCCTGG-ACCGCTATTC--AAAACGGATGACCTACACTTGCCCTTCACTGGGCCGGAG
GAAGTTG---------------------CCCGAGCGGCTC---TTG
>HQ4TV3T01BCSFI_AEG39
ATG--CT-TCTCCTAAA-G-ACTAA-GCC-AT-GC-ATGTCTTC-GAAT-AAG-AGG-TT
GCAA-TTC-TCTC--TGAA-TCT-GCGAA-CGGC-TCCG-CAAA-CCAGTT-GTAAA-CT
-ATAGCAAGCAAGCCCGGGTTTGCCCTTCACGGGGTGGG----------------CTCGG
G-CAATACGG-ATAT-CCC-TGGTAA-TTCT--GAGGCTAA-TA-CGAGA-GCGCACTAC
TTGGTCGACCGGGTAACCGGAAGGCTGGG-------------------------------
---AGGCGTGCACGTTGTGTCGCGAGAAATCG-----------CCGGG-AAT-GGGAG-C
ACGCCTGG-ACCGCG--CC-AAAAACAGATGGGTGTTCCCTAGCCTTTACTGGTTGGGGG
GTGCTG----------------------CCTGAGCGGCTC---TTG
>HQ4TV3T01BSHIV_AEG36
ATG--CT-TCTCCTAAA-G-ACTAA-GCC-AT-GC-ATGTCTTC-GAAT-AAG-AGG-TA
GCAA-TTC-TCTC--TGAA-CCT-GCGAA-CGGC-TCCG-CAAA-CCAGTT-GTAAA-CT
-ATAGCAAGCAAGCCCGGGTTTGCCCTTCACGGGGCAGG----------------CTCGG
G-CAAAACGGGATAT-CCC-TGGTAA-TTCT--GAGGCTAA-TA-CGAGA-ACGCAATAC
TTGGTCGACTGGGCAACTGGAAGGCTGGG-------------------------------
---AGGCGTGCACGTTGTGTCGCGAGAAATCG-----------CCGGG-AAT-GGGAG-C
ACGCCTGG-ACCGCG--CC-AAAAACAGATGGGGTGTTTCCTGGCCTTTACTGGTTGGGG
GGTGCCCG--------------------CCTGAGCGGCTC---TTG
>HQ4TV3T01A1M30_AEG38
ATG--CT-TCTCCTAAA-G-ACTAA-GCC-AT-GC-ATGTCTTC-GAAT-AAG-AGG-AA
GCAA-TTC-TCTC--TGAA-TCT-GCGAA-CGGC-TCCG-CAAA-CCAGTT-GTAAA-CT
-ATAGCAAGCAAGCCCGGGTTTGCCCTTCACGGGGCAGG----------------CTCGG
G-CAAAACGG-ATAT-CCC-TGGTAA-TTCT--GAGGCTAA-TA-CGAGA-ACGCAATAC
TTGGTCGACTGGGCAACTGGAAGGCTGGG-------------------------------
---AGGCGTGCACGTTGTGTCGCGAGAATCG------------CCGGG-AAT-GGGAG-C
ACGCCTGG-ACCGCG--CC-AAAAACAGATGGGTGTTTCCTGGCCTTTACTGGTTGGGGG
TGCCTG----------------------CCTGAGCGGCTC---TTG
>HQ4TV3T01BO49R_AEG37
ATG--CT-TCTCCTAAA-G-ACTAA-GCC-AT-GC-ATGCCTCC-GAAT-AAG-AAG-AA
GCAA-TTC-TCTC--TGAA-TCT-GCGAA-CGGC-TCCG-CAAA-CCAGTT-GTAAA-CT
-ATAGCAAGCAAGCCCGGGTTTGCCCTTCACGGGGCAGG----------------CTCGG
G-CAAAACGG-ATAT-CCC-TGGTAA-TTCT--GAGGCTAA-TA-CGAGA-ACGCAATAC
TTGGTCGACTGGGCAACTGGAAGGCTGGG-------------------------------
---AGGCGTGCACGTTGTGTCGCGAGAAATCG-----------CCGGG-AAT-GGGAG-C
ACGCCTGG-ACCGCG--CC-AAAAACAGATGGGTGTTTCCTGGCCTTTACGTGGTTGGGG
GGTGCCGTG-------------------CCTGAGCGGCTC---TTG
>HQ4TV3T01AMD4Z_AEG48
ATG--CT-TCTCCTAAA-G-ACTAA-GCT-AT-GC-ATGCCTTC-GAAT-A-G-AAG-A-
GCAA-T-C-TCTT--TGAA-TCT-GCGAA-CGGC-CCCG-CAAA-CCAGTT-GTAAA-CT
-ATAGCAAGTCCGTGTGGCTAGCGGGCAACCGTTAG-------------------TTGCA
C-TCACAGGG-ATAA-CCC-TGGTAA-TCCT--GAGGCTAA-TA-CAAGA-ACGTAAACT
CGGTCGACTGGGCAACTGGAAGGCCGAG--------------------------------
---GGTCGTGTAAGCGCTATGCAATACTCG-------------ACATG-AAT-GGATG-C
ACGATCAA-ACCACCATACCAAACGATATCGTTGTGCAAGCGCTTTCGGGCGTGGATCGG
CGTG------------------------TTCGGGTGGGCC---TTG
>HQ4TV3T01APSQ4_AEG37
ATG--CT-TCTCCTAAA-G-ACTAA-GCC-AT-GC-ATGCCTTC-GAAT-A-G-AAG-A-
GCAA-T-C-TCTT--TGAA-TCT-GCGAA-CGGC-TCCG-CACA-CCAGTT-GTAAA-CT
-ATAGCAAGTCCGTGCGCCTACTGAGCAATCGGTAG-------------------GCGTA
C-TAACAGGG-ATAA-CCC-TGGTAA-TCCT--GAGGCTAA-TA-CAAGA-ACGTAAAAC
TCGATCGACTGGGCAACTGGGAGATCGAG-------------------------------
---GGTCGTGTGAGCTTTATGCAATACTCG-------------ACATG-AAT-GGATG-C
ACGATTAA-ACCACCATACCAAACGATAGCATCGCGTAAGCGCCTTCGGGTGTGGAGCTT
TGCG------------------------TTCGGGTGGGCC---TTG
>HQ4TV3T01BOF64_AEG35
ACG--CT-TCTCCTAAA-G-ATTAA-GCC-AT-GC-ATGCTTTC-GAAT-AAG-AGG-AA
GCAA-TTC-TCTC--TGAG-TCT-GCGAA-CGGC-TCCG-CACA-CCAGTT-GTAAA-CT
-ATAGCAAGTCCGTGCGCCTACTGAGCAATCGGTAG-------------------GCGTA
C-TAACAGGG-ATAA-CCC-TGGTAA-TCCT--GAGGCTAAATA-CAAGA-ACGTAAAAC
TCGATCGACTGGGCAACTGGGAGATCGAG-------------------------------
---GGTCGTGTGAGCTTTATGCAATACTCG-------------ACATG-AAT-GGATG-C
ACGATCAA-ACCACCATACCAAACGATAGCATCGCGTAAGCGCCTTCGGGTGTGGAGCTT
TGCG------------------------TTCGGGTGGGCC---TTG
>HQ4TV3T01A1VFM_AEG38
ATG--CT-TCTCCTAAA-G-ACTAA-GCC-AT-GC-ATGCCTCC-GAAT-AAG-AAG-AA
GCAA-TTC-TCTC--TGAA-TCT-GCGAA-CGGC-TCCG-CACA-CCAGTT-GCAAA-CT
-ATAGCAAGCAAGCCGGTCGTCTACCGCAAGGTGGG-------------------CGGCC
G-GTAGATGG-ATAA-CCC-TGGTAA-TTCT--GCGGCTAA-TA-CAAGA-ACGTAAAAC
TCGATCGACTGGGCAACTGGGAGATCGAG-------------------------------
---GGTCGTGTGAGCTTTATGCAATACTCG-------------ACATG-AAT-GGATG-C
ACGATCAA-ACCACCATACCAAACGATAGCATCGCGTAAGCGCCTTCGGGTGTGGAGCTT
TGCG------------------------TTCGGGTGGGCC---TTG
>HQ4TV3T01BFL7O_AEG35
ATG--CT-TCTCCTAAA-G-ACTAA-GCC-AT-GA-ATGTCTTC-GAAT-AAG-AGG-AA
GCAA-TTC-TCTT--TGAA-TCT-GCGAA-CGGC-TCCG-CACA-CCAGTT-GTAAA-CT
-ATAGCAAGTCCGTGCGCCTACTGAGCAATCGGTAG-------------------GCGTA
C-TAACAGGG-ATAA-CCC-TGGTAA-TCCT--GAGGCTAA-TA-CAAGA-ACGTAAAAC
TCGATCGACTGGGCAACTGGGAGATCGAG-------------------------------
---GGTCGTGTGAGCTTTATGCAATACTCG-------------ACATG-AAT-GGATG-C
ACGATCAA-ACCACCATACCAAACGATAGCATCGCGTAAAGCGCCTTCGGGTGTGGAGCT
TTGCG-----------------------TTCGGGTGGGCC---TTG
>HQ4TV3T01ASD3K_AEG35
ATG--CT-TCTCTTAAA-G-ACTAA-GCC-AT-GC-ATGCCTTC-GAAT-AAG-AAG-AA
GCAA-TTC-TCTC--TGAA-TCT-GCGAA-CGGC-TCCG-CACA-CCAGTT-GTAAA-CT
-ACAGCAAGCATGTTTCATTGCTTTCGCAAGAAAGT-------------------AATGG
T-GCAAACGG-ATAA-CCC-TGGTAA-TTCT--GAGGCTAA-TA-CGAGA-ACGTACGAC
TCTTTTGACCAGCAATGGAAGAAAGGGA--------------------------------
---AAGTGTGCGCTTTCAGCCGAGGTTTTA-------------CTAGG-AGA-GGGCG-C
ACGCTTGG-ACCGCGAAAC-AAAAAAGGATCGGGCGGAAGCACTCTTCACGGAGCGCAGA
ACCCGG----------------------CCCTAGCGGCTC---TTG
>HQ4TV3T01BF8CI_AEG36
ATG--CTTTTTCCTAAA-G-ATTAA-GCC-AT-GC-ATGTCTTC-GAAT-AAG-AGG-AA
GCAA-TTC-TCTC--TGAA-TCT-GCGAA-CGGC-TCCG-CAAA-CCAGTT-GTAAA-CT
-ATAGCAAGTAAGCCCGGGCCCCTTCTCACGAGGGGG------------------TTCGG
G-TGATATGG-ATAA-CCC-TGGTAA-TTCT--GAGGCTAA-TA-CGAGA-ACGTAATAC
TCGACGGACCGGTGCAAACTGGGAAGTTGGG-----------------------------
---AGACGTGCAACTAGAAGTCGCGGGAAACG-----------CCGGG-AAA-GGATG-C
ACGCCTGG-ACCGCTA-TT-CAAAACGGATGACCTACGCTTGCCCTTCACTGGGCCGGAG
GAAGTTG---------------------CCCGAGCGGCTC---TTG
>HQ4TV3T01CIGGC_AEG40
ACG--CT-TCTCCTAAA-G-ACTAA-GCC-AT-GC-ATGTCTTC-GAAT-AAG-AGG-AA
GCAA-TTC-TCTC--TGAA-TCT-GCGAA-CGGC-TCCG-CAAA-CCAGTT-GTAAA-CT
-ATAGCAAGTAAGCCCGGGCTCCTTCTCACGAGGGGG------------------TTCGG
G-TGATATGG-ATAA-CCC-TGGTAA-TTCT--GAGGCTAA-TA-CGAGA-ACGTAATAC
TCGACGGACCGGTGCAAACTGGGAAGTTGGG-----------------------------
---AGACGTGCAACTAGAAGTCGCGGGAAACG-----------CCGGG-AAA-GGATG-C
ACGCCTGG-ACCGCTA-TT-CAAAAACGGATGACCTACACTTGCCCTTCACTGGGCCGGA
GGAAGTTG--------------------CCCGAGCGGCTC---TTG
>HQ4TV3T01CCVDC_AEG35
ATG--CT-TCTCCTAAA-G-ACTAA-GCC-AT-GC-ATGTCTTC-GAAT-AAG-AGG-AA
GCAA-TTC-TCTC--TGAA-TCT-GCGAA-CGGC-TCCG-CAAA-CCAGTT-GTAAA-CT
-ATAGCAAGCAAGCCTGGGTTCCCT-TCACGGGGGG-------------------CTCGG
G-TAATATGG-ATAA-CCC-TGGTAA-TTCT--GGGGCTAA-TA-CAAGA-ACGTAATAC
TCGGCCGACCGGGAAACTGGGAAGCTGGG-------------------------------
---AGGCGTGCAGTTATAAGTCGCGGGAAATCG----------CCAGG-AGA-GGACG-C
ATACCTGG-ACCGCTAATT-AAAAACAGATGATCACCACTTGCCCTCACGGGTCGGAGGA
GGTTG-----------------------CCTGAGCGGCTC---TTG
>HQ4TV3T01BO6GR_AEG36
ATG--CT-TTTCCTAAA-G-ATTAA-GCC-AT-GC-ATGCCTAA-GACT-ATG-AGG-AA
GCAA-TTC-TCTC--TGAA-TCT-GCGAA-CGGC-TCCG-CAAA-CCAGTT-GTAAA-CT
-ATAGCAAGTAAGCCCGGGCCCCTTCTCACGAGGGGG------------------TTCGG
G-TGATATGG-ATAA-CCC-TGGTAA-TTCT--GAGGCTAA-TA-CGAGA-ACGTAATAC
TCGACGGACCGGTGCAAACTGGGAAGTTGGG-----------------------------
---AGACGTGCAACTAGAAGTCGCGGGAAACG-----------CCGGG-AAA-GGATG-C
ACGCCTGG-ACCGCTA-TT-CAAAACGGATGACCTACACTTGCCCTTCACTGGGCCGGAG
GAAGTTG---------------------CCCGAGCGGCTC---TTG
>HQ4TV3T01BLQ54_AEG36
ATG--CT-TCTCCTAAA-G-ACTAA-GCC-AT-GC-ATGTCTTC-GAAT-AAG-AGG-AA
GCAA-TTC-TCTC--TGAA-TCT-GCGAA-CGGC-TCCG-CAAA-CCAGTT-GTAAA-CT
-ATAGCAAGTAAGCCCGGGCCCCTTCTCACGAGGGGG------------------TTCGG
G-TGATATGG-ATAA-CCC-TGGTAA-TTCT--GAGGCTAA-TA-CGAGA-ACGCAATAC
TCGACGGACCGGTGCAAACCGGGAAGTTGGG-----------------------------
---AGACGTGCAACTAGAAGTCGCGGGAAACG-----------CCGGGGAAA-GGATG-C
ACGCCTGA-ACCGCTA-TT-CAAAACGGATGACCTACACTTGACCCTTCACTGGGGCCGG
AGGAAGTTG-------------------CCCGAGCGGCTC---TTG
>HQ4TV3T01AUH93_AEG36
ATG--CT-TCTCCTAAA-G-ACTAA-GCC-AT-GC-ATGTCTTC-GAAT-AAG-AGG-AA
GCAA-TTC-TCTC--TGAA-TCT-GCGAA-CGGC-TCCG-CAAA-CCAGTT-GTAAA-CT
-ATAGCAAGTAAGCCCGGGCCCCTTCTCACGAGGGGG------------------TTCGG
G-TGATATGG-ATAA-CCC-TGGTAA-TTCT--GAGGCTAA-TA-CGAGA-ACGTAATAC
TCGACGGACCGGTGCAAACTGGGAAGTTGGG-----------------------------
---AGACGTGCTACTAGAAGTCGCGGGAAACG-----------CCGGG-AAA-GGATG-C
ACGCCCGG-ACCGCTA-TT-CAAAACGGATGACCTACACTTGCCCTTCACTGGGCCGGAG
GAAGTTG---------------------CCCGAGCGGC-C---TTG
>HQ4TV3T01AO5L3_AEG33
ATG--CT-TCTCCTAAA-G-ACTAA-GCC-AT-GC-ATGTCTTC-GAAT-AAG-AGG-TA
GCAA-TTC-TCTC--TGAA-TCT-GCGAA-CGGC-TCCG-CAAA-CCAGTT-GTAAA-CT
-ATAGCAAGCAAGCCCGGGTTTGCCCTTCACGGGGCAGG----------------CTCGG
G-CAAAACGG-ATAT-CCC-TGGTAA-TTCT--GAGGCTAA-TA-CGAGA-ACGCAATAC
TTGGTCGACTGGGCAACTGGAAGGCTGGG-------------------------------
---AGGCGTGCACGTTGTGTCGCGAGAAATCG-----------CCGGG-AAT-GGGAG-C
ACGCCTGG-ACCGCTA-TT-CAAAACGGATGACCTACACTTGCCCTTCACTGGGCCGAGG
AAGTTG----------------------CCCGAGCGGCTC---TTG
>HQ4TV3T01BZCQV_AEG46
ATG--CT-TCTCCTAAA-G-ACTAA-GCC-AT-GC-ATGTCTTC-GAAT-AAG-AGGTAA
GCAA-TTC-TCTC--TGAA-TCT-GCGAA-CGGC-TCCG-CAAA-CCAGTT-GTAAG-CA
-ATAGCAAGGATGCTCGTCGAACCCGGGGCTCGCGCCCCGGCAAGTA--------GGCGG
G-CGACAAGG-ATAA-CCCCTGGTAA-TCCT--GAGGCTAA-TA-CTTGA-GCGTACGAC
CTTGGCAGCCCTCGCGGCAGCCGGG-----------------------------------
---GACCGTGCGATCATTCAAAGCGGTGGGGAAACCAT-----CCGGG-AAA-GGACG-C
ACAGTCAA-ACCGCGG-CA-AAAAATGGTTCGGCGGAATCCCTCGGCCTTCGCGGTCGGG
GAGAAGCCGT------------------TTCTTGCGGGTC---TTG
>HQ4TV3T01B8NTT_AEG35
ATG--CT-TCTCCTAAA-G-ACTAA-GCC-AT-GC-ATGTCTTC-GAAT-AAG-AGG-AA
GCAA-TTC-TCTC--TGAA-TCT-GCGAA-CGGC-TCCG-CAAA-CCAGTT-GTAAA-CT
-ATAGCAAGCAAGCCTGAGTTCCCCTTCACGGGGGGGA-----------------TTTGG
G-CAACACGG-ATAA-CCC-TGGTAA-TTCT--GAGGCTAA-TA-CGAGA-ACGCAATCC
TTGACCAACTGGGCAACTGGAAGGTTGAG-------------------------------
---AGGCGTGCAAGTTACAGTCGCGAGAAATCG----------CCGGG-AAT-GGATG-C
ACGCCTGGACCCGCG--CC-AAAGACAGATGTTCTCTTCCTTGCCCTCACGGGTCGGGTC
GGGTTCG---------------------CCTGAGCGGCTC---TTG
>HQ4TV3T01AWSN1_AEG37
ATG--CT-TTTCCTAAA-G-ATTAA-GCC-AT-GC-ATGCCTAA-GACT-ATG-AGG-AA
GCAA-TTC-TCTC--TGAA-TCT-GCGAA-CGGC-TCCG-CAGA-CCAGTT-GTAAA-CT
-ATAGCAAGCCGGCTTTGTGCCTGCCTTCACGGGTGGGT----------------GCTTG
G-CGATATGG-ATAA-CCC-TGGTAA-TTCT--GAGGCTAA-TA-CAAGA-ACGTAAAAC
CTGGCTGACTGCTCACGCGGGAGGCTGGG-------------------------------
---GGACGTGCGAGTTGTGTCGCGAGAAATCT-----------CCGGG-GGT-GGACG-C
ACGTTCAG-ACCGCG--CC-AAAAAAGGATCGGGCGGAAGCACTCTCCCCGGAGTGCAGA
AACCCGG---------------------CCCTAGCGGCTC---TTG
>HQ4TV3T01AWTPH_AEG46
ATG--CT-TCTCCTAAA-G-ACTAA-GCC-AT-GC-ATGCCCT--GAAT-AAG-AGG-AA
GCAA-TTC-TCTC--TGAA-TCT-GCGAA-CGGC-TCCG-CAAA-CCAGCT-GCAAA-CT
-AGGGCAGGCACGCCTGGTCAGGGCCCTCACGGGTCCAG----------------GCCAG
G-CTACATGG-ATAA-CCC-TGGTAA-TTCT--GAGGCTAA-TA-CATGA-CAGTACGCG
CGCTCGGTCGGCATCAGCTTCCCTCGTGGAAGCCGCAGGCCGGGT---------------
---GGACGTGTGACTTACGGCCTGGGAAT--------------CCGTG-ATA-GAACG-C
ACGTCTGG-ACCATCG-TC-AATGGCCTCTAAGGTTTACCCTCC-TCCGGGGGGGGAATC
GTAAGCG---------------------GGTAGGTGGCTC---CTG
>HQ4TV3T01BCUCO_AEG46
ATG--CT-TTTCCTAAA-G-ATTAA-GCC-AT-GC-ATGCCTTC-GAAT-AAG-AGG-AA
GCAA-TTC-TCTC--TGAA-TCT-GCGAA-CGGC-TCCG-CAAA-CCAGCT-GCAAA-CT
-AGGGCAGGCACGCATGGTCAGGGCCCTCACGGGTCCAG----------------GCCAG
G-CTACATGG-ATAA-CCC-TGGTAA-TTCT--GAGGCTAA-TA-CATGA-CAGTACGCG
CGCTCGGTCGGCATCAGCTTCCCTCGTGGAAGCCGCAGGCCGGGT---------------
---GGACGTGTGACTTACGGCCTGGGAAT--------------CCGTG-ATA-GAACG-C
GCGTCTGG-ACCATCG-TC-AATGCCTCTAAGGTTTACCCTCCGTCCGGGGGGGGAATCT
AAGCG-----------------------GGTAGGTGGCTCC--GTG
>HQ4TV3T01AJKOV_AEG50
ATG--CTTTTTCCTAAA-G-ATTAA-GCC-AT-GC-ATGCCTCC-GAAT-AAG-AGG-AA
GCAA-TTC-TCTC--TGAA-TCT-GCGAA-CGGC-TCCG-CAAA-CCAGCT-GCAAA-CT
-AGGGCAGGCACGCCTGGTCAGGGCCCTCACGGGTCCAG----------------GCCAG
G-CTACATGG-ATAA-CCC-CGGTAA-TTCT--GAGGCTAA-TA-CATGA-CAGTACGCG
CGCTCGGTCGGCATCAGCTTCCCTCGTGGAAGCCGCAGGCCGGGT---------------
---GGACGTGTGACTTACGGCCTGGGAAT--------------CCGTG-ATA-GAACG-C
ACGTCTGG-ACCATCG-TC-AATGCCTCTAAGGTTTACCCTCCTCCGGGGGGGAATCTAA
GCG-------------------------GGTAGGTGGCTC---CTG
>HQ4TV3T01CC6VH_AEG45
ATG--CT-TCTCCTAAA-G-ATTAA-GCC-AT-GC-ATGCCTTC-GAAT-AAG-AGG-AA
GCAA-TTC-TCTC--TGAA-TCT-GCGAA-CGGC-TCCG-CAAA-CCAGTT-GCAAA-CT
-CGAGTAAGCTCGCTTGACCACGGACCCTCACGGGTCCAG---------------GTCAA
G-CTACGTGG-ATAA-CCC-TGGTAA-TTCT--GAGGCTAA-TA-CATGA-CAGTAAGCA
AGCTCGGCCAGCATCAGTTTCCTCGGAAACCGTTGACCGGGT------------------
---GGACGTGTGACTTACGGCCTGGGAAT--------------CCGTG-ATA-GAACG-C
ACGTCTGG-ACCATCG-TC-AATGCCTCTAAGGTTTACCCTCCTCCGGGGGGGGAATCTA
AGCG------------------------GGTAGGTGGCTC---CTG
>HQ4TV3T01B27KT_AEG43
ATG--CT-TTTCCTAAA-G-ATTAA-GCC-AT-GC-ATGCCTTC-GAAT-AAG-AGG-AA
GCAA-TTC-TCTC--TGAA-TCT-GCGAA-CGGC-TCCG-CAAA-CCAGTT-GCAAA-CT
-CGAGTAAGCTCGCTTGACCACGGACCCTCACGGGTCCAG---------------GTCAA
G-CTACATGG-ATAA-CCC-TGGTAA-TTCT--GAGGCTAA-TA-CATGA-CAGTAAGCA
AGCTCGGCCAGCATCAGTTTCCTCGGAAACCGCTGACCGGGT------------------
---GGACGTGTGATAAACGGCTTGGGAAA--------------CCGTG-ACA-GAACG-C
ATGTTTAG-ACCATCG-TC-AATGCCTCTAAGGTTTACCCTCCTCCGGGGGGGGAATCTA
AGCG------------------------GGTAGGTGGCTC---CTG
>HQ4TV3T01BBWBE_AEG46
ATG--CT-TCTCCTAAA-G-ACTAA-GCC-AT-GC-ATGTCTTC-GAAT-AAG-AGGTAA
GCAA-TTC-TCTC--TGAA-TCT-GCGAA-CGGC-TCCG-CAAA-CCAGCT-GCAAA-CT
-AGGGCAGGCACGCCTGGTCAGGGCCCTCACGGGTCCAGGC--------------CCAGG
G-CTACATGG-ATAA-CCC-TGGTAA-TTCT--GAGGCTAA-TA-CATGGACAGTACGCG
CGCTCGGTCGGCATCAGCTTCCCTCGTGGAAGCCGCAGGCCGGGT---------------
---GGACGTGTGACTTACGGCCTGGGAAT--------------CCGTG-ATA-GAACG-C
ACGTCTGG-ACCATCG-TC-AATGCCTCTAAGGTTTACCCTCCTCCGGGGGGGGAATCTA
AGCG------------------------GGTAGGTGGCTCC--CTG
>HQ4TV3T01BDZ6Q_AEG35
ATG--CT-TCTCCTAAA-G-ACTAA-GCC-AT-GC-ATGCCTTC-GAAT-AAG-AGG-AA
GCAA-TTC-TCTC--TGAA-TCT-ACGAA-CGGC-TCCG-CAAA-CCAGTT-GTAAA-CC
-AAAGCAAGCAAGCCGGTCGGCCGGGGCCTTCACGGGTCCTGGCC----------AGCTG
G-CAACACGG-ATAA-CCC-TGGTAA-TTCT--GAGGCTAA-TA-CGAGA-ACGTAATCC
CCGATTCGACCGGGTTAACCCTTTCAGTGGGGTGCCGGGGAGGTCGGG------------
---AAGCGTGCGAGCTTTACAAATACGAGGCCCACCAA-----CCAGGAAGG-GGGCG-C
ACGCTTGG-ACCGCGA-AC-AAAAAAGGATCGGGCGGAAGCACTCTTCACCGAGCGCAGA
AACCCGG---------------------CCCTAGCGGCTC---TTG
>HQ4TV3T01B0R5Y_AEG35
ATG--CT-TCTCCTAAA-G-ACTAA-GCC-AT-GC-ATGCCTCC-GAAT-AAG-AGG-AA
GCAA-TTC-TCTC--TGAA-TCT-GCGAA-CGGC-TCCG-CAAA-CCAGTT-GTAAA-CC
-AAAGCAAGCAAGCCGGTCGGCCGGGGCCTTCACGGGTCCTGGCC----------GGCTG
G-CAACACGG-ATAA-CCC-TGGTAA-TTCT--GAGGCTAA-TA-CGAGA-ACGTAATCC
CCGATTCGACCGGGTTAACCCTTTCAGTGGGGTGCTGGGGAGGTCGGG------------
---AAGCGTGCGAGCTTTACAAATACGAGGCCCACCAAA----CCAGGAAGA-GGGCG-C
ACGCTTGG-ACCGCGAAAC-AAAAAAGGAATCGGCGGAAGCGCTCTTCACCGAGCGCAGA
AACCCGGC--------------------CCGTAGCGGCTC---TTG
>HQ4TV3T01A2SBK_AEG37
ATG--CT-TCTCCTAAA-G-ACTAA-GCC-AT-GC-ATGTCTTC-GAAT-AGG-AGG-AA
GCAA-TTC-TCTC--TGAA-TCT-GCGAA-CGGC-TCCG-CAAA-CCAGTT-GTAAA-CC
-AAAGCAAGCAAGCCGGTCGGCCGGGACCTTCGCGGGTTCTGGCC----------AGCTG
G-CAACACGG-ATAA-CCC-TGGTAA-TTCT--GAGGCTAA-TA-CGAGA-ACGTAATCC
CCGATTCGACCGAGTTAACCCTTTCAGTGGGGTGCTGGGGAGGTCGGG------------
---AAGCGTGCGAGCTTTATAACACGAGGCCCAAAAA------CCAGG-AGA-GGGCG-C
ACGCTTGG-ACCGCGAAAC-AAAAAGGAATCGGGCGGAAGCACTCTTCACGGAGCGCACG
AAACCCG---------------------GCCTAGCGGCTC---TTG
>HQ4TV3T01BM164_AEG41
ATG--CT-TCTCCTAAA-G-ACTAA-GCC-AT-GC-ATGCCTCC-GAAT-AAG-AGG-AA
GCAA-TTC-TCTC--TGAA-TCT-GCGAA-CGGC-TCCG-CAAA-CCAGTT-GTAAA-CT
-AAAGCAAGCAAGCCGGCCGGTTCGGGACCTTCACGGGTAACGGGCC--------AGCTG
G-CAACACGG-ATAA-CCC-TGGTAA-TTCT--GAGGCTAA-TA-CGAGA-ACGCAATCC
CTGGCTCGACCGGTTTAGCCACTTCAGTGTGGTGGCTGGGAGGCTGGG------------
---AAGCGTGCGAGCTATTATACACGAGACAAACAAAAA----CCAGG-AAA-GGACG-C
ACGCTTGG-ACCGCG--CC-AAAAAAAGGATCGGGCGGGAAGCACTCTCCCCGGAGTGCA
GAAACCCGG-------------------CCTTAGCGGCTC---TTG
>HQGCXQM02E1FUC_AEG19
ATG--CT-TCTCCTAAA-G-ACTAA-GCC-AT-GC-ATGTCTTC-GAAT-AAG-AGG-AA
GCAA-TTC-TCTC--TGAA-TCT-GCGAA-CGGC-TCCG-CAAA-CCAGTT-GTAAA-CT
-AAAGCAAGCAAGTTGGTTGGACGGGTCCTCCCAGGGGCTCGATC----------AGCTA
G-CGACACGG-ATAA-CCC-TGGTAA-TTCT--GAGGCTAA-TA-CGAGA-ACGTAATCC
CCGATTGACCGGCTTTCTCCCCTTCC--TTCGGGAGGGGG---TTTTTCTCTGGGAGGTC
GGGAAGCGTGCGAGCTATTAAACACGAGGCAAAAA--------CCAGG-AAA-GGACG-C
ACGCTTGA-ACCGCG--CC-AAAAAAAAGGATCGGGTGGAAGATCCCCTTTTC-------
----------------------------------------------
>HQGCXQM02DFMXO_AEG19
ATG--CT-TCTCCTAAA-G-ACTAA-GCC-AT-GC-ATGTCTTC-GAAT-AAG-AGG-AA
GCAA-TTC-TCTC--TGAA-TCT-GCGAA-CGGC-TCCG-CAAA-CCAGTT-GTAAA-CT
-AAAGCAAGCAAGTTGGTTGGACGGGTCCTCCCAGGGGCTCGATC----------AGCTA
G-CGACACGG-ATAA-CCC-TGGTAA-TTCT--GAGGCTAA-TA-CGAGA-ACGTAATCC
CCGATTGACCGGCTTTCTCCCCTTC---TTCGGGAGGGG----TTTTTCGCTGGGAGGTC
GGGAAGCGTGCGAGCTATTAAACACGAGGCAAAAA--------CCAGG-AAAAGGACG-C
ACGCTTGG-ACCGCG--CC-AAAGAAAGGATCGGGTGGAAGATCCCCTTTTCCCTCGTCG
GGGGAGGGGGGGAGCGGAAATCCGG---------------------
>HQGCXQM02DIII4_AEG18
ATG--CT-TCTCCTAAA-G-ACTAA-GCC-AT-GC-ATGTCTTC-GAAT-AAG-AGG-AA
GCAA-TTC-TCTC--TGAA-TCT-GCGAA-CGGC-TCCG-CAAA-CCAGTT-GTAAA-CT
-AAAGCAAGCAAGTTGGTTGGACGGGTCCTCCCAGGGGCTCGATC----------AGCTA
G-CGACACGG-ATAA-CCC-TGGTAA-TTCT--GAGGCTAA-TA-CGAGA-ACGTAATCC
CCGATTGACCGGCTTTCTCCCCTTCC--TTCGGGAGGGGG--TTTTTTCGCTGGGAGGTC
GGGAAGCGTGCGAGCTATTAAACACGAGGCAAAAA--------CCAGG-AAA-GGACG-C
ACGCTTGGGACCGCGA-CC-AAAAAAAGGATCGGGGTGGAAGACTCCCCTTTTCCCTCGT
CGGGGGGAGGGGGGGAGGCGGA------------------------
>HQ4TV3T01AXFBK_AEG35
ATG--CT-TCTCCTAAA-G-ACTAA-GCC-AT-GC-ATGCCTTC-GAAT-AAG-AGG-AA
GCAA-TTC-TCTC--TGAA-TCT-GCGAA-CGGC-TCCG-CAAA-CCAGTT-GTAAA-CT
-AAAGCAAGCATGTTGGTTGGGCGGGTTCTCCCAAGGACTCGACC----------AGCTG
G-CGACACGG-ATAA-CCC-TGGTAA-TTCT--GAGGCTAA-TA-CGAGA-ACGTAATCC
CCGGTTGACCGGCTTTTCTCTCTCTCCCCTCGGGAAGGGGGGGATTTTCGCTGGGATGTC
GGGAAGCGTGCGAGCTATTAA-CACGAGGCAAAAAA-------CCAGG-AAA-GGGCG-C
ACGCTTGG-ACCGCG--CC-AAAAAAAGGATACGGGTGGAAGCAGTACTCCCCTACCTTC
GGGTTAGGGTGTTTCTGCAGAAACTCGGCCCTAGCGGCTC---TTG
