# Supplementary material for: Metacommunity analysis of amoeboid protists in grassland soils
Source: Sci Rep. 2016 Jan 11;6:19068. doi: 10.1038/srep19068 (PMC4707496; doi:10.1038/srep19068)
Supplement: Supplementary Information 8 [file srep19068-s6.txt]

>Metacommunity analysis of amoeboid protists in grassland soils. Fiore-Donno AM, Weinert J, Wubet T & Bonkowski M. Supplementary information 8. Acanthamoeba alignment of 321 sequences (48 reference sequences and 273 OTUs), 238 positions. First sequence = 238 positions retained for analysis. Sequences grouped by genotypes. A tentative secondary structure for helices 9, 10 and 10e1 is given, matching paired bases are indicated by parentheses and hairpin loops by stars. Fasta format.

>alignment_239
nnnn-nnnnn--------n-nnnnnnnnn-nnn-nnnn-n-nnnnnnnnn---nnnnnn------------------nnnn-nn-nnnnnnnnnnnnnn-
nnnnnnn-nnnnnnnnnn-nnnnnnnnnnn-nnnnnn-nnnnnnnnnn-------------------nnnnnnn-------------------nnnn---
------------------------nnnnnnn-----nnnn--nn-nnn---nnn-nnnnnnn-nnnnnnnnn-nnn-nnn-nnnnnnn--nnnn-n-nn-
nnn-------------------nnnnnnn-nnnn--nnnnnnnnn-nnnn--------------------------------------------------
--------nnnnnn-nnn-nnnnnnnn-nnnnnn-nnnnn---nnnnnnnn-nn--------nn
>secstruct general
--------------------(((--((----((----(-(-(-----------((((((-************************-****))))))---(-
((*****-)))---------------------(((((------------------------------(((((((------------------******--
------------------------)))))))----------------------------)))-)-)----((-(((--------------((((-(----
----------------------------------------------------------------------------------------------------
----------))))-)--------)))-))--------------((((-((-(---------((
>OUTGROUPS
-----------------------------------------------------((((((-*******----------****-**-****))))))-----
----------------------------------------------------------------------------------------------------
------------------------------------------------------------------------------------------((((-(----
----------------------------------------------------------------------------------------------------
----------))))-)------------------------------------------------
>AY960120|Protacanthamoeba_bohemica
CTCA-TTAAA--------T-CAGTTATAG-TTT-ATTT-G-ATGGTTCCT---TT-TTC-TTT--------------TCCG-CT-ACTTGGATAACCGT-
AGTAATC-CTAGAGCTAA-TACATGCCAAC-GACCCC-AACTAAGGGGGGG----------------TGGAGGCGGGCGGGG-----------GCAA---
----------------CTCCGTTCGTCTTCA--TCCCGCT--CA-CCC---TTC-GGAAGGG-G-CGTATTT-ATT-AGA-TAAAAA---ACCG-A-CA-
CAG----------------------GGCA-CTTG--TGCC-CT---GGA---------------------------------------------------
--------CCTCGG-CGA-GTCACGGT-AACTCG-ATCGG---ATCGCATC-CAACG----GCT
>FJ794612|Protosteliales_sp_LHI05
CTCA-TTAAA--------T-CAGTTATAG-TTT-ATTT-G-ATGGTTCTT---------------------------TACA-CC-GCTTGGATAACCGT-
GGTAATC-CTAGAGCTAA-TACATGCGTGC-AACCCC-AACTACAGTGTGAAATGTCCTTTTTTTTTCTTTCTCGCTTTTTTTTTCTCTCC--TCTCT--
-------GGGGGGGAAAAAAAACTGGGAAGG---GGGGCA--TT-TCT---GGC-GGAAGGG-G-CGTATTT-ATT-AGA-TACAAAAA-ACCG-G-TG-
CTT-----------------------CTA-GCAA--TAGA-AG---TA----TCTTTTCT----------------------------------------
--------TTCCGG-TGA-TTCACAGT-AACTCG-ATCGG---ATCGCGTA-CAGTG----GCT
>AF477019|Balamuthia_mandrillaris
CTCA-TTAAA--------T-CAGTTATAG-TTT-ATTT-G-ATGGTTCCT---TTATTT------------------TTA--CT-ACTTGGATAACCGT-
AGTAATT-CTAGAGCTAA-TACATGCCCAA-AGTCCC-GACTGGGGGTCG-----------------CAAGGCT--------------------------
-----------------------------------------------C---TCT-GGAAGGG-A-TGTATTT-ATT-AGA-TAAAAA---ACCG-A-TG-
CAG---------------------GGTGG-CTTG--CTGC-CC---TG-------ACC------------------------------------------
--------CAACGG-TGA-TTCATAAT-AACTCT-ATCGA---ATCGCACC-A---------TG
>HQGCXQM01BTMA7_SEG25_Bal_man
CTCA-TTAAA--------T-CAGTTATAG-TTT-ATTT-G-ATGGTTCCT---TTTTTT------------------TA---CT-ACTTGGATAACCGT-
AGTAATT-CTAGAGCTAA-TACATGCCAAA-AGTCTC-GACTAGGGGT---------------------------------------------TTCG---
-------------------------------------------G-CCC---TTT-GGAAGAG-A-TGTATTT-ATT-AGA-TAAAAA---ACCG-A-TG-
CAG---------------------GGTGG-CTTG--CTGC-CC---TG------GACC------------------------------------------
--------CACCGG-TGA-TTCATAAT-AACTT--TTCGA---ATCGCACC-A---------TG
>HQGCXQM01CANGT_SEG31_Bal_man
CTCA-TTAAA--------T-CAGTTATAG-TTT-ATTT-G-ATGGTTCCT---TTATTT------------------TA---CT-ACTTGGATAACCGT-
AGTAATT-CTAGAGCTAA-TACATGCAAAA-AGTCCT-GACTGGGGGGT--------------------------------------------TTCG---
-------------------------------------------G-CTC---TCC-GGAAGGG-A-TGTATTT-ATT-AGA-TAAAA----ACCG-A-TG-
CAG---------------------GGTGG-CTTG--CTGC-CC---TG------GACC------------------------------------------
--------CTTCGG-TGA-TTCATAAT-AACTCT-ATCGA---ATCGCATA-A---------TG
>HQGCXQM02EAKBZ_AEG03_Bal_man
CTCA-TTAAA--------T-CAGTTATAG-TTT-ATTT-G-ATGGTTCCT---TTTTTT-C----------------TA---CT-ACTTGGATAACCGT-
AGTAATT-CTAGAGCTAA-TACATGCAAAA-AGTCCT-GACTGGGGGT---------------------------------------------TTCG---
-------------------------------------------G-CTC---TGT-GGAAGGG-A-TGTATTT-ATT-AGA-TAAAAA---ACCG-A-TG-
CAG---------------------GGTGG-CTTG--CTAC-CC---TG------GACC------------------------------------------
--------CAACGG-TGA-TTCATAAT-AACTCT-ATCGA---ATCGCATA-A---------TG
>GROUP I
-----------------------------------------------------((((((-*******----------****-**-****))))))-----
----------------------------------------------------------------------------------------------------
----------------------------------------------------------------------((-(((-(------------((((-(----
-(((((((((((****------------------------------------)))))))))))--------(((((((((((((((*****)))))))))
))))))----))))-)-------))))-))--------------((((-((-(---------((
>AF019064|Acanthamoeba_astronyxis_T7
CTCA-TTAAA--------T-CAGTTATAG-TTT-ATTT-G-ATGGTCCTT---TT-TTT-TTT--------------TTA--CT-ACTTGGATAACCGT-
GGTAATT-CTAGAGCTAA-TACATGCGTAA-GGTCCT-GACCTGCCGCCG-----------------TGTGGGTGT-----------------TCAC---
---------------------GCACTTGGCG------CGG--TT-TTG---GTG-GAAAGGG-A-TGTATTT-ATT-AGG-TAAAAAA--ACCG-G-CG-
CGGCACTTCTCTCTCG------------------------------------GGAGGGGTGTCTACAAATGCAGTTTTTCTCTTCTTTCTTGGGGGGGGA
GAGCTGATCTCTGG-TGA-TTCATAGT-AACTCT-TTCGG---ATCGCAAT-TT-ACA---CAG
>AF019065|Acanthamoeba_tubiashi_T8
CTCA-TTAAA--------T-CAGTTATAG-TTT-ATTT-G-ATGGTCCTT---TT-TTT-TTTT-------------TTA--CT-ACTTGAATAACCGT-
GGTAATT-CTAGAGCTAA-TACATGCGTAA-GGTCCT-GATCTGCCGCTG-----------------TGTGG-TGT-----------------TCAC---
---------------------GCACT--GCA------CGG--TT-TGG---GTG-GAAAGGG-A-TGTATTT-ATT-AGG-TAAAAAA--ACCG-G-CG-
CGGCATCTCTCTCTCG------------------------------------GGGGAGGTGTCTACAAATGCAGTTGCAAGGT--TTTCACC--GCC-TG
TGGCTGATCTCTGG-TGA-TTCATAGT-AACTCT-TTCGG---ATCGCAAA-T-------TGAG
>AY026242|Acanthamoeba_astronyxis_T9
CTCA-TTAAA--------T-CAGTTATAG-TTT-ATTT-G-ATGGTCCTT---TT-TTT-TCTTTT-----------TTA--CT-ACTTGGATAACCGT-
GGTAATT-CTAGAGCTAA-TACATGCGTAA-GGTCCT-GATCTGCCTGGTTTTTCGTTTCAT-----TGTGTGCCAGTGT-------------TCGC---
------------------GCACTGGCGCACAGGTGCGGGC--CT-TTG---GTA-GAAAGGG-A-TGTATTT-ATT-AGG-TAAAAAA--ACCG-G-CG-
CGGCATCTCCCTTCGC------------------------------------GGGGAGGTGTCTACAAATGCGGCCCT--------TCGC---------G
GGGCCGATCTCTGG-TGA-TTCATAGT-AACTCT-TTCGG---ATCGCAAT-TT-ACAATACAG
>AF019066|Acanthamoeba_comandoni_T9
CTCA-TTAAA--------T-CAGTTATAG-TTT-ATTT-G-ATGGTCCTT---TT-TTT-TCTTTT-----------TTA--CT-ACTTGGATAACTGT-
GGTAATT-CTAGAGCTAA-TACATGTGTAA-GGTCCT-GATCTGCCTGGTTTTTTGTTTCAT-----TGTGTACCAGTGT-------------TTGT---
------------------GCACTGGTGCACA--GGTGGGC--CT-TTG---GTA-GAAAGGG-A-TATATTT-ATT-AGG-TAAAAAA--ACCA-G-TG-
TGGCATTTCCCTTCGT------------------------------------GGGGAAGTGTCTACAAATGTGGCCCT--------CTGC---------G
GGGCCGSTCTCTGG-TGA-TTCATAGT-AACTCT-TTCGG---ATCGCAAT-TTAACAATATAG
>GU808277|Acanthamoeba_sp_T17
CTCA-TTAAA--------T-CAGTTATAG-TTT-ATTT-G-ATGGTCCTT---TT-TTC-TTTTT------------TTA--CT-ACTTGGATAACCGT-
GGTAATT-CTAGAGCTAA-TACATGCGTAA-GGTCCT-GATCTGGTCCCTGGTTTCTT---------TGGAGTGTAGTGT------------TTAAAAC-
------------------GCATTGCATTTCG---GGGCCA--GG-TGG---GTG-GAAAGGG-A-TGTATTT-ATT-AGG-TAAAAAA--ACCG-G-CG-
CGGCATCTTCCTTCGC------------------------------------GGGAGGGTGTCTACAAATGTGCGAGAGGGC----TT-------GCCCT
CTTGCATTCTCTGG-TGA-TTCATAGT-AACTCT-TTCGG---ATCGCAAT----ACAATACAG
>KC822470|Acanthamoeba_CDC_V621_clone 10_T18
CTCA-TTAAA--------T-CAGTTATAG-TTT-ATTT-G-ATGGTCCTT---TT-TTT-TTATTT-----------TTA--CT-ACTTGGATAACCGT-
GGTAATT-CTAGAGCTAA-TACATGCGTAA-GGTCCT-GATCTGGCCTCTGGCCTT-----------TGGAGTGTGGTGT------------TTCAC---
------------------GCATTGCATTTCG---GGGCCA--GG-TGG---GTG-GAAAGGG-A-TGTATTT-ATT-AGG-TAAAAAA--ACCG-G-CG-
CGGCATTCTCCTTCGC------------------------------------GGGAGGGTGTCTACAAATGTGTGAGAGGG-----TTCG----CGCCCT
CTTGCATTCTCTGG-TGA-TTCATAGT-AACTCT-TTCGG---ATCGCAAT-TT-ACA--GTCG
>Genotype new or chimera, new helix 10
-----------------------------------------------------((((((-**********-------*******-****))))))-----
----------------------------------------------------------------------------------------------------
------------------------------------------------------------------------------------------((((-(-**-
**************--------------------------------------------------------------------------------------
--------**))))-)------------------------------------------------
>HQGCXQM01A1YRC_SEG33_T6
CTCA-TTAAA--------T-CAGTTATAG-TTT-ATTT-G-ATGGTCTCT---TTGTTC-TTCTTT-----------TTAC-CT-ACTTGGATAACCGT-
GGTAATT-CTAGAGCTAA-TACATGCGCAA-GGTCCC-GATCGGTGTAGG-----------------TGGG---------------------GTTAAAAA
---------------------------CTCA---TCTGT------------GCT-GAGAGGG-A-TGTATTT-ATT-AGG-TTAAACA--ACCA-G-CA-
TTTTCAT---------------------------------------------------------------------------------------------
--------TTCTGG-TGA-TTCATAGT-AACTCT-TTCGG---ATCGCATT-CA--------TG
>HQGCXQM01ALM09_SEG33_T4
CTCA-TTAAA--------T-CAGTTATAG-TTT-ATTT-G-ATGGTCTCT---TTGTTC-TTCTTT-----------TTAC-CT-ACTTGGATAACCGT-
GGTAATT-CTAGAGCTAA-TACATGCGCAA-GGTCCC-GATCGGTGTAGG-----------------TGGG---------------------GTTAAA--
---------------------------CTCA---TCTGT------------GCT-GAGAGGG-A-TGTATTT-ATT-AGG-TTAAAA---ACCA-G-CA-
GCC-------------------------G-GCAA--CGGC-T----------TCAAC-------------------------------------------
--------TCCTGG-TGA-TTCATAGT-AACTCT-TTCGG---ATCGCATT-CA--------TG
>HQGCXQM01AZE9F_SEG21_T2
CTCA-TTAAA--------T-CAGTTATAG-TTT-ATTT-G-ATGGTCTCTT--TTGTTT-CTCTTTT----------TTAC-CT-ACTTGGATAACCGT-
GGTAATT-CTAGAGCTAA-TACATGCGTAA-GGTCCC-AAGCGCGGGGCGGG---------------CGGGG-------------------CGTCAAAA-
--------------------------CCTCG---TCCGTT--CG-CAT---GCG-CGGCGGG-A-TGTATTT-ATT-AGG-TTAAAA---ACCA-G-CA-
CATTTAAATTCCA---------------------------------------------------------------------------------------
--------TACTGG-TGA-TTCATAGT-AACTCT-TTCGG---ATCGCATT-CA--------TG
>HQGCXQM01BEIGU_SEG16_T4
CTCA-TTAAA--------T-CAGTTATAG-TTT-ATTT-G-ATGGTCTCTT--TTGTTT-CTCTTTT----------TTAC-CT-ACTTGGATAACCGT-
GGTAATT-CTAGAGCTAA-TACATGCGTAA-GGTCCC-AAGCGCGGGGCGGG---------------CGGGG-------------------CGTCAAAA-
--------------------------CCTCG---TCCGTT--CG-CAT---GCG-CGGCGGG-A-TGTATTT-ATT-AGG-TTAAAA---ACCA-G-CA-
GCC-------------------------A-GCAA--TGGC-T----------ACAATC------------------------------------------
--------TCCTGG-TGA-TTCATAGT-AACTTT-TTCGG---ATCGCATT-CA--------TG
>HQ4TV3T01BG9LV_HEG06_T4
CTCA-TTAAA--------T-CAGTTATAG-TTT-ATTT-G-ATGGTCTCTT--TTGTTT-CTCTTTT----------TTAC-CT-ACTTGGATAACCGT-
GGTAATT-CTAGAGCTAA-TACATGCGTAA-GGTCCC-AAGCGCGGGGCGGG---------------CGGGG-------------------CGTCAAAA-
--------------------------CCTCG---TCCGTT--CG-CAT---GCG-CGGCGGG-A-TGTATTT-ATT-AGG-TTAAAA---ACCA-G-CG-
GCA-------------------GGGGTCA-GCAA--TGGC-CCC--TGCC--AAACAC------------------------------------------
--------TCCTGG-TGA-TTCATAGT-AACTCT-TTCGG---ATCGCATT-CA--------TG
>HQGCXQM01BBHK5_SEG02_T4
CTCA-TTAAA--------T-CAGTTATAG-TTT-ATTT-G-ATGGTCTCTTT-TTGTCT-TTTTT------------TTAC-CT-ACTTGGATAACCGT-
GGTAATT-CTAGAGCTAA-TACATGCGTAA-GGTCCC-AAGCGCGGGGCGGG---------------CGGGG-------------------CGTCAAAA-
--------------------------CCTCG---TCCGTT--CG-CAT---GCG-CGGCGGG-A-TGTATTT-ATT-AGG-TTAAAA---ACCA-G-CG-
GCA-------------------GGGGTCA-GCAA--TGGC-CCC--TGCC--AAACAC------------------------------------------
--------TCCTGG-TGA-TTCATAGT-AACTCT-TTCGG---ATCGCATT-CA--------TG
>Genotype10 _T13_T16
-----------------------------------------------------((((((-*******----------****-**-****))))))-----
----------------------------------------------------------------------------------------------------
------------------------------------------------------------------------------------------((((-(-**-
**********------------------------------------------------------------------------------------------
--------**))))-)------------------------------------------------
>HQGCXQM01B1JHB_SEG33_T4
CTCA-TTAAA--------T-CAGTTATAG-TTT-ATTT-G-ATGGTCTCTT--TCATTT-TTTT-------------TTAC-CT-ACTTGGATAACCGT-
GGTAATT-CTAGAGCTAA-TACATGCGCAA-GGTCCC-AAGCGCGGGG-------------------CGACTC-------------------ATCGT---
-------------------------GGGTCG-------CT--CG-CAT---GTG-CAGAGGG-A-TGTATTT-ATT-AGG-TTAAAA---ACCA-G-C--
------------------------AGCCG-GCAA--CGGC-T----------TCAAC-------------------------------------------
--------TCCTGG-TGA-TTCATAGT-AACTCT-TTCGG---ATCGCATT-CA--------TG
>HQ4TV3T01AMGFU_AEG33_T4
CTCA-TTAAA--------T-CAGTTATAG-TTT-ATTT-G-ATGGTCTCTT--TCATTT-TTT--------------TTAC-CT-ACTTGGATAACCGT-
GGTAATT-CTAGAGCTAA-TACATGCGCAA-GGTCCC-AAGCGCGGGG-------------------CGACTC-------------------CTCGT---
-------------------------GGGTCG-------CT--CG-CAT---GTG-CAGCGGG-A-TGTATTT-ATT-AGG-TTAAA----ACCA-G-CG-
TAG-----------------------TCA-GCAA--TGGC-TAC--------AAACTC------------------------------------------
--------CCCTGG-TGA-TTCATAGT-AACTCT-TTCGG---ATCGCATT-CA--------TG
>HQ4TV3T01BO54D_HEG11_T4
CTCA-TTAAA--------T-CAGTTATAG-TTT-ATTT-G-ATGGTCTCT---TTGTTC-TTCTTT-----------TTAC-CT-ACTTGGATAACCGT-
GGTAATT-CTAGAGCTAA-TACATGCGCAA-GGTCCC-AAGCGCGGGG-------------------CGACTC-------------------CTCGT---
-------------------------GGGTCG-------CT--CG-CAT---GTG-CAGCGGG-A-TGTATTT-ATT-AGG-TTAAAA---ACCA-G-CG-
TAG-----------------------TCA-GCAA--TGGC-TAC--------AAACTC------------------------------------------
--------CCCTGG-TGA-TTCATAGT-AACTCT-TTCGG---ATCGCATT-CA--------TG
>AY102615|Acanthamoeba_sp_T13
CTCA-TTAAA--------T-CAGTTATAG-TTT-ATTT-G-ATGGTCTCTTT-TCATTT-TTTT-------------TTAC-CT-ACTTGGATAACCGT-
GGTAATT-CTAGAGCTAA-TACATGCGCAA-GGTCCC-AAGCGCGGGG-------------------CGACTC-------------------CTCGT---
-------------------------GGGTCG-------CT--CG-CAT---GTG-CAGCGGG-A-TGTATTT-ATT-AGG-TTAAAA---ACCA-G-CA-
TTCAAAACTT------------------------------------------------------------------------------------------
--------CACTGG-TGA-TTCATAGT-AACTCT-TTCGG---ATCGCATT-CA--------TG
>AF132134|Acanthamoeba_sp_T13
CTCA-TTAAA--------T-CAGTTATAG-TTT-ATTT-G-ATGGTCTCTT--TCATTT-TTTAT------------TAAC-CT-ACTTGGATAACCGT-
GGTAATT-CTAGAGCTAA-TACATGCGCAA-GGTCCC-AAGCGCGGGGG------------------CGGCTC-------------------CTCGT---
-------------------------GGGTCG-------CT--CG-CAT---GTG-CAGCGGG-A-TGTATTT-ATTAAGG-TTAAAA---ACCA-G-CA-
TTCAAAACTT------------------------------------------------------------------------------------------
--------CACTGG-TGA-TTCATAGT-AACTCT-TTCGG---ATCGCATT-CA--------TG
>HQ4TV3T01CGHYS_AEG33_T13
CTCA-TTAAA--------T-CAGTTATAG-TTT-ATTT-G-ATGGTCTCTT--TCATTT-TTT--------------TTAC-CT-ACTTAGATAACCGT-
GGTAATT-CTAGAGCTAA-TACATGCGCAA-GGTCCC-AAGCGCGGGG-------------------CGACTC-------------------CTCGT---
-------------------------GGGTCG-------CT--CG-CAT---GTG-CAGCGGG-A-TGTATTT-ATT-AGG-TTAAAA---ACCA-G-CA-
TTCAAAACTT------------------------------------------------------------------------------------------
--------CACTGG-TGA-TTCATAGT-AACTCT-TTCGG---ATCGCATT-CA--------TG
>HQ4TV3T01BW06N_HEG02_T13
CTCA-TTAAA--------T-CAGTTATAG-TTT-ATTT-G-ATGGTCTCTT--TCATTT-TT---------------TTAC-CT-ACTTGGATAACCGT-
GGTAATT-CTAGAGCTAA-TACATGCGCAA-GGTCCC-AAGCGCGGGG-------------------CGGCTC-------------------CTCGT---
-------------------------GGGCCG-------CT--CG-CAT---GTG-CAGCGGG-A-TGTATTT-ATT-AGG-TTAAA----ACCA-G-CA-
TTCAAAACTT------------------------------------------------------------------------------------------
--------CACTGG-TGA-TTCATAGT-AACTCT-TTCGG---ATCGCATT-CA--------TG
>HQ4TV3T01BXFOO_HEG05_T13
CTCA-TTAAA--------T-CAGTTATAG-TTT-ATTT-G-ATGGTCTCT---TTGTTC-TTCTTT-----------TTAC-CT-ACTTGGATAACCGT-
GGTAATT-CTAGAGCTAA-TACATGCGCAA-GGTCCC-AAGCGCGGGG-------------------CGGCTC-------------------CTCGT---
-------------------------GGGTCG-------CT--CG-CAT---GTG-CAGCGGG-A-TGTATTT-ATT-AGG-TTAAA----ACCA-G-CA-
TTCAAAACTT------------------------------------------------------------------------------------------
--------CACTGG-TGA-TTCATAGT-AACTCT-TTCGG---ATCGCATT-CA--------TG
>HQGCXQM01B6U1Q_SEG09_T13
CTCA-TTAAA--------T-CAGTTATAG-TTT-ATTT-G-ATGGTCTCTT--TCATTT-TTT--------------TTAC-CT-ACTTGGATAACCGT-
GGTAATT-CTAGAGCTAA-TACATGCGCAA-GGTCCC-AAGCACGGGG-------------------CGACTC-------------------CTCGT---
-------------------------GGGTCG-------CT--CG-CAT---GTG-CAGCGGG-A-TGTATTT-ATT-AGG-TTAAAA---ACCA-G-CA-
TTCAAAAACTT-----------------------------------------------------------------------------------------
--------CACTGG-TGA-TTCATAGT-AACTCT-TTCGG---ATTGCATT-CA--------TG
>GQ380408|Acanthamoeba_sp_T16
CTCA-TTAAA--------T-CAGTTATAG-TTT-ATTT-G-ATGGTCTCTT--TTGTCT-TTTTTT-----------TTAC-CT-ACTTGGATAACCGT-
GGTAATT-CTAGAGCTAA-TACATGCGCAA-GGTCCC-AAGCGCGGAGG------------------CGGCTC-------------------CTCGC---
-------------------------GGGCCG-------CT--CG-CAT---GTG-CAGCGGG-A-TGTATTT-ATT-AGG-TTAAAA---ACCA-G-CA-
CTCAAAACCT------------------------------------------------------------------------------------------
--------CACTGG-TGA-TTCATAGT-AACTCTGTTCGG---ATCGCATT-CA--------TG
>HQGCXQM02DHT1T_AEG04_T16
CTCA-TTAAA--------T-CAGTTATAG-TTT-ATTT-G-ATGGTCTCTT--TTGTCT-TTTT-------------TTAC-CT-ACTTGGATAACCGT-
GGTAATT-CTAGAGCTAA-TACATGCGCAA-GGTCCC-AAGCGCGGGG-------------------CGGCTC-------------------CTCGC---
-------------------------GGGCCG-------CT--CG-CAT---GTG-CAGCGGG-A-TGTATTT-ATT-AGG-TTAAAA---ACCA-G-CA-
CTCAAAAACCT-----------------------------------------------------------------------------------------
--------CACTGG-TGA-TTCATAGT-AACTCTGTTCGG---ATCGCATT-CA--------TG
>HQ4TV3T01BBQO8_HEG09_T16
CTCA-TTAAA--------T-CAGTTATAG-TTT-ATTT-G-ATGGTCTCTT--TTGTCT-TTTT-------------TTTC-CT-ACTTGGATAACCGT-
GGTAATT-CTAGAGCTAA-TACATGCGCAA-GGTCCC-AAGCGCGGGG-------------------CGGCTC-------------------CTCGC---
-------------------------GGGCCG-------CT--CG-CAT---GTG-CAGCGGG-A-TGTATTT-ATT-AGG-TTAAA----ACCA-G-CA-
CTCAAAACCT------------------------------------------------------------------------------------------
--------CACCGG-TGA-TTCATAGT-AACTCTGTTCGG---ATCGCATT-CA--------TG
>HQGCXQM01CCLVX_SEG11_T16
CTCA-TTAAA--------T-CAGTTATAG-TTT-ATTT-G-ATGGTCTCTT--TTGTCT-TTTT-------------TTAC-CT-ACTTGGATAACCGT-
GGTAATT-CTAGAGCTAA-TACATGCGCAA-GGTCCC-AAGCGCGGAGAG-----------------TAAGGCT-------------------TCAC---
------------------------GGCTCTA-----TTCT--TG-CAT---GCG-CAGCGGG-A-TGTATTT-ATT-AGG-TTAAAA---ACCA-G-CA-
CTCAAAACCT------------------------------------------------------------------------------------------
--------CACTGG-TGA-TTCATAGT-AACTCTGTTCGG---ATCGCATT-CA--------TG
>HQGCXQM01BLQR8_SEG11_T16
CTCA-GTAAA--------T-CAGTTATAG-TTT-ATTT-G-ATGGTCTCT---TTGTTC-TTCTTT-----------TTAC-CT-ACTTGGATAACCGT-
GGTAATT-CTAGAGCTAA-TACATGCGCAA-GGTCCC-AAGCGCGGGG-------------------CGGCTC-------------------CTCGT---
-------------------------GGGTCG-------CT--CG-CAT---GTG-CAGCGGG-A-TGTATTT-ATT-AGG-TTAAAA---ACCA-G-CA-
TTCAAAACTT------------------------------------------------------------------------------------------
--------CACTGG-TGA-TTCATAGT-AACTCT-TTCGG---ATCGCATT-CA--------TG
>HQGCXQM01AX25I_SEG11_T16
CTCA-TTAAA--------T-CAGTTATAG-TTT-ATTT-G-ATGGTCTCTT--TTGTCT-TTTTT------------TTAC-CT-ACTTGGATAACCGT-
GGTAATT-CTAGAGCTAA-TACATGCGCAA-GGTCCC-AAGCGCGGGG-------------------CGGCTC-------------------CTCGC---
-------------------------GGGCCG-------CT--CG-CAT---GTG-CAGCGGG-A-TGTATTT-ATT-AGG-TTAAAA---ACCA-G-CA-
CTCAAAACCT------------------------------------------------------------------------------------------
--------CACTGG-TGA-TTCATAGT-AACTCTGTTCGG---ATCGCATTTCA--------TG
>Genotype_9_A._lenticulata_T5
-----------------------------------------------------(((((--*******----------****-**-****-)))))-----
----------------------------------------------------------------------------------------------------
------------------------------------------------------------------------------------------((((-(-**-
******----------------------------------------------------------------------------------------------
--------**))))-)------------------------------------------------
>U94733|Acanthamoeba_lenticulata_T5
CTCA-TTAAA--------T-CAGTTATAG-TTT-ATTT-G-ATGGTCTC----TTGAC--ACGGCGCAAGCCGT--ATCAT-TT-ACTTGGATAACTGT-
GGTAATT-CTAGAGCTAA-TACATGCGTAA-AATCTC-GAGCGCGGGGGG-----------------TGGTCT-TGGGGTGC-AGGTG-----GCAA---
CACTT-------GTGCTCCG-TTC-GGGCCA-----TCTT--TG-CAT---GCG-CGAAGGG-A-TGTATTT-ATT-AGA-CACACACAAACCA-G-CA-
TTCTTT----------------------------------------------------------------------------------------------
--------TACTGG-TGA-TTCATAGT-AACTCT-TTCGG---ATCGCATT-TA--------TA
>AY173006|Acanthamoeba_sp_T5
CTCA-TTAAA--------T-CAGTTATAG-TTT-ATTT-G-ATGGTCTC----TTGAC--ACGGCGCAAGCCGT--ATCAT-TT-ACTTGGATAACTGT-
GGTAATT-CTAGAGCTAA-TACATGCGTAA-AATCTC-GAGCGCGGGGGGG----------------TGGTCT-TGGGATGC-AGGTG-----GCAA---
CACTTGGATAG-GTGTTCCG-TTC-GGGCCA-----TCTT--TG-CAT---GCG-CGAAGGG-A-TGTATTT-ATT-AGA-CACACAA--ACCA-G-CA-
TTCTTT----------------------------------------------------------------------------------------------
--------TACTGG-TGA-TTCATAGT-AACTCT-TTCGG---ATCGCATT-TA--------TA
>AF352391|Acanthamoeba_sp_T5
CTCA-TTAAA--------T-CAGTTATAG-TTT-ATTT-G-ATGGTCTC----TTGAC--ACGGCGCAGTACAG---TCAT-TT-ACTTGGATAACTGT-
GGTAATT-CTAGAGCTAA-TACATGCGTAA-AATCTC-GAGCGCGGGGGG-----------------TGGTCT-TGGGATGC-AGGTG-----GCAA---
CACT--------GTGTTCCG-TTC-GGGCCA-----TCTT--TG-CAT---GCG-CGAAGGG-A-TGTATTT-ATT-AGA-CACACAA--ACCA-G-CA-
TTTT------------------------------------------------------------------------------------------------
--------TTCTGG-TGA-TTCATAGT-AACTCT-TTCGG---ATCGCATT-TA--------TA
>Genotype11_T15
-------------------------------------------------------((((-*****------------))))-------------------
----------------------------------------------------------------------------------------------------
----------------------------------------------------------------------------------------------------
----------------------------------------------------------------------------------------------------
----------------------------------------------------------------
>AY262363|Acanthamoeba_jacobsi_T15
CTCA-TTAAA--------T-CAGTTATAG-TTT-ATTT-G-ATGGTCTAGTAATCGTAA-AACAA------------TTACCCT-ACTTGGATAACCGT-
GGTAATT-CTAGAGCTAA-TACATGCGCAA-GGTCCC-GAGCGCGGGGCC-----------------GGGCCGG------------------GTCAAA--
------------------------CCGGTCC-----GGTC--CG-CAT---GTG-CAGAGGG-A-TGTATTT-ATT-AGG-TTAAAA---ACCA-G-CA-
CATTCAATCAATC---------------------------------------------------------------------------------------
--------GACTGG-TGA-TTCATAAT-AACTCT-TTCGG---ATCGCA-T-CACAAA----AG
>GQ905495|Acanthamoeba_sp_T15
CTCA-TTAAA--------T-CAGTTATAG-TTT-ATTT-G-ATGGTCTAGTAATCGTAA-AACAA------------TTACCCT-ACTTGGATAACCGT-
GGTAATT-CTAGAGCTAA-TACATGCGCAA-GGTCCC-GAGCGCGGGGCC-----------------GGGTCGG------------------GTCAAA--
------------------------CCGGTCC-----GGTC--CG-CAT---GTG-CAGAGGG-A-TGTATTT-ATT-AGG-TTAAAA---ACCA-G-CA-
CATTCAAAAACCC---------------------------------------------------------------------------------------
--------GACTGG-TGA-TTCATAAT-AACTCT-TTCGG---ATCGCAAT-CACA------GT
>Genotype 3 - T1-T10-T12-T14
-----------------------------------------------------((((((-**********-------*******-****))))))-----
----------------------------------------------------------------------------------------------------
------------------------------------------------------------------------------------------((((-(-**-
**************--------------------------------------------------------------------------------------
--------**))))-)------------------------------------------------
>U07400|Acanthamoeba_castellanii_T1
CTCA-TTAAA--------T-CAGTTATAG-TTT-ATTT-G-ATGGTCTCTT--TTTTCT-TTT--------------TTAC-CT-ACTTGGATAACCGT-
GGTAATT-CTAGAGCTAA-TACATGCGCAA-GGTCCC-AAGCGCGAGGTA-----------------AGGGGT-------------------GTCAAA--
-------------------------GCCTCT-----TATC--TG-CAT---GCG-CACGGGG-A-TGTATTT-ATT-AGG-TTAAAA---ACCA-G-CG-
CATTCAAAAC------------------------------------------------------------------------------------------
--------CCCTGG-TGA-TTCATAAT-AACTCT-TTCGG---ATCGCATT-CA--------TA
>AF019067|Acanthamoeba_culbertsoni_T10
CTCA-TTAAA--------T-CAGTTATAG-TTT-ATTT-G-ATGGTCTCT---TTACTC-TTTGTCAGAG-------TTACCCT-ACTTGGATAACCGT-
GGTAATT-CTAGAGCTAA-TACATGCGCAA-GGTCCC-GAGCGCGGGGCA-----------------AAGGAGT------------------GTAAAAA-
------------------------GCTTCTT-----TGTC--TGTCATTCAGTG-CAGAGGG-A-TGTATTT-ATT-AGG-TTAAAA---ACCA-G-CA-
CACTTTATCA------------------------------------------------------------------------------------------
--------AACTGG-TGA-TTCATAAT-AACTCT-TTCGG---ATCGCATA-TTA-------AA
>AF019070|Acanthamoeba_healyi_T12
CTCA-TTAAA--------T-CAGTTATAG-TTT-ATTT-G-ATGGTCTCT---TTACTC-TTTGTA-----------TGAG-TT-ACTTGGATAACCGT-
GGTAATT-CTAGAGCTAA-TACATGCGCAA-GGTCCC-AAGCGCGGGATA-----------------AGGAAGTGGG--------------GGTAAAAA-
---------------------CTCAC-TTTT-----TGTC--TG-CAT---GTG-CAGAGGG-A-TGTATTT-ATT-AGG-TTAAAA---ACCA-G-CA-
CATTTAAAAATCAA--------------------------------------------------------------------------------------
--------TTCTGG-TGA-TTCATAAT-AACTCT-TTCGG---ATCGCATT-TT--------CA
>AF333609|Acanthamoeba_sp_T14
CTCA-TTAAA--------T-CAGTTATAG-TTT-ATTT-G-ATGGTCTCTT--TTTTTC-TTTTT------------TTAC-CT-ACTTGGATAACCGT-
GGTAATT-CTAGAGCTAA-TACATGCGCAA-GGTCCC-AAGCGCGGGATG-----------------AAAGGT-------------------GTAAAAA-
-------------------------GCCTTT-----TGTC--TG-CAT---GTG-CAGCGGG-A-TGTATTT-ATT-AGG-TTAAAA---ACCA-G-CA-
CATTTCAAAAAAAA--------------------------------------------------------------------------------------
--------CTCTGG-TGA-TTCATAAT-AACTCT-TTCGG---ATCGCATT-TGA-------TG
>Genotype 2 _ T2 - T6
-----------------------------------------------------((((((-*******----------****-**-****))))))-----
----------------------------------------------------------------------------------------------------
------------------------------------------------------------------------------------------((((-(-**-
********************--------------------------------------------------------------------------------
--------**))))-)------------------------------------------------
>HQGCXQM02DW0ES_SEG47_T2
CTCA-TTAAA--------T-CAGTTATAG-TT--ATTT-G-ATGGTCTCTT--TTGTCT-TTTT-------------TTAC-CT-ACTTGGATAACCGT-
GGTAATT-CTAGAGCTAA-TACATGCGCAA-GGTCCC-GAGCACGGGGGG-----------------CAGGGCT-------------------TCAC---
------------------------GGCCCTG-----TCCT--CG-CAT---GCG-CAGAGGG-A-TGCATTTTATT-AGG-TTAAACA--ACCA-G-CA-
TCTTTTCAT-------------------------------------------------------------------------------------------
--------TTCTGG-TGA-TTCATAGT-AACCCT-TTCGG---ATCGCATT-CA--------TG
>HQ4TV3T01BQGMN_HEG06_T2
CTCA-TTAAA--------T-CAGTTATAG-TTT-ATTT-G-ATGGTCTCT---TTGTTC-TTCTTT-----------TTAC-CT-ACTTGGATAACCGT-
GGTAATT-CTAGAGCTAA-TACATGCGCAA-GGTCCC-GAGCGCGGGGGGG----------------CAGGGCT-------------------TCAC---
------------------------GGCCCTG-----TCCT--CG-CAT---GCG-CAGAGGGGA-TGTATTT-ATT-AGG-TTAAACA--ACCA-G-CA-
TCTTTTCAT-------------------------------------------------------------------------------------------
--------TTCTGG-TGA-TTCATAGT-AACTCT-TTCGG---ATCGCATT-CA--------TG
>HQ4TV3T01AJJGT_AEG36_T2
CTCA-TTAAA--------T-CAGTTATAG-TTT-ATTT-G-ATGGTCTCTT--TTGTCT-TTTTT------------TTAC-CT-ACTTGGATAACCGT-
GGTGATT-CTAGAGCTAA-TACATGCGCAA-GGTCCC-GAGCGGCGGGGGG----------------CAGGGCT-------------------TCAC---
------------------------GGCCCTG-----TCCT--CG-CAT---GCG-CAGAGGG-A-TGTATTT-ATT-AGG-TTAAACA--ACCA-G-CA-
TCTTTTTCAT------------------------------------------------------------------------------------------
--------TTCTGG-TGA-TTCATAGT-AACTCT-TTCGG---ATCGCATT-CA--------TG
>HQGCXQM01AN804_SEG30_T2
CTCA-TTAAA--------C-CAGCCATAG-TTT-ATTT-G-ATGGTCTCTT--TTGTCT-TTTTT------------TTAC-CT-ACTTGGATAACCGT-
GGTAATT-CTAGAGCTAA-TACATGCGCAA-GGTCCC-GAGCGCGGGGGG-----------------CAGGGCT-------------------TCAC---
------------------------GGCCCTG-----TCCT--CG-CAT---GCG-CAGAGGG-A-TGTATTT-ATT-AGG-TTAAACA--ACCA-G-CA-
TTTTTTCAT-------------------------------------------------------------------------------------------
--------TTCTGG-TGA-TTCATAGT-AACTCT-TTCGG---ATCGCATT-CA--------TG
>HQ4TV3T01CJRK3_HEG02_T2
CTCA-TTAAA--------T-CAGTTATAG-TTT-ATTT-G-ATGGTCTCTT--TTGTCT-TTTT-------------TTAC-CT-ACTTGGATAACCGT-
GGTAATT-CTAGAGCTAA-TACATGCGCAA-GGTCCC-GAGCGCGGGGGG-----------------CAGGGCT-------------------TCAC---
------------------------GGCCCTG-----TCCT--CG-CAT---GCG-CAGAGGG-A-TGTATTT-ATT-AGG-TTAAACA--ACCA-G-CA-
TTTTTTCAT-------------------------------------------------------------------------------------------
--------TTCTGG-TGA-TTCATAGT-AACTCT-TTCGG---ATCGCATT-CA--------TG
>HQ4TV3T01B6721_AEG37_T6
CTCA-TTAAA--------T-CAGTTATAG-TTT-ATTT-G-ATGGTCTCTT--TTGTCT-TTTT-------------TTAC-CT-ACTTGGATAACCGT-
GGTAATT-CTAGAGCTAA-TACATGCGCAA-GGTCCC-GAGCGCGGGGGGG----------------CAGGGCT-------------------TCAC---
------------------------GGCTCTA-----TTCT--TG-CAT---GCG-TAGCGGG-A-TGTATTT-ATT-AGG-TTAAACA--ACCA-G-CA-
TTTTCATC--------------------------------------------------------------------------------------------
--------ATCTGG-TGA-TTCATAGT-AACTCT-TTCGG---GTCGCATT-CA--------TG
>HQ4TV3T01CC5JG_HEG08_T2
CTCA-TTAAA--------T-CAGTTATAG-TTT-ATTT-G-ATGGTCTCT---TTGTCT-TTTTT------------TTAC-CT-ACTTGGATAACCGT-
GGTAATT-CTAGAGCTAA-TACATGCGCAA-GGTCCC-GAGCGCGGGGGGG----------------CAGGGCT-------------------TCAC---
------------------------GGCCCTG-----TCCT--TG-CAT---GCG-TAGCGGGGA-TGTATTT-ATT-AGGGTTAAACA--ACCA-G-CA-
TTTTTCATC-------------------------------------------------------------------------------------------
--------ATCTGG-TGA-TTCATAGT-AACTCT-TTCGG---ATCGCATT-CA--------TG
>HQGCXQM01BW113_SEG06_T6
CTCA-TTAAA--------T-CAGTTATAG-TTT-ATTT-G-ATGGTCTCTT--TTGTCT-TTTT-------------TTAC-CT-ACTTGGATAACCGT-
GGTAATT-CTAGAGCTAA-TACATGCGCAA-GGTCCC-GAGCGCGGGGGG-----------------CAGGGCT-------------------TCAC---
------------------------GGCCCTG-----TCCT--CG-CAT---GCG-CAGAGGG-A-TGTATTT-ATT-AGG-TTAAACA--ACCA-G-CA-
TTTTCATC--------------------------------------------------------------------------------------------
--------ATCTGG-TGA-TTCATAGT-AACTCT-TTCGG---ATCGCATT-CA--------TG
>HQ4TV3T01CG3U7_HEG06_T6
CTCA-TTAAA--------T-CAGTTATAG-TTT-ATTT-G-ATGGTCTCTT--TTGTCT-TTTT-------------TTAC-CT-ACTTGGATAACCGT-
GGTAATT-CTAGAGCTAA-TACATGCGCAA-GGTCCC-GAGCGCGGGGGG-----------------CAGGGCT-------------------TCAC---
------------------------GGCCCTG-----TCCT--CG-CAT---GCG-CAGAGGG-A-TGTATTT-ATT-AGG-TTAAACA--ACCA-G-CA-
TTTTCATC--------------------------------------------------------------------------------------------
--------ATCTGG-TGA-TTCATAGT-AACTCT-TTCGG---ATCGCATT-CA--------TG
>HQ4TV3T01B4UVU_HEG04_T2
CTCA-TTAAA--------T-CAGTTATAG-TTT-ATTT-G-ATGGTCTCTT--TTGTCT-TTT--------------TTAC-CT-ACTTGGATAACCGT-
GGTAATT-CTAGAGCTAA-TACATGCGCAA-GGTCCC-GAGCGCGGGGG------------------CAGGGCT-------------------TCAC---
------------------------GGCCCTG-----TCCT--CG-CAT---GCG-CAGAGGG-A-TGTATTT-ATT-AGG-TTAAACA--ACCA-G-CA-
TTTTAACAATCA----------------------------------------------------------------------------------------
--------ATCTGG-TGA-TTCATAGT-AACTCT-TTCAG---ATCGCATT-CA--------TG
>HQ4TV3T01BLC2D_AEG32_T2
CTCA-TTAAA--------T-CAGTTATAG-TTT-ATTT-G-ATGGTCTCTT--TTGTCT-TTTT-------------TTAC-CT-ACTTGGATAACCGT-
GGTAATT-CTAGAGCTAA-TACATGCGCAA-GGTCCC-GAGCGCGGGGGG-----------------CAGGGCT-------------------TCAC---
------------------------GGCCCTG-----TCCT--CG-CAT---GCG-CAGAGGG-A-TGTATTT-ATT-AGG-TTAAACA--ACCA-G-CA-
TTTTCAATC-------------------------------------------------------------------------------------------
--------ATCTGG-TGA-TTCATAGT-AACTCT-TTCGG---ATCGCATT-CA--------TG
>Genotype2 _T2_T6_Outliers
-----------------------------------------------------((((((-*******----------****-**-****))))))-----
----------------------------------------------------------------------------------------------------
------------------------------------------------------------------------------------------((((-(-**-
********************--------------------------------------------------------------------------------
--------**))))-)------------------------------------------------
>HQ4TV3T01APY5O_HEG04_T2
CTCA-TTAAA--------T-CAGTTATAG-TTT-ATTT-G-ATGGTCTCT---TTGTTC-TTCTTT-----------TTAC-CT-ACTTGGATAACCGT-
GGTAATT-CTAGAGCTAA-TACATGCGCAA-GGTCCC-GAGCGCGGAGAG-----------------TGGGGCT-------------------TCAC---
------------------------GGCCTCG-----TCCT--CG-CAT---GCG-CAGAGGG-A-TGTATTT-ATT-AGG-TTAAACA--ACCA-G-CA-
TCTTTTCAT-------------------------------------------------------------------------------------------
--------TTCTGG-TGA-TTCATAGT-AACTCT-TTCGG---ATCGCATT-CA--------TG
>HQGCXQM01A0Z5L_SEG17_T2
CTCA-TTAAA--------T-CAGTTATAG-TTT-ATTT-G-ATGGTCTCTT--TTGTTT-CTCTTTT----------TTAC-CT-ACTTGGATAACCGT-
GGTAATT-CTAGAGCTAA-TACATGCGCAA-GGTCCC-GAGCGCGGGGGA-----------------TGGGGCT-------------------TCAC---
------------------------GGCTCTG-----TCCT--CG-CAT---GCG-CAGAGGG-A-TGTATTT-ATT-AGG-TTAAACA--ACCA-G-CA-
TTTTCATC--------------------------------------------------------------------------------------------
--------ATCTGG-TGA-TTCATAGT-AACTCT-TTCGG---ATCGCATT-CA--------TG
>HQGCXQM01A2AY6_SEG06_T2
CTCA-TTAAA--------T-CAGTTATAG-TTT-ATTT-G-ATGGTCTCT---TTGTTC-TTCTTT-----------TTAC-CT-ACTTGGATAACCGT-
GGTAATT-CTAGAGCTAA-TACATGCGCAA-GGTCCC-GAGCGCGGGGGA-----------------TGGGGCT-------------------TCAC---
------------------------GGCTCTG-----TCCT--CG-CAT---GCG-CAGAGGG-A-TGTATTT-ATT-AGG-TTAAACA--ACCA-G-CA-
TTTTCAATATC-----------------------------------------------------------------------------------------
--------ATCTGG-TGA-TTCATAGT-AACTCT-TTCGG---ATCGCATT-CA--------TG
>HQ4TV3T01AMC1N_AEG27_T2
CTCA-TTAAA--------T-CAGTTATAG-TTT-ATTT-G-ATGGTCTCTT--TTGTCT-TTTT-------------TTAC-CT-ACTTGGATAACCGT-
GGTAATT-CTAGAGCTAA-TACATGCGCAA-GGTCCC-GAGCGCGGGGGG-----------------CGGGGCT-------------------TCAC---
------------------------GGCCCTG-----TCCT--CG-CAT---GCG-CAGAGGG-A-TGTATTT-ATT-AGG-TTAAACA--ACCA-G-CA-
TTTTTTCAT-------------------------------------------------------------------------------------------
--------TTCTGG-TGA-TTCATAGT-AACTCT-TTCGG---ATCGCATT-CA--------TG
>HQGCXQM01A1GTX_SEG24_T2
CTCA-TTAAA--------T-CAGTTATAG-TTT-ATTT-G-ATGGTCTCTT--TTGTCT-TCTTT------------TTAC-CT-ACTTGGATAACCGT-
GGTAATT-CTAGAGCTAA-TACATGCGCAA-GGTCCC-GAGCGCGGGGGA-----------------CGGGGCT-------------------TCAC---
------------------------GGCTCTG-----TTCT--CG-CAT---GCG-CAGAGGG-A-TGTATTT-ATT-AGG-TTAAACA--ACCA-G-CA-
TTTTTTCAT-------------------------------------------------------------------------------------------
--------TTTTGG-TGA-TTCATAGT-AACTCT-TTCGG---ATCGCATT-CA--------TG
>HQGCXQM01BNWYV_SEG10_T2
CTCA-TTAAA--------T-CAGTTATAG-TTT-ATTT-G-ATGGTCTCTT--TTGTCT-TTTT-------------TTAC-CT-ACTTGGATAACCGT-
GGTAATT-CTAGAGCTAA-TACATGCGCAA-GGTCCC-GAGCGCGGGGGG-----------------CGGGGCT-------------------TCAC---
------------------------GGCCTCG-----TTCT--CG-CAT---GCG-CAGAGGG-A-TGTATTT-ATT-AGG-TTAAACA--ACCA-G-CA-
TTTTTTCTAT------------------------------------------------------------------------------------------
--------TTCTGG-TGA-TTCATAGT-AACTCT-TTCGG---ATCGCATT-CA--------TG
>HQGCXQM01A70JN_SEG10_T2
CTCA-TTAAA--------T-CAGTTATAG-TTT-ATTT-G-ATGGTCTCTT--TTGTCT-TTTT-------------TTAC-CT-ACTTGGATAACCGT-
GGTAATT-CTAGAGCTAA-TACATGCGCAA-GGTCCC-GAGCGCGGGGGG-----------------TGGGGCT-------------------TCAC---
------------------------GGCTCCA-----TTCT--CG-CAT---GCG-CAGAGGG-A-TGTATTT-ATT-AGG-TTAAACA--ACCA-G-CA-
TCTTCTCAT-------------------------------------------------------------------------------------------
--------TTCTGG-TGA-TTCACAGT-AACTCT-TTCGG---ATCGCATT-CA--------TG
>HQGCXQM04JPFJL_HEG23_T2
CTCA-TTAAA--------T-CAGTTATAG-TTT-ATTT-G-ATGGTCCCTT--TTGTCT-TTTT-------------TTAC-CT-ACTTGGATAACCGT-
GGTAATT-CTAGAGCTGA-TACATGCGCAA-GGTCCC-GAGCGCGGGGGG-----------------TGGGGCT-------------------TCAC---
------------------------GGCTCCA-----TTCT--CG-CAT---GCG-CAGAGGG-A-TGTATTT-ATT-AGG-TTAAACA--ACCA-G-CA-
TTTTAACAATC-----------------------------------------------------------------------------------------
--------ATCTGG-TGA-TTCCTAGT-AACTCT-TTTGG---ATCGCATT-CA--------TG
>HQ4TV3T01BRZJJ_AEG27_T2
CTCA-TTAAA--------T-CAGTTATAG-TTT-ATTT-G-GTGGTCTCTT--TTGTCT-TTTT-------------TTAC-CT-ACTTGGATAACCGT-
GGTAATT-CTAGAGCTAA-TACATGCGCAA-GGTCCC-GAGCGCGGGGGG-----------------TGGGGCT-------------------TCAC---
------------------------GGCTCCA-----TTCT--CG-CAT---GCG-CAGAGGG-A-TGTATTT-ATT-AGG-TTAAACA--ACCA-G-CA-
TTTTTTCAT-------------------------------------------------------------------------------------------
--------TTCTGG-TGA-TTCATAGT-AACTCT-TTCGG---ATCGCATT-CA--------TG
>HQ4TV3T01CA7BP_HEG08_T2
CTCA-TTAAA--------T-CAGTTATAG-TTT-ATTT-G-ATGGTCTCTT--TTGTCT-TTTT-------------TTAC-CT-ACTTGGATAACCGT-
GGTAATT-CTAGAGCTAA-TACATGCGCAA-GGTCCC-GAGCGCGGGGGG-----------------TGGGGCT-------------------TCAC---
------------------------GGCTCCA-----TTCT--CG-CAT---GCG-CAGAGGG-A-TGTATTT-ATT-AGG-TTAAACA--ACCA-G-CA-
TTTTTTCAT-------------------------------------------------------------------------------------------
--------TTCTGG-TGA-TTCATAGT-AACTCT-TTCGG---ATCGCATT-CA--------TG
>Genotype 2 _ T2 - T6
-----------------------------------------------------((((((-*******----------****-**-****))))))-----
----------------------------------------------------------------------------------------------------
------------------------------------------------------------------------------------------((((-(-**-
********************--------------------------------------------------------------------------------
--------**))))-)------------------------------------------------
>AF019051|Acanthamoeba_polyphaga_T2
CTCA-TTAAA--------T-CAGTTATAG-TTT-ATTT-G-ATGGTCTCT---TTGTTC-TTCTTT-----------TTAC-CT-ACTTGGATAACCGT-
GGTAATT-CTAGAGCTAA-TACATGCGCAA-GGTCCC-GAGCGCGGAGGG-----------------TAGGGCT-------------------TCAC---
------------------------GGCTCTA-----TCCT--TG-CAT---GCG-TAGAGGG-A-TGTATTT-ATT-AGG-TTAAACA--ACCA-G-CA-
TCTTTTCAT-------------------------------------------------------------------------------------------
--------TTCTGG-TGA-TTCATAGT-AACTCT-TTCGG---ATCGCATT-CA--------TG
>AM408800|Acanthamoeba_sp_T2
CTCA-TTAAA--------T-CAGTTATAG-TTT-ATTT-G-ATGGTCTCT---TTGTTC-TTCTTT-----------TTAC-CT-ACTTGGATAACCGT-
GGTAATT-CTAGAGCTAA-TACATGCGCAA-GGTCCC-GAGCGCGGAGGG-----------------TAGGGCT-------------------TCAC---
------------------------GGCTCTG-----CTCT--TG-CAT---GCG-CAGAGGG-A-TGTATTT-ATT-AGG-TTAAACA--ACCA-G-CA-
TTTTTTTTC-------------------------------------------------------------------------------------------
--------ATCTGG-TGA-TTCATAGT-AACTCT-TTCGG---ATCGCATT-CA--------TG
>AB425945|Acanthamoeba_sp_T2
CTCA-TTAAA--------T-CAGTTATAG-TTT-ATTT-G-ATGGTCTCT---TTGTTC-TTTTTT-----------TTAC-CT-ACTTGGATAACCGT-
GGTAATT-CTAGAGCTAA-TACATGCGCAA-GGTCCC-GAGCGCGGAGAG-----------------TAGAGGCT------------------TCAC---
-----------------------GGCCTTTA-----TTCT--TG-CAT---GCG-TAGAGGG-A-TGTATTT-ATT-AGG-TTAAACA--ACCA-G-CA-
TTTTTCAAT-------------------------------------------------------------------------------------------
--------TTCTGG-TGA-TTCATAGT-AACTCT-TTCGG---ATCGCATT-CA--------TA
>AB425954|Acanthamoebidae_sp_T6
CTCA-TTAAA--------T-CAGTTATAG-TTT-ATTT-G-ATGGTCTCTT--TTATCT-TCTT-------------TTAC-CT-ACTTGGATAACCGT-
GGTAATT-CTAGAGCTAA-TACATGCGCAA-GGTCCC-AAGCGCGGAGAG-----------------TAAGGCT-------------------TCAC---
------------------------GGCTCTA-----TTCT--TG-CAT---GCG-TAGCGGG-A-TGTATTT-ATT-AGG-TTAAACA--ACCA-G-CA-
TTTTCATATC------------------------------------------------------------------------------------------
--------ATCTGG-TGA-TTCATAGT-AACTCT-TTCGG---ATCGCATT-CA--------TG
>DQ992186|Acanthamoeba_sp_T2
CTCA-TTAAA--------T-CAGTTATAG-TTT-ATTT-G-ATGGTCTCT---TTGTTC-TTCTTT-----------TTAC-CT-ACTTGGATAACCGT-
GGTAATT-CTAGAGCTAA-TACATGCGCAA-GGTCCC-GAGCGCGGAGGG-----------------TAGGGCT-------------------TCAC---
------------------------GGTTCTA-----TCCT--TG-CAT---GCG-CAGAGGG-A-TGTATTT-ATT-AGG-TTAAACA--ACCA-G-CA-
TTTTAACAATCA----------------------------------------------------------------------------------------
--------ATCTGG-TGA-TTCATAGT-AACTCT-TTCGG---ATCGCATT-CA--------TG
>AF019063|Acanthamoeba_palestinensis_T6
CTCA-TTAAA--------T-CAGTTATAG-TTT-ATTT-G-ATGGTCTCTT--TTAT---AATCTT-----------TTAC-CT-ACTTGGATAACCGT-
GGTAATT-CTAGAGCTAA-TACATGCGCAA-GGTCCC-AAGCGCGGAGAG-----------------TAGGGCT-------------------TCAC---
------------------------GGCCTTA-----TTCT--TG-CAT---GCG-TAGAGGG-A-TGTATTT-ATT-AGG-TTAAACA--ACCA-G-CA-
TTTTCAATATCAT---------------------------------------------------------------------------------------
--------ATCTGG-TGA-TTCATAGT-AACTCT-TTCGG---ATCGCATT-CA--------TG
>AB425949|Acanthamoeba_sp_T2
CTCA-TTAAA--------T-CAGTTATAG-TTT-ATTT-G-ATGGTCTCT---TTGTTC-TCTTT------------TTAC-CT-ACTTGGATAACCGT-
GGTAATT-CTAGAGCTAA-TACATGCGCAA-GGTCCC-AAGCGCGGAGAG-----------------TAAGGCT------------------TTCAAC--
------------------------GGCTTTA-----TTCT--TG-CAT---GCG-TAGCGGG-A-TGTATTT-ATT-AGG-TTAAACA--ACCA-G-CAA
TTCTTTAAAACGGAATTCA---------------------------------------------------------------------------------
--------TTCTGG-TGA-TTCATAGT-AACTCT-TTCGG---ATCGCATT-CA--------TA
>HQGCXQM02EHCKS_AEG05_T2
CTCAGTTAAA--------T-CAGTTATAG-TTT-ATTT-G-ATGGTCTCT---TTGTTC-TCTTT------------TTAC-CT-ACTTGGATAACCGT-
GGTAATT-CTAGAGCTAA-TACATGCGCAA-GGTCCC-AAGCGCGGAGAG-----------------TAAGGCT------------------TTCAAC--
------------------------GGCTTTA-----TTCT--TG-CAT---GCG-TAGCGGG-A-TGTATTT-ATT-AGG-TTAAACA--ACCA-G-CAA
TTCTTTAAAACGGAATTCA---------------------------------------------------------------------------------
--------TTCTGG-TGA-TTCATAGT-AACTCT-TTCGG---ATCGCATT-CA--------TA
>HQ4TV3T01B4YKC_AEG37_T2
CTCA-TTAAA--------T-CAGTTATAG-TTT-ATTT-G-ATGGTCTCT---TTGTTC-TTCTTT-----------TTAC-CT-ACTTGGATAACCGT-
GGTAATT-CTAGAGCTAA-TACATGCGCAA-GGTCCC-GAGCGCGGAGGG-----------------TAGGGCT-------------------TCAC---
------------------------GGCTCTA-----CTCT--TG-CAT---GCG-TAGAGGG-A-TGTATTT-ATT-AGG-TTAAACA--ACCA-G-CA-
TTTTTTCAT-------------------------------------------------------------------------------------------
--------TTCTGG-TGA-TTCATAGT-AACTCT-TTCGG---ATCGCATT-CA--------TG
>HQ4TV3T01BR0PC_AEG37_T2
CTCA-TTAAA--------T-CAGTTATAG-TTT-ATTT-G-ATGGTCTCT---TTGTTC-TTCTTT-----------TTAC-CT-ACTTGGATAACCGT-
GGTAATT-CTAGAGCTAA-TACATGCGCAA-GGTCCC-GAGCGCGGAGGG-----------------TAGGGCT-------------------TCAC---
------------------------GGCTCTA-----TCCT--TG-CAT---GCG-CAGAGGG-A-TGTATTT-ATT-AGG-TTAAACA--ACCA-G-CA-
TTTTAACAATC-----------------------------------------------------------------------------------------
--------ATCTGG-TGA-TTCATAGT-AACTCT-TTCGG---ATCGCATT-CA--------TG
>HQ4TV3T01BDLX8_AEG37_T2
CTCA-TTAAA--------T-CAGTTATAG-TTT-ATTT-G-ATGGTCTCT---TTGTTC-TTCTTT-----------TTAC-CT-ACTTGGATAACCGT-
GGTAATT-CTAGAGCTAA-TACATGCGCAA-GGTCCC-GAGCGCGGAGAG-----------------TAGGACT-------------------TCAC---
------------------------GGTTCTA-----TTCT--TG-CAT---GCG-TAGAGGG-A-TGTATTT-ATT-AGG-TTAAGCA--ACCA-G-CTA
TTTTTTCAT-------------------------------------------------------------------------------------------
--------TTCTGG-TGA-TTCATAGT-AACTCT-TTCGG---ATCGCATT-CA--------TG
>HQ4TV3T01B8JDF_AEG34_T2
CTCA-TTAAA--------T-CAGTTATAG-TTT-ATTT-G-ATGGTCTCTTT-TTGTCT-TTTT-------------TTAC-CT-ACTTGGATAACCGT-
GGTAATT-CTAGAGCTAA-TACATGCGCAA-GGTCCC-GAGCGCGGAGAG-----------------TGGGGCT-------------------TCAC---
------------------------GGCTCTA-----TTCT--TG-CAT---GCG-TAGAGGG-A-TGTGTTT-ATT-AGG-TTAAACA--ACCA-G-CA-
TTTTAACAATC-----------------------------------------------------------------------------------------
--------ATCTGG-TGA-TTCATAGT-AACTCT-TTCGG---ATCGCATT-CA--------TG
>HQ4TV3T01AZMIB_AEG37_T2
CTCA-TTAAA--------C-CAGTTATAG-TTT-ATTT-G-ATGGTCTCT---TTGTTC-TTCTTTT----------TTAC-CT-ACTTGGATAACCGT-
GGTAATT-CTAGAGCTAA-TACATGCGCAA-GGTCCC-GAGCGCGGAGGGG----------------TAGGGGCT------------------TCAC---
------------------------GGTTCTA-----TTCT--TG-CAT---GCG-CAGAGGG-A-TGTATTT-ATT-AGG-TTAAACA--ACCA-G-CA-
TTTTCAATC-------------------------------------------------------------------------------------------
--------ATCTGG-TGA-TTCATAGT-AACTCT-TTCGG---ATCGCATT-CA--------TG
>HQ4TV3T01BEJO0_AEG32_T2
CTCA-TTAAA--------T-CAGTTATAG-TTT-ATTT-G-ATGGTCTCT---TTGTTC-ATCTTT-----------TTAC-CT-ACTTGGATAACCGT-
GGTAATT-CTAGAGCTAA-TACATGCGCAA-GGTCCC-GAGCGCGGAGGG-----------------TAGGGCT-------------------TCGAC--
------------------------GGCTCTA-----TCCT--TG-CAT---GCG-TAGAGGG-A-TGTATTT-ATT-AGG-TTAAACA--ACCA-G-CA-
TCTTTTCAT-------------------------------------------------------------------------------------------
--------TTCTGG-TGGATTCATAGT-AACTCT-TTCGG---ATCGCATT-CA--------TG
>HQ4TV3T01CCYQC_AEG28_T2
CTCA-TTAAA--------T-CAGTTATAG-TTT-ATTT-G-ATGGTCTCT---TTGTTC-TTCTTTT----------TTAC-CT-ACTTGGATAACCGT-
GGTAATT-CTAGAGCTAA-TACATGCGCAAAGGTCCC-GAGCGCGGAGAG-----------------TGGGGCT-------------------TCAC---
------------------------GGCTCCA-----TTCT--TG-CAT---GCG-TAGAGGG-A-TGTATTTTATT-AGG-TTAAAACA-ACCA-G-CA-
TTTTTAACAATCA---------------------------------------------------------------------------------------
--------ATCTGG-TGA-TTCATAGT-AACTCT-TTCGG---ATCGCATT-CA--------TG
>HQGCXQM02DT5AK_AEG26_T2
CTCA-TTAAA--------T-CAGTTATAG-TTT-ATTT-G-ATGGTCTCT---TTCTTT-TTC--------------T-----T-ACTTGGATAACCGT-
GGTAATT-CTAGAGCTAA-TACATGCGCAA-GGTCCC-GAGCGCGGAGAG-----------------TAGGACT-------------------TCAC---
------------------------GGTTCTA-----TTCT--TG-CAT---GCG-TAGAGGG-A-TGTATTT-ATT-AGG-TTAAACA--ACCA-G-CA-
TCTTTTCAT-------------------------------------------------------------------------------------------
--------TTCTGG-TGA-TCCATAGT-AACTCT-TTCGG---ATCGCATT-CA--------TG
>HQ4TV3T01CDNWY_AEG28_T2
CTCA-TTAAG--------T-CAGTTATAG-TTT-ATTT-G-GTGGTCTCTT--TTGTCT-TCTTT------------TTAC-CT-ACTTGGATAACCGT-
GGTAATT-CTAGAGCTAA-TACATGCGCAA-GGTCCC-GAGCGCGGAGGGG----------------TAGGGCT-------------------TCAC---
------------------------GGCTCTA-----CTCT--TG-CAT---GCG-TAGAGGG-A-TGTATTT-ATT-AGG-TTAAACA--ACCA-G-CA-
TTTTTTCAT-------------------------------------------------------------------------------------------
--------TTCTGG-TGA-TTCATAGT-AACTCT-TTCGG---ATCGCATT-CA--------TG
>HQ4TV3T01B8K6L_AEG28_T2
CTCA-TTAAA--------T-CAGTTATAG-TTT-ATTT-G-ATGGTCTCT---TTGTTC-TTCTTT-----------TTAC-CT-ACTCGGATAACCGT-
GGTAATT-CTAGAGCTAA-TACATGCGCAA-GGTCCC-GAGCGCGGGGG------------------TAGGGCT-------------------TCAC---
------------------------GGCTCTA-----CTCT--TG-CAT---GCG-TAGAGGG-A-TGTATTT-ATT-AGG-TTAAACAA-ACCA-G-CA-
TTTTCTCAT-------------------------------------------------------------------------------------------
--------TTCTGG-TGA-TTCATAGT-AACTCT-TTCGG---ATCGCATT-CA--------TG
>HQ4TV3T01CB1YY_AEG37_T2
CTCA-TTAAA--------T-CAGTTATAG-TTT-ATTT-G-ATGGTCTCT---TTGTTC-TTCTTT-----------TTAC-CT-ACTTGGATAACCGT-
GGTAATT-CTAGAGCTAA-TACATGCGCAA-GGTCCC-GAGCGCGGAGAG-----------------TGGGGCT-------------------TCAC---
------------------------GGCTCCA-----TTCT--TG-CAT---GCG-TAGAGGG-A-TGTATTT-ATT-AGG-TTAAACA--ACCA-G-CA-
TTTTCATC--------------------------------------------------------------------------------------------
--------ATCTGG-TGA-TTCATAGT-ATCTCT-TTCGG---ATCGCATT-CA--------TG
>HQ4TV3T01AXPM7_AEG38_T2
CTCA-TTAAA--------TACAGTTATAG-TTTTATTT-G-ATGGTCTCTTT-TTGTCT-TTTT-------------TTAC-CT-ACTTGGATAACCGT-
GGTAATT-CTAGAGCTAA-TACATGCGCAA-GGTCCC-AAGCGCGGAGGG-----------------TAGGGCT-------------------TCAC---
------------------------GGCTCTA-----TTCT--TG-CAT---GCG-TAGCGGG-A-TGTATTT-ATT-AGG-TTAAACA--ACCA-G-CA-
TCTTCATC--------------------------------------------------------------------------------------------
--------ATCTGG-TGA-TTCATAGT-AACTCT-TTCGG---ATCGCATT-CA--------TG
>HQ4TV3T01B058F_AEG37_T2
CTCA-TTAAA--------T-CAGTTATAG-TTT-ATTT-G-ATGGTCTCT---TTGTTC-TTCTTT-----------TTAC-CT-ACTTGGGTAACCGT-
GGTAATT-CTAGAGCTAA-TACATGCGCAA-GGTCCC-AAGCGCGGAGGGG----------------TAGGGCT-------------------TCAC---
------------------------GGCTCTA-----TTCT--TG-CAT---GCG-TAGAGGG-A-TGTATTT-ATT-AGG-TTAAAACA-ACCA-G-CA-
TTTTTAACAATC----------------------------------------------------------------------------------------
--------ATCTGG-TGA-TTCATAGT-AACTCT-TTCGG---ATCGCATT-CA--------TG
>HQ4TV3T01B2HCU_AEG28_T2
CTCA-TTAAA--------T-CAGTTATAG-TTT-ATTT-G-ATGGTCTCT---TTGTCT-TTTT-------------TTAC-CT-ACTTGGATAACCGT-
GGTAATT-CTAGAGCTAA-TACATGCGCAA-GGTCCC-AAGCGCGGAGGG-----------------TAGGGCT-------------------TCAC---
------------------------GGTTCTA-----TTCT--TG-CAT---GCG-CAGAGGG-A-TGTATTT-ATT-AGG-TTAAACA--ACCA-G-CA-
TTTTAACAATC-----------------------------------------------------------------------------------------
--------ATCTGG-TGA-TTCATAGT-AACTCT-TTCGG---ATCGCATT-CA--------TG
>HQ4TV3T01CDSK6_AEG27_T2
CTCA-TTAAA--------T-CAGTTATAG-TTT-ATTT-G-ATGGTCTCTT--TTGTCT-TTTT-------------TTAC-CT-ACTTGGATAACCGT-
GGTAATT-CTAGAGCTAA-TACATGCGCAA-GGTCCCCGAGCGCGGAGAG-----------------TGGGGCT-------------------TCAC---
------------------------GGCTCTA-----TTCT--TG-CAT---GCG-TAGAGGG-A-TGTATTT-ACT-AGG-TTAAACA--ACCA-G-CA-
TTTTAACAATC-----------------------------------------------------------------------------------------
--------ATCTGG-TGA-TTCATAGT-AACTCT-TTCGG---ATCGCATT-CA--------TG
>HQ4TV3T01ALYYO_AEG29_T2
CTCA-TTAAA--------T-CAGTTGTAG-TTT-ATTT-G-ATGGTCTCT---TTGTTC-TTCTTT-----------TTAC-CT-ACTTGGATAACCGT-
GGTAATT-CTAGAGCTAA-TACATGCGCAA-GGTCCC-GAGCGCGGGAGAG----------------TAGGACT-------------------TCAC---
------------------------GGTTCTA-----TTCT--TG-TAT---GCG-TAGAGGG-A-TGTATTT-ATT-AGG-TTAAACA--ACCA-G-CA-
TCTTTTCAT-------------------------------------------------------------------------------------------
--------TTCTGG-TGA-TTCATAGT-AACTCT-TTCGG---ATCGCATT-CA--------TG
>HQ4TV3T01A6J73_AEG35_T2
CTCA-TTAAA--------T-CAGTTATAG-TTT-ATTT-G-ATGGTCTCTT--TTGTTC-TTTTTT-----------TTAC-CTTACTTGGATAATCGT-
GGTAATT-CTAGAGCTAA-CACATGCGCAA-GGTCCC-AAGCGCGGAGGG-----------------TAGGGCT-------------------TCAC---
------------------------GGCTCTA-----TTCT--TG-CAT---GCG-CAGCGGG-A-TGTATTT-ATT-AGG-TTAAACA--ACCA-G-CA-
TTTTCATC--------------------------------------------------------------------------------------------
--------ATCTGG-TGA-TTCATGGT-AACTCT-TTCGG---ATCGCATT-CA--------TG
>HQ4TV3T01CEITF_AEG37_T2
CTCA-TTAAA--------T-CAGTTATAG-TTT-ATTT-G-ATGGTCTCT---TTGTTC-TTCTTT-----------TTAC-CT-ACTTGGAAAACCGT-
GGTAATT-CTAGAGCTAA-TACATGCGCAA-GGTCCCCGAGCGCGGAGAG-----------------TAGGACT-------------------TCAC---
------------------------GGTTCTA-----CTCT--TG-CAT---GCG-TAGAGGG-A-TGTATTT-ATT-AGG-TTAAACA--ACCA-G-CA-
TTTTTTTCAT------------------------------------------------------------------------------------------
--------TTCTGG-TGA-TTCATAGT-AACTCT-TTCGG---ATCGCATT-CA--------TG
>HQ4TV3T01AWDVF_AEG27_T2
CTCA-TTAAA--------TACAGTTATAG-TTT-ATTT-GTATGGTCTCT---TTGTTT-CTTCTTT----------TTAC-CTTACTTGGATAACCGT-
GGTAATT-CTAGAGCTAA-TACATGCGCAA-GGTCCC-GAGCGCGGAGGG-----------------TAGGGCT-------------------TCAC---
------------------------GGCTCTA-----TTCT--TG-CAT---GCG-TAGAGGG-A-TGTATTT-ATT-AGG-TTAAACA--ACCA-G-CA-
TCTTTTCAT-------------------------------------------------------------------------------------------
--------TTCTGG-TGA-TTCATAGT-GACTCT-TTCGG---ATCGCATT-CA--------CG
>HQ4TV3T01AVWX8_HEG06_T2
CTCA-TTAAA--------T-CAGTTATAG-TTT-ATTT-G-ATGGTCTCT---TTGTTC-TTCTTT-----------TTAC-CT-ACTTGGATAACCGT-
GGTAATT-CTAGAGCTAA-TACATGCGCAA-GGTCCC-GAGCGCGGAGGG-----------------TAGGGCT-------------------TCAC---
------------------------GGCTCTA-----TTCT--TG-CAT---GCG-TAGAGGG-A-TGTATTT-ATT-AGG-TTAAACA--ACCA-G-CA-
TTTTTTCAT-------------------------------------------------------------------------------------------
--------TTCTGG-TGA-TTCATAGT-AACTCT-TTCGG---ATCGCATT-CA--------TG
>HQGCXQM04JCHAN_HEG43_T2
CTCA-TTAAA--------T-CAGTTATAG-TTT-ATTT-G-ATGGTCTCT---TTGTTC-TTCTTT-----------TTAC-CT-ACTTGGATAACCGT-
GGTAATT-CTAGAGCTAA-TACATGCGCAA-GGTCCC-GAGCGCGGAGGG-----------------TAGGGCT-------------------TCAC---
------------------------GGTTCTA-----TTCT--TG-CAT---GCG-CAGAGGG-A-TGTATTT-ATT-AGG-TTAAACA--ACCA-G-CA-
TTTTAACAATC-----------------------------------------------------------------------------------------
--------ATCTGG-TGA-TTCATAGT-AACTCT-TTCGG---ATCGCATT-CA--------TG
>HQ4TV3T01B117X_HEG06_T2
CTCG-TTAAA--------T-CAGTTATAG-TTT-ATTT-G-ATGGTCTCT---TTGTTC-TTCTTT-----------TTAC-CT-ACTTGGATAACCGT-
GGTAATT-CTAGAGCTAA-TACATGCGCAA-GGTCCC-GAGCGCGGAGGG-----------------TAGGGCT-------------------TCAC---
------------------------GGCTCTA-----CTCT--TG-CAT---GCG-TAGAGGG-A-TGTATTT-ATT-AGG-TTAAACA--ACCA-G-CA-
TTTTTTTCTAT-----------------------------------------------------------------------------------------
--------TTCTGG-TGA-TTCATAGT-AACTCT-TTCGG--TATCGCATT-CA--------TG
>HQ4TV3T01AVKF5_HEG07_T2
CTCA-TTAAA--------T-CAGTTATAG-TTT-ATTT-G-ATGGTCTCT---TTGTTCCTTCTTT-----------TTAC-CT-ACTTGGATAACCGT-
GGTAATT-CTAGAGCTAA-TACATGCGCAA-GGTCCC-GAGCGCGGAGGG-----------------TAGGGCT-------------------TCAC---
------------------------GGCTCTA-----CTCT--TGGCAT---GCG-TAGAGGG-A-TGTATTT-ATT-AGG-TTAAACA--ACCA-G-CA-
TCTTTCCAT-------------------------------------------------------------------------------------------
--------TTCTGG-TGA-TTCATAGT-AACTCT-TTCGG---ATCGCATT-CA--------TG
>HQ4TV3T01CCZ3G_HEG09_T2
CTCA-TTAAA--------T-CAGTTATAG-TTT-ATTT-G-ATGGTCTCTT--TTGTCT-TTT--------------TTAC-CT-ACTTGGATAACCGT-
GGTAATT-CTAGAGCTAA-TACATGCGCAA-GGTCCC-GAGCGCGGAGGG-----------------TGGGGCT-------------------TCAC---
------------------------GGCTCTA-----TCCT--TG-CAT---GCG-CAGAGGG-A-TGTATTT-ATT-AGG-TTAAACA--ACCA-G-CA-
TTTTAACAATC-----------------------------------------------------------------------------------------
--------ATCTGG-TGA-TTCATAGT-AACTCT-TTCGG---ATCGCATT-CA--------TG
>HQ4TV3T01BU6KW_HEG05_T2
CTCA-TTAAA--------T-CAGTTATAG-TTT-ATTT-G-ATGGTCTCT---TTGTCT-TTTTT------------TTAC-CT-ACTTGGATAACCGT-
GGTAATT-CTAGAGCTAA-TACATGCGCAA-GGTCCC-GAGCGCGGAGAG-----------------TGGGGACT------------------TCAC---
------------------------GGTTCTA-----TTCT--CG-CAT---GCG-CAGAGGG-A-TGTATTT-ATT-AGG-TTAAACA--ACCA-G-CA-
TTTTTAACAATC----------------------------------------------------------------------------------------
--------ATCTGG-TGA-TTCATAGT-AACTCT-TTCGG---ATCGCATT-CA--------TG
>HQ4TV3T01CBKN8_HEG09_T2
CTCA-TTAAA--------T-CAGTTATAG-TTT-ATTT-G-ATGGTCTCTTT-TTGTCT-TTTTT------------TTAC-CT-ACTTGGATAACCGT-
GGTAATT-CTAGAGCTAA-TACATGCGCAA-GGTCCC-GAGCGCGGAGAG-----------------TGGGGCT-------------------TCAC---
------------------------GGCTCCA-----TTCT--TG-CAT---GCG-TAGAGGG-A-TGTATTT-ATT-AGG-TTAAACA--ACCA-G-CA-
TTTTAACAATCA----------------------------------------------------------------------------------------
--------ATCTGG-TGA-TTCATAGT-AACTCT-TTCGG---ATCGCATT-CA--------TG
>HQ4TV3T01CDG4Z_HEG02_T2
CTCA-TTAAAA-------T-CAGTTATAG-TTTTATTTTG-ATGGTCTCTT--TTGTCT-TTTTT------------TTATTCT-ACTTGGATAACCGT-
GGTAATT-CTAGAGCTAA-TACATGCGCAAAGGTCCC-GAGCGCGGAGAG-----------------TAGGACT-------------------TCAC---
------------------------GGTTCTA-----TTCT--TG-CAT---GCG-TAGAGGG-A-TGTATTT-ATT-AGG-TTAAACAA-ACCA-G-CA-
TCTTTTTCAT------------------------------------------------------------------------------------------
--------TTCTGG-TGA-TTCATAGT-AACTCT-TTCGG---ATCGCATT-CA--------TG
>HQ4TV3T01BIC8N_HEG02_T2
CTCA-TTAAA--------T-CCGTTATAG-TTT-ATTT-G-ATGGTCTCT---TTGTTC-TTCTTT-----------TTAC-CT-ACTTGGATAACCGT-
GGTAATT-CTAGAGCTAA-TACATGCGCAA-GGTCCC-GAGCGCGGAGGGG----------------TAGGGCT-------------------TCAC---
------------------------GGTTCTA-----TTCT--TG-CAT---GCG-CAGAGGG-A-TGTATTT-ATT-AGG-TTAAACA--ACCA-G-CA-
TTTTCAATC-------------------------------------------------------------------------------------------
--------ATCTGG-TGA-TTCATAGT-AACTCT-TTCGG---ATCGCATT-CA--------TG
>HQ4TV3T01BZU8J_HEG09_T2
CTCA-TTAAA--------T-CAGTTATAG-TTT-ATTT-G-ATGGTCTCT---TTGTTC-TTCTTT-----------TTAC-CT-ACTTGGATAACCGT-
GGTAATT-CTAGAGCTAA-TACATGCGCAA-GGTCCC-GAGCGCGGAGGG-----------------TAGGGCT-------------------TCAC---
------------------------GGCTCTA-----TCCT--TG-CAT---GCG-CAGAGGG-A-TGTATTT-ATT-AGG-TTAAACA--ACCA-G-CA-
TTTTCATATC------------------------------------------------------------------------------------------
--------ATCTGG-TGATTTCATAGT-AACTCT-TTCGG---ATCGCATT-CA--------TG
>HQ4TV3T01AI77M_HEG02_T2
CTCA-TTAAA--------T-CAGTTATAG-TTT-ATTT-G-ATGGTCTCT---TTGTCT-TTTT-------------TTAC-CT-ACTTGGATAACCGT-
GGTAATT-CTAGAGCTAA-TACATGCGCAA-GGTCCC-AAGCGCGGAGGG-----------------TAGGGCT-------------------TCAC---
------------------------GGCTCTA-----TTCT--TG-CAT---GCG-TAGAGGG-A-TGTATTT-ATT-AGG-TTAAACA--ACCA-G-CA-
TTTTTTCAT-------------------------------------------------------------------------------------------
--------TTCTGG-TGA-TTCATAGT-AACTCT-TTCGG---ATCGCATT-CA--------TG
>HQ4TV3T01BFLI3_HEG04_T2
CTCA-TTAAA--------T-CAGTTATAG-TTT-ATTT-G-ATGGTCTCT---TTGTTC-TTCTTT-----------TTAC-CT-ACTTGGATAACCGT-
GGTAATT-CTAGAGCTAA-TACATGCGCAA-GGTCCC-GAGCGCGGAGAG-----------------TGGGGCT-------------------TCAC---
------------------------GGCTCTA-----TTCT--TG-CAT---GCG-TAGAGGG-A-TGTATTTTATT-AGG-TTAAACA--ACCA-G-CA-
TTTTTCAATC------------------------------------------------------------------------------------------
--------ATCTGG-TGA-TTCATAGT-AACTCT-TTCGG---ATCGCATT-CA--------TG
>HQ4TV3T01AOSQQ_HEG05_T2
CTCA-TTAAA--------T-CAGTTATAG-TTT-ATTT-G-ATGGTCTCTT--TTGTCT-TTT--------------TTAC-CTTACTTGGATAACCGT-
GGTGATT-CTAGAGCTAA-TACATGCGCAA-GGTCCC-GAGCGCGGAGGG-----------------TAGGGGCT------------------TCAC---
------------------------GGCTCTA-----TCCT--TG-CAT---GCG-CAGAGGG-A-TGTATTT-ATT-AGG-TTAAACA--ACCA-G-CA-
TTTTAACAATC-----------------------------------------------------------------------------------------
--------ATCTGG-TGA-TTCATAGT-AACTCT-TTCGG---ATCGCATT-CA--------TG
>HQ4TV3T01CH5FB_HEG04_T2
CTCA-TTAAA--------T-CAGTCATAG-TTT-ATCT-G-ATGGTCTCTT--TTGTCT-TTTTT------------TTAC-CT-ACTTGGATAACCGT-
GGTAATT-CTAGAGCTAA-TACATGCGCAA-GGTCCC-GAGCGCGGAGGG-----------------TAGGGCT-------------------TCAC---
------------------------GGCTCTA-----CTCT--CG-CAT---GCG-TAGAGGG-A-TGTATTT-ATT-AGG-TTAAACA--ACCA-G-CA-
TTTTTTTCAT------------------------------------------------------------------------------------------
--------TTCTGG-TGA-TTCATAGT-AACTCT-TTCGG---ATCGCATT-CA--------TG
>HQ4TV3T01ANE16_HEG02_T2
CTCA-TTAAA--------T-CAGTTATAG-TTT-ATTT-G-ATGGTCTCT---TTGTTC-TTCTTTT----------TTAC-CT-ACTTAGATAACCGT-
GGTAATT-CTAGAGCTAA-TACATGCGCAA-GGTCCC-GAGCGCGGAGAG-----------------TGGGGCT-------------------TCAC---
------------------------GGCTCCA-----TTCT--TG-CAT---GCG-TAGAGGGGA-TGTATTT-ATT-AGG-TTAAACA--ACCA-G-CA-
TTTTTAACAATCA---------------------------------------------------------------------------------------
--------ATCTGG-TGATTTCATAGT-AACTCT-TTCGG---ATCGCATTTCA--------TG
>HQ4TV3T01ARM1F_HEG09_T2
CTCA-TTAAA--------T-CAGTTATAG-TTT-ATTT-G-ATGGTCTCT---TTGTTC-TTCTTT-----------TTAC-CT-ACTTGGGTAACCGT-
GGTAATT-CTAGAGCTAA-TACATGCGCAA-GGTCCC-AAGCGCGGAGGG-----------------TAGGGCT-------------------TCAC---
------------------------GGCTCTA-----TTCT--TG-CAT---GCG-CAGCGGG-A-TGTATTT-ATT-AGG-TTAAACA--ACCA-T-CA-
TTTTTCATC-------------------------------------------------------------------------------------------
--------ATCTGG-TGA-TTCATAGT-AACTCT-TTCGG---ATCGCATT-CA--------TG
>HQ4TV3T01B4LY1_HEG08_T2
CTCA-TTAAAA-------T-CAGTTATAG-TTT-ATTT-G-ATGGTCTCTT--TTGTTC-TTTCTTTT---------TTAC-CT-ACTTGGATAACCGT-
GGTAATT-CTAGAGCTAA-TACATGCGAAA-GGTCCC-AAGCGCGGAGAG-----------------TAGGGCT-------------------TCAC---
------------------------GGTTCTA-----TCCT--TG-CAT---GCG-CAGAGGG-A-TGTATTT-ATT-AGG-TTAAACA--ACCA-G-CA-
TTTTAACAATC-----------------------------------------------------------------------------------------
--------ATCTGG-TGA-TTCATAGT-AACTCT-TTCGG---ATCGCATT-CA--------TG
>HQ4TV3T01BQ6PH_HEG04_T2
CCCA-TTAAA--------T-CAGTTATAG-TTT-ATTT-G-ATGGTCTCT---TTGTTC-TTCTTT-----------TTAC-CT-ACTTGGATAACCGT-
GGTAATT-CTAGAGCTAA-TACATGCGCAA-GGTCCC-GAGCGCGGAGGG-----------------TAGGGCT-------------------TCAC---
------------------------GGCTCTA-----CTCT--TG-CAT---GCG-TAGAGGG-A-TGTATTT-ATT-AGG-TTAAACA--ACCA-G-CA-
TTTTAACAATCA----------------------------------------------------------------------------------------
--------ATCTGG-TGG-TTCATAGT-AACTCT-TTCAG---ATCGCATT-CA--------TG
>HQ4TV3T01BXRSN_HEG10_T2
CTCA-TTAAA--------T-CAGTTATAG-TTT-ATTT-G-ATGGTCTCTT--TTGTCT-TTT--------------TTAC-CT-ACTTGGATAACCGT-
GGTAATT-CTAGAGCTAA-TACATGCGCAA-GGTCCC-GAGCGCGGGGGG-----------------CGAGGGCT------------------TCAC---
------------------------GGCCCTG-----TCCT--CG-CAT---GCG-CAGAGGG-A-TGTATTT-ATT-AGG-TTAAACA--ACCA-G-CA-
TTTTAACAATC-----------------------------------------------------------------------------------------
--------ATCTGG-TGA-TTCATAGT-AACTCT-TTCGG---ATCGCATT-CA--------TG
>HQ4TV3T01B2NB7_AEG38_T2
CTCA-TTAAA--------T-CAGTTATAG-TTT-ATTT-G-ATGGTCTCTT--TTGTTC-TTT--------------TTAC-CT-ACTTGGATAACCGT-
GGTAATT-CTAGAGCTAA-TACATGCGCAA-GGTCCC-GAGCGGCGGGGG-----------------CAGGGCT-------------------TCAC---
------------------------GGCCCTG-----TCCT--CG-CAT---GCG-CAGAGGG-A-TGTATTT-ATT-AGG-TTAAACA--ACCA-G-CTA
TTTTTTCAT-------------------------------------------------------------------------------------------
--------TTCTGG-TGA-TTCATAGT-AACTCT-TTCGG---ATCGCATT-CA--------TG
>HQ4TV3T01BNL74_AEG37_T2
CTCA-TTAAA--------T-CAGTTATAG-TTT-ATTT-G-ATGGTCTCTTT-TTGTCT-CTTT-------------TTAC-CT-ACTTGGATAACCGT-
GGTAATT-CTAGAGCTAA-TACATGCGCAA-GGTCCC-GAGCGCGGGGGG-----------------CGAGGGCT------------------TCAC---
------------------------GGCCCTG-----TCCT--CG-CAT---GCG-CAGAGAG-A-TGTATTT-ATT-AGG-TTAAAACA-ACCA-G-CA-
TCTTTTTCAT------------------------------------------------------------------------------------------
--------TTCTGG-TGA-TTCATAGT-AACTCT-TTCGG---ATCGCATT-CA--------TG
>HQGCXQM04JP2R0_HEG29_T6
CTCA-TTAAA--------A-CAGTTATAG-TTT-ATTT-G-ATGGTCTCTT--TTGTCT-TTT--------------TTAC-CT-ACTTGGATAACCGT-
GGTAATT-CTAGAGCTAA-TACATGCGCAA-GGTCCC-GAGCGCGGGGG------------------CAGGGCT-------------------TCAC---
------------------------GGCCCTG-----TCCT--CG-CAT---GCG-CAGAGGG-G-TGTATTT-ATT-AGG-TTAAAA---ACCA-G-CA-
CATTTAAATTCCA---------------------------------------------------------------------------------------
--------TACTGG-TGA-TTCATAGT-AACTCT-TTCGG---ATCGCATT-CA--------TG
>HQ4TV3T01BPSN8_HEG09_T2
CTCA-TTAAA--------T-CAGTTGTAG-TTT-ATTT-G-ATGGTCTCTT--TTGTCT-TTCT-------------TTAC-CT-ACTTGGATAACCGT-
GGTAATT-CTAGAGCTAA-TACATGCGCAA-GGTCCC-GAGCGCGGGGGGG----------------CGAGGGCT------------------TCAC---
------------------------GGCCCTG-----TCCT--CG-CAT---GCG-CAGAGGG-A-TGTATTT-ATT-AGG-TTAAACA--ACCA-G-CA-
TCTTTTTCAT------------------------------------------------------------------------------------------
--------TTCTGG-TGA-TTCATAGT-AACTCT-TTCGG---ATCGCATT-CA--------TG
>HQ4TV3T01AQV9J_HEG01_T2
CTCA-TTAAA--------T-CAGTTATAG-TTT-ATTT-G-ATGGTCTCT---TCGTCT-TTTTT------------TTAC-CT-ACTTGGATAACCGT-
GGTAATT-CTAGAGCTAA-TACATGCGCAA-GGTCCC-AAGCGCGGAGGGG----------------TAGGGCT-------------------TCAC---
------------------------GGCTCTA-----TTCT--TG-CAT---GCG-CAGCGGG-A-TGTATTT-ATT-AGG-TTAATCA--ACCA-G-CA-
TTTTAATC--------------------------------------------------------------------------------------------
--------ATCTGG-TGA-TTCATAGT-AACTCT-TTCGG---ATCGCATT-CA--------TG
>HQ4TV3T01A4YHK_HEG06_T2
CTCA-TTAAA--------T-CAGTTATAG-TTT-ATTT-G-ATGGTTCCTT--TTAT--------------------TTCA-CT-ACTTGGATAACCGT-
GGTAATT-CTAGAGCTAA-TACATGCGCAA-GGTCCC-GAGCGCGGAGGG-----------------TAGGGCT-------------------TCAC---
------------------------GGCTCTA-----CTCT--TG-CAT---GCG-TAGAGGG-A-TGTGTTT-ATT-AGG-TTAAACA--ACCA-G-CA-
TTTTTTCAT-------------------------------------------------------------------------------------------
--------TTCTGG-TGA-TTCATAGT-AACTCT-TTCGG---ATCGCATT-CA--------TG
>HQ4TV3T01ALQLR_HEG01_T2
CTCA-TTAAA--------T-CAGTTATAG-TTT-ATTT-G-ATGGTCTCT---TTGTCT-TTTT-------------TTAC-CT-ACTTGGGTAACCGT-
GGTAATT-CTAGAGCTAA-TACATGCGCAA-GGTCCC-GAGCGCGGAGAG-----------------TGGGGCT-------------------TCAC---
------------------------GGTTCTA-----TTCT--TG-CAT---GCG-CAGAGGG-A-TGTATTT-ATT-AGG-TTAAACA--GCCA-GTCA-
TTTTAACAATC-----------------------------------------------------------------------------------------
--------ATCTGG-TGA-TTCATAGT-AACTCT-TTCGG---ATCGCATT-CA--------TG
>HQ4TV3T01BBEMO_HEG08_T2
CTCA-TTAAA--------T-CAGTTATAG-TTT-ATTT-G-ATGGTCTCT---TTGTCT-TTTT-------------TTAC-CT-ACTTGGATAACCGT-
GGTAATT-CTAGAGCTAA-TACATGCGCAA-GGTCCC-AAGCGCGGAGAG-----------------TAGGGCT-------------------TCAC---
------------------------GGCTCTA-----TTCT--TG-CAT---GCG-TAGCGGG-A-TGTATTT-ATT-AGG-TTAAACA--ACCA-G-CA-
TTTTCATC--------------------------------------------------------------------------------------------
--------ATCTGG-TGA-TTCATAAT-AACTC--AACGA---ATCGCACT--A--------TG
>HQ4TV3T01CC73K_HEG07_T2
CTCA-TTAAA--------T-CAGTTATAG-TTT-ATTT-G-ATGGTCTCT---TTGTTC-TTCTTT-----------TTAC-CT-ACTTGGATAACCGT-
GGTAATT-CTAGAGCTAA-TACATGCACAA-GGTCCC-GAGCGTGGAGAG-----------------TAGTACT-------------------TCAT---
------------------------GGTTCTA-----TTCT--TG-CAT---GTG-TAGAGGG-A-TGTATTT-ATT-AGG-TTAAACA--ACCA-G-CA-
TTTTTTCAT-------------------------------------------------------------------------------------------
--------TTCTGG-TGA-TTCATAGT-AACTCT-TTCAG---ATTGCATT-CA--------TG
>HQ4TV3T01B45VE_HEG09_T2
CTCA-TTAAA--------T-CAGTTATAG-TTT-ATTT-G-ATGGTCTCTT--TTGTCT-TTTT-------------TTAC-CC-ACTTGGATAACCGT-
GGTAATT-CTAGAACTAA-TACATGCGCAA-GGTCCC-GAGCGCGGAGGG-----------------TAGGGCT-------------------TCAC---
------------------------GGCTCTA-----TCCT--TG-CAT---GCG-TAGAGGG-A-TGTATTT-ATT-AGG-TTAAACA--ACCA-G-CA-
TTTTCAT---------------------------------------------------------------------------------------------
--------TTCTGG-TGA-TTCATAGT-AACTCT-TTCGG---ATCGCATT-CA--------TG
>HQGCXQM04JZH50_HEG22_T2
CTCA-TTAAA--------T-CAGTTATAG-TTT-ATTT-G-ATGGTCTCT---TTGTCT-TTTTT------------TTAC-CT-ACTTGGATAACCGT-
GGTAATT-CTAGAGCTAA-TACATGCGCAA-GGTCCC-GAGCGCGGAGGG-----------------TAGGGCT-------------------TCAC---
------------------------GGCTCTA-----TCCT--TG-CAT---GCG-TAGAGGG-A-TGTATTT-ATT-AGG-TTAAACA--ACCA-G-CA-
TCTTTTCAT-------------------------------------------------------------------------------------------
--------TTCTGG-TGA-ATCACAGT-AACTCG-GTCGG---ATCGCATT-GA--------TA
>HQGCXQM04JPG80_HEG18_T2
CTCA-TTAAA--------T-CAGTTATAG-TTT-ATTT-G-ATGGTCTCTT--TTGTCT-TTT--------------TTAC-CT-ACTTGGATAACCGT-
GGTAATT-CTAGAGCTAA-TACATGCGCAA-GGTCCC-GA-CGCGCGGGGGG---------------CGAGGCT-------------------TCAC---
------------------------GGCTCTA-----TTCT--TG-CAT---GCG-TAGAGGG-A-TGTATTG-ATT-AGG-TTAAACA--ACCA-G-CA-
TCTTTTCAT-------------------------------------------------------------------------------------------
--------TTCTGG-TGA-TTCATAGT-AACTCT-TTCGG---ATCGCATT-CA--------TG
>HQ4TV3T01BGJSX_HEG08_T2
CTCA-TTAAA--------T-CAGTTATAG-TTT-ATTT-G-ATGGTCTCT---CTGTTC-TTCTTT-----------TTAC-CT-ACTTGGATAACCGT-
GGCAATT-CTAGAGCTAA-TACATGCGCAA-GGTCCC-GAGCGCGGAGAG-----------------TAGGACT-------------------TCAC---
------------------------GGTTCTA-----CTCA--TG-CAT---GCG-TAGAGGG-A-TGTATTT-ATT-AGG-TTAAACA--ACCA-G-CA-
TTTTCAT---------------------------------------------------------------------------------------------
--------TTCTGG-TGA-TTCATAGT-AACTCT-TTCGG---ATCGCATT-CA--------TG
>HQ4TV3T01BRCD5_HEG02_T2
CTCA-TTAAA--------T-CAGTTATAG-TTT-ATTT-G-ATGGTCTCT---TTGTTC-TTCTTT-----------TTAC-CTTACTTGGATAACCGT-
GGTAATT-CTAGAGCTAA-TACATGCGCAA-GGTCCC-GAGCGCGGAGGG-----------------TAGGGCT-------------------TCAC---
------------------------GGTTCTA-----TTCT--TG-CAT---GCG-CAGCGGG-A-TGTATTT-ATT-AGG-TTAAACA--ACCA-G-CA-
TCTTTTCAT-------------------------------------------------------------------------------------------
--------TTCTGG-TGA-ATCATAGT-AACTCG-GTCGG---ATCGCATT-GA--------TA
>HQGCXQM04JWC88_HEG46_T2
CTCA-TTAAA--------T-CAGTTATAG-CTT-ATTT-G-ATGGTCTCT---TTGTCT-TTT--------------TT----T-ACTTGGATAACCGT-
GGTAATT-CTGGAGCTAA-TACATGCGCAA-GGTCCC-GAGCGCGGAGAG-----------------TGGGGCT-------------------TCAC---
------------------------GGCTCTA-----TTCT--TG-CAT---GCG-TAGAGGG-A-TGTATTT-ATT-AGG-TTAAACA--ACCA-G-CA-
TTTTCAATC-------------------------------------------------------------------------------------------
--------ATCTGG-TGA-TTCATAGT-AACTCT-TTCGG---ATCGCATT-CA--------TG
>HQ4TV3T01BRZO5_HEG09_T2
CTCA-TTAAA--------T-CAGTTATAG-TTT-ATTT-G-ATGGTCTCT---TTGTTC-TTCTTT-----------TTAC-CT-ACTTGGATAACCAC-
GGTAATT-CTAGAGCTAA-TACATGCGCAA-GGTCCC-GAGCGCGGAGAG-----------------TAAGGCT-------------------TCAC---
------------------------GGCTCTA-----TCCT--TG-CAT---GCG-CAGCGGG-A-TGTATTT-ATT-AGG-TTAAACA--ACCA-GCCA-
TTTTTCATC-------------------------------------------------------------------------------------------
--------ATCTGG-TGA-TCCATAGT-AACTCT-TTCGG---ATCGCATT-CA--------TG
>HQGCXQM01B0MPR_SEG24_T2
CTCA-TTAAA--------T-CAGTTATAG-TTT-ATTT-G-ATGGTCTCT---TTGTTC-TTCTTT-----------TTAC-CT-ACTTGGATAACCGT-
GGTAATT-CTAGAGCTAA-TACATGCGCAA-GGTCCC-GAGCGCGGAGGG-----------------TAGGGCT-------------------TCAC---
------------------------GGCTCTA-----TTCT--TG-CAT---GCG-TAGAGGG-A-TGTATTT-ATT-AGG-TTAAACA--ACCA-G-CA-
TCTTTTCAT-------------------------------------------------------------------------------------------
--------TTCTGG-TGA-TTCATAGT-AACTCT-TTCGG---ATCGCATT-CA--------TG
>HQGCXQM01BX7SU_SEG30_T2
CTCA-TTAAA--------T-CAGTTATAG-TTT-ATTT-G-ATGGTCTCT---TTGTTC-TTCTTT-----------TTAC-CT-ACTTGGATAACCGT-
GGTAATT-CTAGAGCTAA-TACACGCGCAA-GGTCCC-AAGCGCGGAGAG-----------------TAGGGCT-------------------TCAC---
------------------------GGCTTTA-----TTCT--TG-CAT---GCG-TAGCGGG-A-TGTATTT-ATT-AGG-TTAAACA--ACCA-G-CA-
TTTTCATC--------------------------------------------------------------------------------------------
--------ATCTGG-TGA-TTCATAGT-AACTCT-TTCGG---ATCGCATT-CA--------TG
>HQGCXQM01BSBML_SEG30_T2
CTCA-TTAAA--------T-CAGTTATAG-TTT-ATTT-G-ATGGTCTCT---TTGTTC-TTCTTT-----------TTAC-CT-ACTTGGATAACCGT-
GGTAATT-CTAGAGCTAA-TACATGCGCAA-GGTCCC-GAGCGCGGAGGG-----------------TAGGGCT-------------------TCAC---
------------------------GGCTCTA-----CTCT--TG-CAT---GCG-TAGAGGG-A-TGTATTT-ATT-AGG-TTAAACA--ACCA-G-CA-
TTTTTTTCAT------------------------------------------------------------------------------------------
--------TTCTGGGTGA-TTCATAGT-AACTCTTTTCGG--GATCGCATTTCA--------TG
>HQGCXQM01BD3M8_SEG03_T2
CTCA-TTAAA--------T-CAGTTATAG-TTT-ATTT-G-ATGGTCTCT---TTGTTC-TTCTTT-----------TTAC-CT-ACTTGGATAACCGT-
GGTAATT-CTAGAGCTAAATACATGCGCAA-GGTCCC-GAGCGCGGAGAG-----------------TGGGGCT-------------------TCAC---
------------------------GGCTCCA-----TTCT--TG-CAT---GCG-TAGAGGG-A-TGTATTT-ATT-AGG-TTAAACA--ACCA-G-CA-
TTTTAACAATCA----------------------------------------------------------------------------------------
--------ATCTGG-TGACTTCATAGT-AACTCT-TTCGG---ATCGCATT-CA--------TG
>HQGCXQM01B5L3R_SEG18_T2
CTCA-TTAAA--------T-CAGTTATAG-TTT-ATTT-G-ATGGTCTCT---TTGTTC-TTCTT------------TTAC-CT-ACTTGGATAACCGT-
GGTAATT-CTAGAGCTAA-TACATGCGCAA-GGTCCC-GAGCGCGGAGAG-----------------TAGGACT-------------------TCAC---
------------------------GGTTCTA-----CTCT--TG-CAT---GCG-TAGAGGG-A-TGTATTT-ATT-AGG-TTAAACA--ACCA-G-CTA
TTTTCAT---------------------------------------------------------------------------------------------
--------TTCTGG-TGA-TTCATAGT-AACTCT-TTCGG---ATCGCATT-CA--------TG
>HQGCXQM01AODHM_SEG09_T2
CTCA-TTAAA--------T-CAGTTATAG-TTT-ATTT-G-ATGGTCTCT---TTGTTC-TTCTTT-----------TTAC-CT-ACTTGGATAACCGT-
GGTAATT-CTAGAGCTAA-TACATGCGCAA-GGTCCC-GAGCGCGGAGGG-----------------TAAGGGCT------------------TCAC---
------------------------GGCTCTA-----TCCT--TG-CAT---GCG-TAGAGGG-A-TGTATTT-ATT-GGG-TTAAACA--ACCA-G-CA-
TTTTAACAATC-----------------------------------------------------------------------------------------
--------ATCTGG-TGA-TTCATAGT-AACTCT-TTCGG---ATCGCATT-CA--------TG
>HQGCXQM01AOYHK_SEG12_T2
CTCA-TTAAA--------T-CAGTTATAG-TTT-ATTT-G-ATGGTCTCT---TTGTTC-TTCTTT-----------TTAC-CT-ACTTGGATAACCGT-
GGTAATT-CTAGAGCTAA-TACATGCGCAA-GGTCCC-GAGCGCGGAGAG-----------------TGGGGCT-------------------TCAC---
------------------------GGTTCTA-----TTCT--CG-CAT---GCG-CAGAGGG-A-TGTATTT-ATT-AGG-T-AAACA--ACCA-G-CA-
TTTTAACAATC-----------------------------------------------------------------------------------------
--------ATCTGG-TGA-TTCATAGT-AACTCT-TTCGG---ATCGCATT-CA--------TG
>HQGCXQM01BSK0E_SEG08_T2
CTCA-TTAAA--------T-CAGTTATAG-TTT-ATTT-G-ATGGTCTCT---TTGTTC-TTCTTT-----------TTAC-CT-ACTTGGATAACCGT-
GGTAATT-CTAGAGCTAA-TACATGCGCAA-GGTCCC-GAGCGCGGAGAG-----------------TGGGGCT-------------------TCAC---
------------------------GGCTCTA-----CTCT--TG-CAT---GCG-CAGAGGG-A-TGTATTT-ATT-AGG-TTAAACA--ACCA-G-CA-
TTTTTTCATAT-----------------------------------------------------------------------------------------
--------ATCTGG-TGA-TTCATAGT-AACTCT-TTCGG---ATCGCATT-CA--------TG
>HQGCXQM01AVDS1_SEG30_T2
CTCA-TTAAA--------T-CAGTTATAG-TTT-ATTT-G-ATGGTCTCT---TTGTTC-TCTTT------------TTAC-CT-ACTTGGATAACCGT-
GGTAATT-CTAGAGCTAA-TACATGCGCAA-GGTCCC-AAGCGCGGAGAG-----------------TAAGGCT-----------------TTCAAC---
------------------------GGCTTTA-----TTCT--TG-CAT---GCG-TAGCGGG-A-TGTATTT-ATT-AGG-TTAAACA--ACCA-G-CAA
TTCTTTAAAACGGAATTCA---------------------------------------------------------------------------------
--------TTCTGG-TGA-TTCATAGT-AACTCT-TTCGG---ATCGCATT-CA--------TA
>HQGCXQM01B929H_SEG25_T2
CTCA-TTAAA--------T-CAGTTATAG-TTT-ATTT-G-ATAGTCTCT---TTGTCT-TCTTT------------TTAC-CT-ACTTGGATAACCGT-
GGTAATT-CTAGAGCTAA-TACATGCGCAA-GGTCCC-AAGCGCGGAGGG-----------------TAAGGCT-------------------TCAC---
------------------------GGCTTTA-----TTCT--TG-CAT---GCG-TAGCGGG-A-TGTATTT-ATT-AGG-TTAAACA--ACCA-G-CA-
TTTTAACAATCA----------------------------------------------------------------------------------------
--------ATCTGG-TGA-TTCATAGT-AACTCT-TTCGG---ATCGCATT-CA--------TG
>HQGCXQM01AZU89_SEG01_T2
CTCA-TTAAA--------T-CAGTTATAG-TTT-ATTT-G-ATGGTCTCT---TTGTCT-TTTTT------------TTAC-CT-ACTTGGATAACCGT-
G-TAATT-CTAGAGCTAA-TACATGCGCAA-GGTCCC-AAGCGCGGAGGG-----------------TAGGGCT-------------------TCAC---
------------------------GGCTCTA-----TTCT--TG-CAT---GCG-TAGCGGG-A-TGTATTT-ATT-AGG-TTAAACA--ACCA-G-CTA
TTTTTTCAT-------------------------------------------------------------------------------------------
--------TTCTGG-TGA-TTCATAGT-AACTCT-TTCGG---ATCGCATT-CA--------TG
>HQGCXQM01BXT9E_SEG04_T2
CTCA-TTAAA--------T-CAGTTATAG-TTT-ATTT-G-ATGGTCTCT---TTGTTC-TTCTTT-----------TTAC-CT-ACTTGGATAACCGT-
GGTAATT-CTAGAGCTAA-TACATGCGCAA-GGTCCC-GAGCGCGGAGAG-----------------TGGGGCT-------------------TCAC---
------------------------GGCTCTA-----CTCT--TG-CAT---GCG-TAGAGGG-A-TGTATTT-ATT-AGG-TTAAACA--ACCA-G-CA-
TTTTTTTCATT-----------------------------------------------------------------------------------------
--------TTCTGG-TGA-TTCATAGT-AACTCT-TTCGG---ATCGCATT-CA--------TG
>HQGCXQM01A2D0I_SEG03_T2
CTCA-TTAAA--------T-CAGTTATAG-TTT-ATTT-G-ATGGTCTTCT--TTGTTC-TTCTTT-----------TTAC-CT-ACTTGGATAACCGT-
GGTAATT-CTAGAGCTAA-TACATGCGCAA-GGTCCC-GAGCGCGGAGGG-----------------TAGGGCT-------------------TCAC---
------------------------GGCTCTA-----CTCT--TG-CAT---GCG-TAGAGGG-A-TGTATTT-ATT-AGG-TTAAACA--ACCA-G-CA-
TCTTTTCAT-------------------------------------------------------------------------------------------
--------TTCTGG-TGG-TTCATAGT-AACTCT-TTCGG---ATCGCATT-CA--------TG
>HQGCXQM01BM93N_SEG33_T2
CTCA-TTAAA--------T-CAGTTATAG-TTT-ATTT-G-ATGGTCTCT---TTGTTC-TTCTTT-----------TTAC-CT-ACTTGGATAACCGT-
GGTAATT-CTAGAGCTAA-TACATGCGCAA-GGTCCC-GAGCGCGGAGGG-----------------TAGGGCT-------------------TCAC---
------------------------GGCTCTA-----CTCT--TG-CAT---GCG-TAGAGGG-A-TGTATTT-ATT-AGG-TTAAACA--ACCA-G-CA-
TTTTTTCTAT------------------------------------------------------------------------------------------
--------TTCTGG-TGA-TTCATAGT-AACTCT-TTCGGGGGATCGCATT-CA--------TG
>HQGCXQM01B0WPZ_SEG12_T2
CTCA-TTAAA--------T-CAGTTATAG-TTT-ATTT-G-ATGGCCTCTT--TTGTCT-TTTT-------------TTAC-CT-ACTTGGATAACCGT-
GGTAATT-CTAGAGCTAA-TACATGCGCAA-GGCCCC-GAGCGCGGAGGG-----------------TAGGGCT-------------------TCAC---
------------------------GGCTCTA-----CTCT--TG-CAT---GCG-TAGAGGG-A-TGTATTT-ATT-AGG-TTAAACA--ACCA-G-CA-
TTTTTTCAT-------------------------------------------------------------------------------------------
--------TTCTGG-TGA-TTCATAGT-AACTCC-TTCGG---ATCGCATT-CA--------TG
>HQGCXQM01ASOJ3_SEG23_T2
CTCG-TTAAA--------T-CAGTTATAG-TCT-ATTT-G-ATGGTCTCT---TTGTTC-TTCTTT-----------TTAC-CT-ACTTGGATAACCGT-
GGTAATT-CTAGAGCTAA-TACATGCGCAA-GGTCCC-GAGCGCGGAGAG-----------------TAGTACT-------------------TCAT---
------------------------GGTTCTA-----TTCT--TG-CAT---GTG-TAGAGGG-T-TGTATTT-ATT-AGG-TTAAACA--ACCA-G-CA-
TTTTTTCAT-------------------------------------------------------------------------------------------
--------TTCTGG-TGA-TTCATAGT-AACTCT-TTCAG---ATTGCATT-CA--------TG
>HQGCXQM01CJ5CU_SEG30_T2
CTCG-TTAAA--------T-CAGTTATAG-TTT-ATTT-G-ATGGTCTCT---TTGTTC-TTCTTT-----------TTAC-CT-ACTTGGATAACCGT-
GGTAATT-CTAGAGCTAA-TACATGCGCAA-GGTCCC-GAGCGCGGAGAG-----------------TAGGACT-------------------TCAC---
------------------------GGTTCTA-----TTCT--TG-CAT---GCG-TAGAGGG-A-TGTATTT-ATT-AGG-TTAAACA--ACCA-G-CA-
TTTTTCAT--------------------------------------------------------------------------------------------
--------TTCTGG-TGA-ATCACAGT-AACTCG-GTCGG---ATCGCATT-GA--------TA
>HQGCXQM01BF41E_SEG17_T2
CTCA-TTAAA--------T-CAGTTATAG-TTT-ATTT-G-ATGGTCTCT---TTGTTC-TTCTTT-----------TTAC-CT-ACTTGGATAACCGT-
GGTAATT-CTAGAGCTAA-TACATGCGCAA-GGTCCC-GAGCGCGGAGG------------------TAGGGCT-------------------TCAC---
------------------------GGTTCTA-----TTCT--TG-CAT---GCG-TAGAGGG-A-TGTATTT-ATT-AGG-TTAAACA--ACCA-G-CA-
TCTTTTCAT-------------------------------------------------------------------------------------------
--------TTCTGG-TGA-TTCATAGT-AACTCT-TTCGG---ATCGCATT-CA--------TG
>HQGCXQM01A00FZ_SEG20_T2
CTCA-TTAAA--------C-CAGTTATAG-TTT-ATTT-G-ATGGTCTCT---TTGTTC-TTCTTT-----------TTAC-CT-ACTTGGATAACCGT-
GGTAATT-CTAGAGCTAA-TACATGCACAA-GGTCCC-GAGCGCGGAGAG-----------------TAGGACT-------------------TCAC---
------------------------GGTTCTA-----TTCT--TG-CAT---GCG-TAGCGGG-A-TGTATTT-ATT-AGG-TTAAACA--ACCA-G-CA-
TCTTCATC--------------------------------------------------------------------------------------------
--------ATCTGG-TGA-TTCATAGT-AGCTCT-TTCGG---ATCGCATT-CA--------TG
>HQGCXQM01AKX0F_SEG30_T2
CTCA-TTAAA--------T-CAGTTATAG-TTT-ATCT-G-ATGGTCTCT---TTGTTC-TTCTTG-----------TTAC-CT-ACTTGGATAACCGT-
GGTAATT-CTAGAGCTAA-TACATGCGCAA-GGTCCC-GAGCGCGGAGAG-----------------TAGGACT-------------------TCAC---
------------------------GGTTCTA-----TTCT--TG-CAT---GCG-CAGCGGG-A-TGTATTT-ATT-AGG-TTAAACA--ACCA-G-CA-
TTTTCATC--------------------------------------------------------------------------------------------
--------ATCTGG-TGA-TTCATAGT-AACT-T-TTCGG---ATCGCACT-TA--------TG
>HQ4TV3T01B8FU4_AEG37_T6
CTCA-TTAAA--------T-CAGTTATAG-TTT-ATTT-G-ATGGTCTCTT--TTGTCT-TTTT-------------TTAC-CT-ACTTGGATAACCGT-
GGTAATT-CTAGAGCTAA-TACATGCGCAA-GGTCCC-AAGCGCGGAGGG-----------------TAGGGCT-------------------TCAC---
------------------------GGCTCTA-----TTCT--TG-CAT---GCG-TAGCGGG-A-TGTATTT-ATT-AGG-TTAAACA--ACCA-G-CA-
TTTTCATC--------------------------------------------------------------------------------------------
--------ATCTGG-TGA-TTCATAGT-AACTCT-TTCGG---ATCGCATT-CA--------TG
>HQ4TV3T01BH0V5_AEG28_T6
CTCA-TTAAA--------T-CAGTTATAG-TTT-ATTT-G-ATGGTCTCT---TTGTCT-TTTTT------------TTAC-CT-ACTTGGATAACCGT-
GGTAATT-CTAGAGCTAA-TACATGCGCAA-GGTCCCCAAGCGCGGAGAG-----------------TAAGGCT-------------------TCAC---
------------------------GGCTTTA-----TTCT--TG-CAT---GCG-TAGCGGG-A-TGTATTT-ATT-AGG-TTAAACA--ACCA-G-CA-
TTTTCATC--------------------------------------------------------------------------------------------
--------ATCTGG-TGA-TTCATAGT-AACTCT-TTCGG---ATCGCATT-CA--------TG
>HQ4TV3T01BXR5Y_AEG37_T6
CTCA-TTAAA--------T-CAGTTATAG-TTT-ATTT-G-ATGGTCTCT---TTGTCT-TTTTT------------TTAC-CT-ACTTGGATAACCGT-
GGTAATT-CTAGAGCTAA-TACATGCGCAA-GGTCCC-AAGCGCGGAGGG-----------------TAGGGCT-------------------TCAC---
------------------------GGCTCTA-----TTCT--TG-CAT---GCG-CAGCGGG-A-TGTATTT-ATT-AGG-TTAAACA--ACCA-G-CTA
TTTTCATC--------------------------------------------------------------------------------------------
--------ATCTGG-TGA-TTCATAGT-AACTCT-TTCGG---ATCGCATT-CA--------TG
>HQ4TV3T01A8CP6_HEG01_T6
CTCA-TTAAA--------T-CAGTTATAG-TTT-ATTT-G-ATGGTCTCT---TTGTCT-TTTT-------------TTAC-CT-ACTTGGATAACCGT-
GGTAATT-CTAGAGCTAA-TACATGCGCAA-GGTCCC-AAGCGCGGAGGG-----------------TAGGGCT-------------------TCAC---
------------------------GGCTTTA-----TTCT--TG-CAT---GCG-TAGCGGG-A-TGTATTT-ATT-AGG-TTAAACA--ACCA-G-CA-
TTTTCATC--------------------------------------------------------------------------------------------
--------ATCTGG-TGA-TTCATAGT-AACTCT-TTCGG---ATCGCATT-CA--------TG
>HQ4TV3T01A899T_HEG06_T6
CTCA-TTAAA--------T-CAGTTATAG-TTT-ATTT-G-ATGGTCACTT--TTGTCT-TTTT-------------TTAC-CT-ACTTGGATAACCGT-
GGTAATT-CTAGAGCTAA-TACATGCGCAA-GGTCCC-GAGCGCGGAGAG-----------------TGGGGCT-------------------TCAC---
------------------------GGCTCTA-----TTCT--TG-CAT---GCG-TAGAGGGGA-TGTATTT-ATT-AGG-TTAAACA--ACCA-G-CA-
TTTTTCAATC------------------------------------------------------------------------------------------
--------ATCTGG-TGA-TTCATAGT-AACTCTTTTCGG--GATCGCATTTCA--------TG
>HQ4TV3T01BRHXK_HEG09_T6
CTCA-TTAAA--------T-CAGTTATAG-TTT-ATTT-G-ATGGTCTCTT--TTGTTC-TTTTT------------TTAC-CTTACTTGGATAACCGT-
GGTAATT-CTAGAGCTAA-TACATGCGCAA-GGTCCC-AAGCGCGGAGGG-----------------TAGGGCT-------------------TCAC---
------------------------GGCTTTA-----TTCT--TG-CAT---GCG-TAGCGGG-A-TATATTT-ATT-AGG-TTAAACA--ATCA-G-CA-
TTTTCATC--------------------------------------------------------------------------------------------
--------ATCTGG-TGA-TTCATAGT-AACTCT-TTCGG---ATCGCATT-CA--------TG
>HQGCXQM04JDDGZ_HEG29_T6
CTCA-TTAAA--------T-CAGTTATAG-TTC-ATTT-G-ATGGTCTCTT--TTGTCT-TTT--------------TTAC-CT-ACTTGGATAACCGT-
GGTAATT-CTAAAGCTAA-TACATGCGCAA-GGTCCC-AAGCGCGGAGAG-----------------TAAGGCT-------------------TCAC---
------------------------GGCTCTA-----TTCT--TG-CAT---GCG-TAGCGGG-A-TGTATTT-ATT-AGG-TTAAACA--ACCA-G-CA-
TTTAACAATC------------------------------------------------------------------------------------------
--------ATCTGG-TGA-TTCATAGT-AACTCT-TTCGG---ATCGCATT-CA--------TG
>HQGCXQM04JB0SV_HEG29_T6
CTCA-TTAAA--------T-CAGTTATAG-TTT-ATTT-G-ATGGTCTCT---TTGTTC-TTCTTT-----------TTAC-CT-ACTTGGATAACCGT-
GGTAATT-CTAGAGCTAA-TACATGCGCAA-GGTCCC-AAGCGCGGAGAG-----------------TAAGGCT-------------------TCGC---
------------------------GGCTCTA-----TTCT--TG-CAT---GCG-TAGCGGG-A-TGTGTTT-ATC-AGG-TTAAAA---ACCA-G-CA-
CATTTAAATTCCA---------------------------------------------------------------------------------------
--------TACTGG-TGA-TTCATAGT-AACTCT-TTCGG---ATCGCATT-CA--------TG
>HQGCXQM01BJFD2_SEG27_T6
CTCA-TTAAA--------T-CAGTTATAG-TTT-ATTA-G-ATGGTCTCT---TTGTTC-TTCTTT-----------TTAC-CT-ACTTGGATAACCGT-
GGTAATT-CTAGGGCTAA-TACATGCGCAA-GGTCCC-GAGCGCGGAGGG-----------------TAGGACC-------------------TCAC---
------------------------GGCTCTA-----TCCT--TG-CAT---GCG-TAGAGGG-G-TGTATTT-ATT-AGG-TTAAAA---ACCA-G-CA-
CATTTAAATTCCA---------------------------------------------------------------------------------------
--------TACTGG-TGA-TTCATAGT-AACTCT-TTCGG---ATCGCATT-CA--------TG
>HQGCXQM04JDJHN_HEG30_T6
CTCA-TTAAA--------T-CAGTTATAG-TTT-ATTT-G-ATGGTCTCT---TTGTCT-TTTT-------------TTAC-CT-ACTTGGATAACCGT-
GGTAATT-CTAGAGCTAA-TACATGCGCAA-GGTCCC-AAGCGCGGAGAG-----------------TAGGGCT-------------------TCAC---
------------------------GGCTCTA-----TTCT--TG-CAT---GCG-TAGCGGG-A-TGTATTT-ATT-AGG-TTAAACA--ACCA-G-CAG
GGGTTTTCATC-----------------------------------------------------------------------------------------
--------ATCTGG-TGA-TTCATAGT-AACTCT-TTCGG---ATCGCATT-CA--------TG
>HQGCXQM01BTO5O_SEG16_T6
CTCA-TTAAA--------T-CAGTTATAGGTTT-ATTT-G-ATGGTCTCT---TTGTCT-TTTTT------------TTAC-CT-ACTTGGATAACCGT-
GGTAATT-CTAGAGCTAA-TACATGCGCAA-GGTCCC-AAGCGCGGAGAG-----------------TAGGGCT-------------------TCAC---
------------------------GGCTCTA-----TTCT--TG-CAT---ACG-TAGCGGG-A-TGTATTT-ATT-AGG-TTAAACA--ACCA-G-CA-
TTTTCATC--------------------------------------------------------------------------------------------
--------ATCTGG-TGA-TTCATAGT-AACTCT-TTCGG---ATCGCAGTTCA--------TG
>HQGCXQM01BM0IO_SEG19_T6
CTCA-TTAAA--------T-CGGTTATAG-TTT-ATTT-G-ATGGTCTCT---TTGTCT-TTTTT------------TTAC--T-ACTTGGATAACCGT-
GGTAATT-CTAGAGCTAA-TACATGCGCAA-GGTCCC-AAGCGCGGAGGG-----------------TAGGGCT-------------------TCAC---
------------------------GGCTCTA-----TTCT--TG-CAT---GCG-CAGCGGG-A-TGTATTT-ATT-AGG-TTAAACA--ACCA-G-CA-
TTTTCATC--------------------------------------------------------------------------------------------
--------ATCTGG-TGG-TTCATAGT-AACTCT-TTCGG---ATCGCATT-CA--------TG
>HQGCXQM01BI35K_SEG30_T6
CTCA-TTAAA--------T-CAGTTATAG-TTT-ATTT-G-ATGGTCTCTT--TAGTTT-CTT--------------TTAC-CT-ACTTGGATAACCGT-
GGTAATT-CTAGATCTAA-TACATGCGCAA-GGTCCC-AAGCGCGGAGAG-----------------TAGGGCT-------------------TCAC---
------------------------GGCTTTA-----TTCT--TG-CAT---GCG-CAGAGGG-A-TGTATTT-ATT-AGG-TTAAACA--ACCA-G-CA-
TTTTCAATATC-----------------------------------------------------------------------------------------
--------ATCTGG-TGA-TTCATAGT-AACTCT-TTCGG---ATCGCATT-CA--------TG
>HQGCXQM02DS940_SEG39_T6
CTCA-CTAAA--------T-CAGTTATAG-TTT-ATTT-G-ATGGTCTCTT--TTGTCT-TTTT-------------TTAC-CT-ACTTGGATAACCGT-
GGTAATT-CTAGAGCTAA-TACATGCGCAA-GGTCCC-GAGCGCGGAGAG-----------------TGGGGCT-------------------TCAC---
------------------------GGCTCTA-----TTCT--TG-CAT---GCG-TAGAGGG-A-TGTATTT-ATT-AGG-TTAAACG--ACCA-G-CA-
TTTTCAATC-------------------------------------------------------------------------------------------
--------ATCTGG-TGA-TTCATAGT-AACTCT-TTCGG---ATCGCATT-CA--------TG
>Genotype 3 - T3 - T11
-----------------------------------------------------((((((-*******----------****-**-****))))))-----
----------------------------------------------------------------------------------------------------
------------------------------------------------------------------------------------------((((-(--(-
(((-----------------------(((-****--))))-)))--------------------------------------------------------
----------))))-)----------------------------------------------
>AF333608|Acanthamoeba_sp_T3
CTTA-TTAAA--------T-CAGTTATAG-TTT-ATTT-G-ATGGTCTCTT--TTCTAT-TTTGG------------TTAC-CT-ACTTGGATAACCGT-
GGTAATT-CTAGAGCTAA-TACATGCGCAA-GGTCCC-AAGCGCGAGGGG-----------------CGAGGTC-------------------TCAC---
------------------------GGCTTCG-----TCTC--TG-CAT---GCG-CAGAGGG-A-TGTATTT-ATT-AGG-TTAAAA---ACCA-G-CA-
GCG-----------------------TCA-GCAA--TGGCCGTT--------CCAACAC-----------------------------------------
--------ATCTGG-TGA-TTCATAGT-AACTCT-TTCGG---ATCGCATT-CA--------TG
>AF019053|Acanthamoeba_pearcei_T3
CTCA-TTAAA--------T-CAGTTATAG-TTT-ATTT-G-ATGGTCTCTT--TTGTCG-TTTTGA-----------TTAC-CT-ACTTGGATAACCGT-
GGTAATT-CTAGAGCTAA-TACATGCGCAA-GGTCCC-GAGCGCGAGGGA-----------------CGAGGT-------------------GTCAAA--
-------------------------GCCTCG-----TTCC--TG-CAT---GCG-CAGAGGG-A-TGTATTT-ATT-AGA-TTAAAA---ACCA-G-CA-
GCG-----------------------TCA-GCAA--TGGC-GTT--------CCAATACA----------------------------------------
--------CACTGG-TGA-TTCATAGT-AACTCT-TTCGG---ATCGCATT-CA--------TA
>U07412242789_Acanthamoeba_griffini
CTCA-TTAAA--------T-CAGTTATAG-TTT-ATTT-G-ATGGTCTCTT--TTGTCG-TTTTGA-----------TTAC-CT-ACTTGGATAACCGT-
GGTAATT-CTAGAGCTAA-TACATGCGCAA-GGTCCC-GAGCGCGAGGGG-----------------CGAGGT-------------------GTCAAA--
-------------------------GCCTCG-----TTCC--TG-CAT---GCG-CAGAGGG-A-TGTATTT-ATT-AGA-TTAAAA---ACCA-G-CA-
GCG-----------------------TCA-GCAA--TGGC-GTT--------CAAACA------------------------------------------
--------CACTGG-TGA-TTCATAGT-AACTCT-TTCGG---ATCGCATT-CA--------TA
>AF019068|Acanthamoeba_hatchetti_T11
CTCA-TTAAA--------T-CAGTTATAG-TTT-ATTT-G-ATGGTCTCTT--TTCTAT-ATT--------------TTAC-CT-ACTTGGATAACCGT-
GGTAATT-CTAGAGCTAA-TACATGCGCAA-GGTCCC-GAGCGCGAGGGG-----------------CGGGGTC-------------------TCACAAG
------------------------GATCTCG-----TCCC--TG-CAT---GCG-CAGAGGG-A-TGTATTT-ATT-AGG-TTAAAA---ACCA-G-CA-
GCG-----------------------TCA-GCAA--TGGC-GTT--------TCACAC------------------------------------------
--------AACTGG-TGA-TTCATAGT-AACTCT-TTCGG---ATCGCATT-GA--------TG
>HQGCXQM01BNLC5_SEG16_T11
CTCA-TTAAA--------T-CAGTTATAG-TTT-ATTT-G-ATGGTCTCTTTTTTCTAT-ATT--------------TTAC-CT-ACTTGGATAACCGT-
GGTAATT-CTAGAGCTAA-TACATGCGCAA-GGTCCC-GAGCGCGAGGGG-----------------CGGGGTC-------------------TCACAAG
------------------------GATCTCG-----TCCC--TG-CAT---GCG-CAGAGGG-A-TGTATTT-ATT-AGG-TTAAAA---ACCA-G-CA-
GCG-----------------------TCA-GCAA--TGGC-GTT--------TCACAC------------------------------------------
--------AACTGG-TGA-TTCATAGT-AACTCT-TTCGG---ATCGCATT-GA--------TG
>HQGCXQM04IQEC0_HEG38_T11
CTCA-TTAAA--------T-CAGTTATAG-TTT-ATTT-G-ATGGTCTCTTTTTTCTAT-T----------------TTAC-CT-ACTTGGATAACCGT-
GGTAATT-CTAGAGCTAA-TACATACGCAA-GGTCCC-GAGCGCGAGGGG-----------------CGGGGTC-------------------TCACAAG
------------------------GATCTCG-----TCCC--TG-CAT---GCG-CAGAGGG-A-TGTATTT-ATT-AGG-TTAAAA---ACCA-G-CA-
GCG-----------------------TCA-GCAA--TGGC-GTT--------TCACAC------------------------------------------
--------AACTGG-TGA-TTCATAGT-AACTCT-TTCGG---ATCGCATT-CA--------TG
>HQ4TV3T01BT6M7_AEG33_T11
CTCA-TTAAA--------T-CAGTTATAG-TTT-ATTT-G-ATGGTCTCT---TTGTTC-TTCTTT-----------TTAC-CT-ACTTGGATAACCGT-
GGTAATT-CTAGAGCTAA-TACATGCGCAA-GGTCCC-GAGCGCGAGGGG-----------------CGAGGTC-------------------TCACAAG
------------------------GATCTCG-----TCCC--TG-CAT---GCG-CAGAGGG-A-TGTATTT-ATT-AGG-TTAAAA---ACCA-G-CA-
GCG-----------------------TCA-GCAA--TGGC-GTT--------TCACAC------------------------------------------
--------AACCGG-TGA-TTCATAGT-AACTCT-TTCGG---ATCGCATT-GA--------TG
>AF019069|Acanthamoeba_stevensoni_T11
CTCA-TTAAA--------T-CAGTTATAG-TTT-ATTT-G-ATGGTCTCTT--TTCTAT-TTT--------------TTAC-CT-ACTTGGATAACCGT-
GGTAATT-CTAGAGCTAA-TACATGCGCAA-GGTCCC-GAGCGCGAGAGG-----------------CGGGGTC-------------------TCAC---
------------------------GACCTCG-----TCTC--TG-CAT---GCG-CAGAGGG-A-TGTATTT-ATT-AGG-TTAAAA---ACCA-G-CA-
GCG-----------------------TCA-GCAA--TGGC-GTT--------CACAC-------------------------------------------
--------AACTGG-TGA-TTCATAGT-AACTCT-TTCGG---ATCGCATT-CA--------TG
>HQ4TV3T01B3BWH_AEG28_T11
CTCA-TTAAA--------T-CAGTTATAG-TTT-ATTT-G-ATGGTCTCT---TTGTTC-TTCTTT-----------TTAC-CT-ACTTGGATAACCGT-
GGTAATT-CTAGAGCTAA-TACATGCGCAA-GGTCCA-GAGCGCGAGGGA-----------------CGGGGTC-------------------TCAC---
------------------------GGCTTCG-----TCTC--TG-CAT---GCG-CAGAGGG-A-TGTATTT-ATT-AGG-TTAAAA---ACCA-G-CA-
GCG-----------------------TCA-GCAA--TGGC-GTT--------CACGGGAC----------------------------------------
--------AACTGG-TGA-TTCATAGT-AACCCT-TTCGG---ATCGCATT-CA--------TG
>HQ4TV3T01A48Z6_HEG07_T11
CTCA-TTAAA--------T-CAGTTATAG-TTT-ATTT-G-ATGGTCTCT---TTGTTC-TTCTTT-----------TTAC-CT-ACTTGGATAACCGT-
GGTAATT-CTAGAGCTAA-TACATGCGCAA-GGTCCC-GAGCGCGAGGGA-----------------CGGGGTC-------------------TCAC---
------------------------GGCTTCG-----TCTC--TG-CAT---GCG-CAGAGGG-A-TGTATTT-ATT-AGG-TTAAAA---ACCA-G-CA-
GCG-----------------------CCA-GCAA--TGGC-GTT--------CACAC-------------------------------------------
--------AACTGG-TGA-TTCATAGT-AACTCT-TTCGG---ATCGCATT-CA--------TG
>HQ4TV3T01A1FZ9_HEG04_T4
CTCA-TTAAA--------T-CAGTTATAG-TTT-ATCT-G-ATGGTCTCT---TTGTTC-TTCTTT-----------TTAC-CT-ACTTGGATAACCGT-
GGTAATT-CTAGAGCTAA-TACATGCGCAT-GGTCCC-GAGCGCGGAGAG-----------------TGGGGCC-------------------TCAC---
------------------------GGTTCTA-----TTCT--CG-CAT---GCG-CAGAGGG-A-TGTATTT-ATT-AGG-TTAAAA---ACCA-G-CA-
GCG-----------------------TCA-GCAA--TGGC-GTT--------TCACAC------------------------------------------
--------AACTGG-TGA-TTCATAGT-AACTCT-TTCGG---ATCGCATT-GA--------TG
>HQ4TV3T01BRNNZ_HEG12_T11
CTCA-TTAAA--------T-CAGTTATAG-TTT-ATTT-G-ATGGTCTCT---TTGTCT-TTTT-------------TTAC-CT-ACTTGGATAACCGT-
GGTAATT-CTAGAGCTAA-TACATGCGCAA-GGTCCC-GAGCGCGGGGGG-----------------CGGGGGCT------------------TCAC---
------------------------GGCCCTG-----TCCT--CG-CAT---GCG-CAGAGGG-A-TGTATTT-ATT-AGG-TTAAAA---ACCAAG-CA-
GCG-----------------------TCA-GCAA--TGGC-GTT--------CACAC-------------------------------------------
--------AACTGG-TGA-TTCATAGT-AACTCT-TTCGG---ATCGCATT-CA--------TG
>HQ4TV3T01A8FUS_HEG12_T11
CTCA-TTAAA--------T-CAGTTATAG-TTT-ATTT-G-ATGGTCTCTT--TTGTCT-TTT--------------TTAC-CT-ACTTGGATAACCGT-
GGTAATT-CTAGAGCTAA-TACATGCGCAA-GGTCCC-GAGCGCGGGGGG-----------------CAGGGCT-------------------TCAC---
------------------------GGCTTCG-----TCTC--TG-CAT---GCG-CAGAGGG-A-TGTATTT-ATT-AGG-TTAAA----ACCA-G-CA-
GCG-----------------------TCA-GCAA-TCGGC-GTT--------CACAC-------------------------------------------
--------AACTGG-TGA-TTCATAGT-AACTCT-TTCGG---ATCGCATT-CA--------TG
>Genotype 4 - T4
-----------------------------------------------------((((((-**********-------****-**-****))))))-----
----------------------------------------------------------------------------------------------------
------------------------------------------------------------------------------------------((((-(--(-
(((-------------------------(-****--))))-)----------------------------------------------------------
----------))))-)------------------------------------------------
>HQ4TV3T01CD9WF_HEG01_T4
CTCA-TTAAA--------T-CAGTTATAG-TTT-ATTT-G-ATGGTCTCTT--TTGTCC-TTTT-------------TTAC-CT-ACTTGGATAACCGT-
GGTAATT-CTAGAGCTAA-TACATGCGCAA-GGTCCC-GAGCGCGGGGGGG----------------CGGGGCT-------------------TCAC---
------------------------GGCCTCG-----TCCT--CG-CAT---GCG-CAGAGGG-A-TGTATTT-ATT-AGG-TTAAAA---ACCA-G-CA-
GCC-------------------------G-GCAA--CGGC-T----------TCAAC-------------------------------------------
--------TCCTGG-TGA-TTCATAGT-AACTCT-TTCGG---ATCGCATT-CA--------TG
>HQ4TV3T01BWWKT_AEG37_T4
CTCA-TTAAA--------T-CAGTTATAG-TTT-ATTT-G-ATGGTCTCT---CTGTTC-TTCTTT-----------TTAC-CT-ACTTGGATAACCGT-
GGTAATT-CTAGAGCTAA-TACATGCGCAA-GGCCCC-GAGCGCGGGGGG-----------------CGGG-CT-------------------TCAC---
------------------------GGCCTCG-----TCCT--CG-CAT---GCG-CAGAGGG-A-TGTATTT-ATT-AGG-TTAAAA---ACCA-G-CA-
GTC-------------------------A-GCAA--TGGC-C----------CCTGCCAAACAC------------------------------------
--------TCCTGG-TGA-TTCATAGT-AACTCT-TTCGG---ATCGCATT-CA--------TG
>HQGCXQM01A0BPN_SEG24_T4
CTCA-TTAAA--------T-CAGTTATAG-TTT-ATTT-G-ATGGTCTCT---TTGTTC-TTCTTT-----------TTAC-CT-ACTTGGATAACCGT-
GGTAATT-CTAGAGCTAA-TACATGCGCAA-GGTCCC-GAGCGCGGGGGG-----------------CGGGGCT-------------------TCAC---
------------------------GGCCTCG-----TCCT--CG-CAT---GCG-TAGAGGG-A-TGTATTT-ATT-AGG-TTAAAA---ACCA-G-CA-
GCC-------------------------G-GCAA--CGGC-T----------TCAAC-------------------------------------------
--------TCCTGG-TGA-TTCATAGT-AACTCT-TTCGG---ATCGCATT-CA--------TG
>HQ4TV3T01BAIF6_HEG04_T4
CTCA-TTAAA--------T-CAGTTATAG-TTT-ATTT-G-ATGGTCTCT---TTGTTC-TTCTTT-----------TTAC-CT-ACTTGGATAACCGT-
GGTAATT-CTAGAGCTAA-TACATGCGCAA-GGTCCC-GAGCGCGGGGGG-----------------CGGG-CT-------------------TCAC---
------------------------GGCCTCG-----TCCT--CG-CAT---GCG-CAGAGGG-A-TGTATTT-ATT-AGG-TTAAAA---ACCA-G-CA-
GCC-------------------------G-GCAA--CGGC-T----------TCAAC-------------------------------------------
--------TCCTGG-TGA-TTCATAGT-AACTCT-TTCGG---ATCGCATT-CAG-------TG
>HQGCXQM01BM658_SEG33_T4
CTCA-TTAAA--------T-CAGTTATAG-TTT-ATTT-G-ATGGTCTCTT--TTGTTT-CTCTTTT----------TTAC-CT-ACTTGGATAACCGT-
GGTAATT-CTAGAGCTAA-TACATGCGCAA-GGTCCC-GAGCGCGGGGG------------------CGGGGCT-------------------TCAC---
------------------------GGCCTCG-----TCCT--CG-CAT---GCG-CAGAGGG-A-TGTATTT-ATT-AGG-TTAAAA---ACCA-G-CA-
GCC-------------------------G-GCAA--CGGC-T----------TCAAC-------------------------------------------
--------TCCTGG-TGA-TTCATAGT-AACTCT-TTCGG---ATCGCATT-CA--------TG
>U0740518|Acanthamoeba_castellanii_T4
CTCA-TTAAA--------T-CAGTTATAG-TTT-ATTT-G-ATGGTCTCTT--TTGTCT-TTTTTT-----------TTAC-CT-ACTTGGATAACCGT-
GGTAATT-CTAGAGCTAA-TACATGCGCAA-GGTCCC-GAGCGCGGGGGG-----------------CGGGGCT-------------------TCAC---
------------------------GGTCTCG-----TTCT--CG-CAT---GCG-CAGAGGG-A-TGTATTT-ATT-AGG-TTAAAA---ACCA-G-CA-
GCC-------------------------G-GCAA--CGGC-T----------TCAACAC-----------------------------------------
--------TCCTGG-TGA-TTCATAGT-AACTCT-TTCGG---ATCGCATT-CA--------TG
>HQ4TV3T01ANJX9_HEG09_T4
CTCA-TTAAA--------T-CAGTTATAG-TTT-ATTT-G-ATGGTCTCTT--TTGTCT-TTTT-------------TTAC-CT-ACTTGGATAACCGT-
GGTAATT-CTAGAGCTAA-TACATGCGCAA-GGTCCC-GAGCGCGGGGGG-----------------CGGGGCT-------------------TCAC---
------------------------GGCCTCG-----TTCT--CG-CAT---GCG-CAGAGGG-A-TGTATTT-ATT-AGG-TTAAAA---ACCA-G-CA-
GCC-------------------------G-GCAA--CGGC-T----------TCAAC-------------------------------------------
--------TCCTGG-TGA-TTCATAGT-AACTCT-TTCGG---ATCGCATT-CA--------TG
>AF260721|Acanthamoeba_castellanii_T4
CTCA-TTAAA--------T-CAGTTATAG-TTT-ATTT-G-ATGGTCTCTT--TTGTCT-TTTT-------------TTAC-AC-ACATGGATAACCGT-
GGTAATT-CTAGAGCTAA-TACATGCGCAA-GGTCCC-GAGCGCGGGGGG-----------------CGGGGCT-------------------TCAC---
------------------------GGCCTCG-----TCCT--CG-CAT---GCG-CAGAGGG-A-TGTATTT-ATT-AGG-TTAAAA---ACCA-G-CA-
CCC-------------------------G-CCAA--CGGC-T----------TCAACAC-----------------------------------------
--------TCCTGG-TGA-TTCATAGT-AACTCT-TTCGG---ATCGCATT-CA--------TG
>AF260720|Acanthamoeba_rhysodes_T4
CTCA-TTAAA--------T-CAGTTATAG-TTT-ATTT-G-ATGGTCTCTT--TTGTCT-TTTT-------------TTAC-CT-ACTTGGAATACCGT-
GGTAATT-CCAGAGCCTA-TACATGCGCAA-GGTCCC-CAACGCGGGGGG-----------------GGGGGCT-------------------TCAC---
------------------------GGCCTC------TCCT--CG-CAT---GCG-CAGAGGG-A-TGTATTT-ATT-AGG-TAAAACA--CCCA-C-CA-
CCC-------------------------G-GCAC--CGG--T----------TCCAC-------------------------------------------
--------TCCTGG-TGA-TTCATAGT-AACTCT-TTCGG---ATCGCATT-CA--------TG
>HQGCXQM01BXBHR_SEG11_T4
CTCA-TTAAA--------T-CAGTTATAG-TTT-ATTT-G-ATGGTCTCTTT-TTGTCT-TTTTT------------TTAC-CT-ACTTGGATAACCGT-
GGTAATT-CTAGAGCTAA-TACATGCGCAA-GGTCCC-GAGCGCGGGGGGG----------------CGGGGCT-------------------TCAC---
------------------------GGCCTCG-----TCCT--CG-CAT---GCG-CAGAGGG-A-TGTATTT-ATT-AGG-TTAAAA---ACCA-G-CA-
GCC-------------------------G-GCAA--CGGC-T----------TCAAC-------------------------------------------
--------TCCTGG-TGA-TTCATAGT-AACTCT-TTCGG---ATCGCATT-CA--------TG
>HQGCXQM02EPQYK_AEG12_T4
CTCA-TTAAA--------T-CAGTTATAG-TTT-ATTT-G-ATGGTCTCTT--TTGTCT-TTTT-------------TTAC-CT-ACTTGGATAACCGT-
GGTAATT-CTAGAGCTAA-TACATGCGCAA-GGTCCC-GAGCGCGGGGGG-----------------CGGGGCT-------------------TCAC---
------------------------GGCCTCG-----TCCT--CG-CAT---GCG-CAGAGGG-A-TGTATTT-ATT-AGG-TTAAAA---ACCA-G-CA-
GCC-------------------------G-GCAA--CGGC-T----------TCAAC-------------------------------------------
--------TCCTGG-TGA-TTCATAGT-AACTCT-TTCGG---ATCGCATT-CA--------TG
>AY173003|Acanthamoeba_sp_T4
CTCA-TTAAA--------T-CAGTTATAG-TTT-ATTT-G-ATGGTCTCTT--TTGTCT-TTTT-------------TTA--CT-ACTTGGATAACCGT-
GGTAATT-CTAGAGCTAA-TACATGCGCAA-GGTCCC-GAGCGCGGGGGG-----------------CGGGGCT-------------------T-AC---
------------------------GGCCTCG-----TCCT--CG-CAT---GCG-CAGAGGG-A-TGTATTT-ATT-AGG-TTAAAA---ACCA-G-CA-
GCC-------------------------G-GCAA--CGGC-T----------T-AAC-------------------------------------------
--------TCCTGG-TGA-TTCATAGT-AACTCT-TTCGG---ATCGCATT-CA--------TG
>AY148961|Acanthamoeba_sp_T4
CTCA-TTAAA--------T-CAGTTATAG-TTT-ATTT-G-ATGGTCTCTT--TTGTCT-TTTT-------------TTAC-CT-ACTTGGATAACCGT-
GGTAATT-CTAGAGCTAA-TACATGCGCAA-GGCCCC-GAGCGCGGGGGG-----------------CGGGGCT-------------------TCAC---
------------------------GGCCCCG-----TCCT--CG-CAT---GCG-CAGAGGG-A-TGTATTT-ATT-AGG-TTAAAA---ACCA-G-CA-
GCC-------------------------G-GCAA--CGGC-T----------TCAAC-------------------------------------------
--------TCCTGG-TGA-TTCATAGT-AACTCT-TTCGG---ATCGCATT-CA--------TG
>AF352387|Acanthamoeba_sp_T4
CTCA-TTAAA--------T-CAGTTATAG-TTT-ATTT-G-ATGGTCTCTT--TTGTCT-TTTT-------------TTAC-CT-ACTTGGATAACCGT-
GGTAATT-CTAGAGCTAA-TACATGCGCAA-GGTCCC-GAGCGCGGGGG------------------CGGGGCT-------------------TCAC---
------------------------GGCCTCG-----TCCT--CG-CAT---GCG-CAGAGGG-A-TGTATTT-ATT-AGG-TTAAAA---ACCA-G-CA-
GCC-------------------------G-GCAA--CG---T----------NCAAC-------------------------------------------
--------TCCTGG-TGA-TTCATAGT-AACTCT-TTCGG---ATCGCATT-CA--------TG
>HQGCXQM01B55OV_SEG20_T4
CTCA-TTAAA--------T-CAGTTATAG-TTT-ATTT-G-ATGGTCTCTT--TTGTCT-TTTT-------------TTAC-CT-ACTTGGATAACCGT-
GGTAATT-CTAGAGCTAA-TACATGCGCAA-GGTCCC-GAGCGCGGGGGA-----------------TGGGGCT-------------------TCAC---
------------------------GGCTCTG-----TCCT--CG-CAT---GCG-CAGAGGG-A-GGTATTT-ATT-AGG-TTAAAA---ACCA-G-CA-
GCC-------------------------A-GCAA--TGGC-T----------ACAATC------------------------------------------
--------TCCTGG-CGA-TTCATAGT-AACTTT-TTCGG---ATCGCATT-CA--------TG
>AY173014|Acanthamoeba_sp_T4
CTCA-TTAAA--------T-CAGTTATAG-TTT-ATTT-G-ATGGTCTCTT--TTGTCT-TTTT-------------TTAC-CT-ACTTGGATAACCGT-
GGTAATT-CTAGAGCTAA-TACATGCGCAA-GGTCCC-GAGCGCGGGGGG-----------------CGGGGCT-------------------TCAC---
------------------------GGCCTCG-----TCCT--CG-CAT---GCG-CAGAGGG-A-TGTATTT-ATT-AGG-TTAAAA---ACCA-G-CA-
GCC-------------------------G-GCAA--CGGC-T----------TCAATC------------------------------------------
--------TCCTGG-TGA-TTCATAGT-AACTCT-TTCGG---ATCGCATT-CA--------TG
>HQGCXQM01BO4IX_SEG19_T4
CTCA-TTAGA--------T-CAGTTATAG-TTT-ATTT-G-ATGGTCTCTT--TTGTCT-TTTT-------------TTAC-CT-ACTTGGATAACCGT-
GGTAATT-CTAGAGCTAA-TACATGCGCAA-GGTCCC-GAGCGCGGGGGG-----------------TGGGGCT-------------------TCAC---
------------------------GGCTCCG-----TCCT--CG-CAT---GCG-CAGAGGG-A-TGTATTT-ATT-AGG-TTAAAA---ACCA-G-CA-
GCC-------------------------A-GCAA--TGGC-T----------ACATC-------------------------------------------
--------TTCTGG-TGA-TTCATAGT-AACTCT-TTCGG---ATCGCACT-CA--------TG
>HQ4TV3T01B9VJ9_AEG28_T4
CTCA-TTAAG--------T-CGGTTATAG-TTT-ATTT-G-ATGGTCTCTT--TTGTCT-TTT--------------TTAC-CT-ACTTGGATAACCGT-
GGTAATT-CTAGAGCTAA-TACATGCGCAA-GGTCCC-GAGCGCGGGGGG-----------------TGGG-CT-------------------TCAC---
------------------------GGCTCCG-----TCCT--CG-CAT---GCG-CAGAGGG-A-TGTGTTT-ATT-AGG-TTAAAA---ACCA-G-CA-
GCC-------------------------A-GCAA--TGGC-T----------ACATC-------------------------------------------
--------CTCTGG-TGA-TTCATAGT-AACTCT-TTAGG---ATCGCATT-CA--------TG
>HQ4TV3T01CH8A8_AEG28_T4
CTCA-TTAAA--------T-CAGTTATAG-TTT-ATTT-G-ATGGTCTCTT--TTGTCT-TTTT-------------TTAC-CT-ACTTGGATAACCGT-
GGTAATT-CTAGAGCTAA-TACATGCGCAA-GGTCCC-GAGCGCGGGGGA-----------------TGGGGCT-------------------TCAC---
------------------------GGCTCTG-----TCCT--CG-CAT---GCG-CAGAGGG-A-TGTATTT-ATT-AGG-TTAAAA---ACCA-G-CA-
GCC-------------------------A-GCAA--TGGC-T----------ACAATC------------------------------------------
--------TCCTGG-TGA-TTCATAGT-AACTTTTTTCGG---ATCGCATT-CA--------TG
>HQ4TV3T01CB9KK_AEG36_T4
CTCA-TTAAA--------T-CAGTTATAG-TTT-ATTT-G-ATGGTCTCTT--TTGTCT-TTTT-------------TTAC-CT-ACTTGGATAACCGT-
GGTAATT-CTAGAGCTAA-TACATGCGCAA-GGTCCC-GAGCGCGGGGGG-----------------CAGGGCT-------------------TCAC---
------------------------GGCTCTA-----CTCT--TG-CAT---GCG-TAGAGGG-A-TGTATTT-ATT-AGG-TTAAAA---ACCA-G-CA-
GCC-------------------------G-GCAA--CGGC-T----------TCAAC-------------------------------------------
--------TCCTGG-TGA-TTCATAGT-AACTCT-TTCGG---ATCGCATT-CA--------TG
>HQ4TV3T01BVM1N_AEG37_T4
CTCA-TTAAA--------T-CAGTTATAG-TTT-ATTT-G-ATGGTCTCT---TTGTTC-TTCTTT-----------TTAC-CT-ACTTGGATAACCGT-
GGTAATT-CTAGAGCTAA-TACATGCGCAA-GGTCCC-GAGCGCGGAGAG-----------------TAGGACT-------------------TCAC---
------------------------GGCCCTG-----TCCT--CG-CAT---GCG-CAGAGGG-A-TGTATTT-ATT-AGG-TTAAAA---ACCA-G-CA-
GCC-------------------------G-GCAA--CGGC-T----------TCAAC-------------------------------------------
--------TCCTGG-TGA-TTCATAGT-AACTCT-TTCGG---ATCGCATT-CA--------TG
>HQ4TV3T01CH39L_AEG32_T4
CTCA-TTAAA--------T-CAGTTATAG-TTT-ATTT-G-ATGGTCTCTT--TTGTCT-TTT--------------TTAC-CT-ACTTGGATAACCGT-
GGTAATT-CTAGAGCTAA-TACATGCGCAA-GGTCCC-AAGCGCGGAGGG-----------------TAGGGCT-------------------TCAC---
------------------------GGCTCTA-----TTCT--TG-CAT---GCG-CAGAGGG-A-TGTATTT-ATT-AGG-TTAAACA--ACCA-G-CA-
GCC-------------------------G-GCAA--CGGC-T----------TCAACAC-----------------------------------------
--------TCCTGG-TGA-TTCATAGT-AACTCT-TTCGG---ATCGCATT-CA--------TG
>HQ4TV3T01AT9GS_AEG34_T4
CTCA-TTAAA--------T-CAGTTATAG-TTT-ATTT-G-ATGGTCTCT---TTGTTC-TTCTTT-----------TTAC-CT-ACTTGGATAACCGT-
GGTAATT-CTAGAGCTAA-TACATGCGCAA-GGTCCC-GAGCGCGGAGGG-----------------TAAGGCT-------------------TCAC---
------------------------GGCTCTA-----TCCT--TG-CAT---GCG-TAGAGGG-A-TGTATTT-ATT-AGG-TTAAACA--ACCA-G-CA-
GCC-------------------------A-GCAA--TGGC-T----------ACATC-------------------------------------------
--------TTCTGG-TGA-TTCATAGT-AACTCT-TTCGG---ATCGCATT-CA--------TG
>HQ4TV3T01BDVI6_HEG06_T4
CTCA-TTAAA--------T-CAGTTATAG-TTT-ATTT-G-ATGGTCTCTT--TTGTCT-TTTT-------------TTAC-CT-ACTTGGATAACCGT-
GGTAATT-CTAGAGCTAA-TACATGCGCAA-GGTCCC-GAGCGCGGGGGG-----------------TGGGGCT-------------------TCAC---
------------------------GGCTCCG-----TCCT--CG-CAT---GCG-CAGAGGG-A-TGTATTT-ATT-AGG-TTAAAA---ACCA-G-CA-
GCC-------------------------A-GCAA--TGGC-T----------ACATC-------------------------------------------
--------TTCTGG-TGA-TTCATAGT-AACTCT-TTCGG---ATCGCATT-CA--------TG
>HQ4TV3T01AK0J3_HEG01_T4
CTCA-TTAAA--------T-CAGTTATAG-TTT-ATTT-G-ATGGTCTCT---TTGTTC-TTCTTT-----------TTAC-CT-ACTTGGATAACCGT-
GGTAATT-CTAGAGCTAA-TACATGCGCAA-GGTCCC-GAGCGCGGGGGA-----------------TGGGGCT-------------------TCAC---
------------------------GGCTCTG-----TCCT--CG-CAT---GCG-CAGAGGG-A-TGTATTT-ATT-AGG-TTAAAA---ACCA-G-CA-
GCC-------------------------A-GCAA--TGGC-T----------ACAATC------------------------------------------
--------TCCTGG-TGA-TTCATAGT-AACTTT-TTCGG---ATCGCATT-CA--------TG
>HQ4TV3T01BXLDQ_HEG05_T4
CTCA-TTAAA--------T-CAGTTATAG-TTT-ATTT-G-ATGGTCTCT---TTGTTC-TTCTTT-----------TTAC-CT-ACTTGGATAACCGT-
GGTAATT-CTAGAGCTAA-TACATGCGCAA-GGTCCC-GAGCGCGGAGGG-----------------TAGGGCT-------------------TCAC---
------------------------GGCTCTA-----CTCT--TG-CAT---GCG-TAGAGGG-A-TGTATTTAATT-AGG-TTAAAA---ACCA-G-CA-
GCC-------------------------G-GCAA--CGGC-T----------TCAAC-------------------------------------------
--------TCCTGG-TGA-TTCATAGT-AACTCT-TTCGG---ATCGCATT-CA--------TG
>HQ4TV3T01CD4KD_HEG04_T4
CTCA-TTAAA--------T-CAGTTATAG-TTT-ATTT-G-ATGGTCTCT---TTGTTC-TTCTTT-----------TTAC-CT-ACTTGGATAACCGT-
GGTAATT-CTAGAGCTAA-TACATGCGTAA-GGTCCC-GAGCGCGGGGGGA----------------TGGGGCT-------------------TCAC---
------------------------GGCTCTG-----TCCT--CG-CAT---GCG-CAGAGGG-A-TGTATTT-ATTAAGG-TTAAAA---ACCA-G-CA-
GCC-------------------------A-GCAA--TGGC-T----------ACAATC------------------------------------------
--------TCCTGG-TGA-TTCATAGT-AACTTT-TTCGG---ATCGCATT-CA--------TG
>HQ4TV3T01CG0E5_HEG01_T4
CTCA-TTAAA--------T-CAGTTATAG-TTT-ATTT-G-ATGGTCTCTT--TTGTCT-TTTT-------------TTAC-CT-ACTTGGATAACCGT-
GGTAATT-CTAGAGTTAA-TACATGCGCAA-GGTCCC-GAGCGCGGGGGGG----------------CGGGGCT-------------------TCAC---
------------------------GGCTCTG-----TTCT--CG-CAT---GCG-CAGAGGG-A-TGTATTT-ATT-AGG-TTAAAA---ACCA-G-CA-
GCC-------------------------A-GCAA--TGGC-T----------ACAATC------------------------------------------
--------TCCTGG-TGA-TTCATAGT-AACTCT-TTCGG---ATCGCATT-CA--------TG
>HQ4TV3T01CGCDS_HEG03_T4
CTCA-TTAAA--------T-CAGTTATAG-TTT-ATTT-G-ATGGTCTCTT--TTGTCC-TTTT-------------TTAC-CT-ACTTGGATAACCGT-
GGTAATT-CTAGAGCTAA-TACATGCGCAA-GGTCCC-GAGCGCGGGGGG-----------------CGGGGCT-------------------TCAC---
------------------------GGCTCTG-----TTCT--CG-CAT---GCG-CAGAGGG-A-TGTATTT-ATT-AGG-TTAAA----ACCA-G-CA-
GCC-------------------------A-GCAA--TGGC-T----------ACAATC------------------------------------------
--------TCCTGG-TGA-TTCATAGT-AACTCT-TTCGG---ATCGCATT-CA--------TG
>HQ4TV3T01BBOFM_HEG11_T4
CTCA-TTAAA--------T-CAGTTATAG-TTT-ATTT-G-ATGGTCTCTT--TTGTCT-TTTT-------------TTAC-CT-ACTTGGATAACCGT-
GGTAATT-CTAGAGCTAA-TACATGCGCAA-GGTCCC-GAGCGCGGGGGG-----------------TGGGGCT-------------------TCAC---
------------------------GGCTTTA-----CTCT--TG-CAT---GCG-TAGAGGG-A-TGTGTTT-ATC-AGG-TTAAAA---ACCA-G-CA-
GCC-------------------------A-GCAA--TGGC-T----------ACAATC------------------------------------------
--------TCCTGG-TGA-TTCATAGT-AACTCT-TTCGG---ATCGCATT-CA--------TG
>HQGCXQM01B5EII_SEG24_T4
CTCA-TTAAA--------T-CAGTTATAG-TTT-ATTT-G-ATGGTCTCTT--TTGTCT-TTTT-------------TTAC-CT-ACTTGGATAACCGT-
GGTAATT-CTAGAGCTAA-TACATGCGCAA-GGTCCC-GAGCGCGGGGGG-----------------CGGGGGCT------------------TCAC---
------------------------GGCTCTG-----TTCT--CG-CAT---GCG-CAGAGGG-A-TGTATTT-ATT-AGG-TTAAAA---ACCAAG-CA-
GCC-------------------------A-GCAA--TGGC-T----------ACAATC------------------------------------------
--------TCCTGG-TGA-TTCATAGT-AACTTT-TTCGG---ATCGCATT-CA--------TG
>HQGCXQM01BM2QW_SEG34_T4
CTCA-TTAAA--------T-CAGTTATAG-TTT-ATTT-G-ATGGTCTCT---TTGTTC-TTCTTT-----------TTAC-CT-ACTTGGATAACCGT-
GGTAATT-CTAGAGCTAA-TACATGCGCAA-GGTCCC-GAGCGCGGGGGG-----------------TGGGGCGT------------------TCAC---
------------------------GGCTCCG-----TCCT--CG-CAT---GCG-CAGAGGG-A-TGTATTT-ATT-AGG-TTAAAA---ACCA-G-CA-
GCC-------------------------A-GCAA--TGGC-T----------ACATC-------------------------------------------
--------TTCTGG-TGA-TTCATAGT-AACTCT-TTCGG---ATCGCATT-CA--------TG
>HQGCXQM01AVUO3_SEG33_T4
CTCA-TTAAA--------T-CAGTTATAG-TTT-ATTT-G-ATGGTCTCT---TTGTTC-TTCTTT-----------TTAC-CT-ACTTGGATAACCGT-
GGTAATC-CTAGAGCTAA-TACATGCGCAA-GGTCCC-GAGCGCGGGGGA-----------------TGGGGCT-------------------TCAC---
------------------------GGCTCTG-----TCCT--TG-CAT---GCG-CAGAGGG-A-TGTATTT-ATT-AGG-TTAAAA---ACCA-G-CA-
GCC-------------------------A-GCAA--TGGC-T----------ACAATC------------------------------------------
--------TCCTGG-TGA-TTCATAGT-AACTCT-TTCGG---ATCGCATT-CA--------TG
>HQGCXQM01B888C_SEG04_T4
CTCA-TTAAA--------T-CAGTTATAG-TTT-ATTT-G-ATGGTCTCTT--TTGTCT-TTTT-------------TTAC-CT-ACTTGGATAACCGT-
GGTAATT-CTAGAGCTAA-TACATGCGCAA-GGTCCC-GAGCGCGGGGGG-----------------CAGGGCT-------------------TTAC---
------------------------GGCCCTG-----TCCT--CG-CAT---GCG-CAGAGGG-A-TGTATTT-ATT-AGG-TTGAAA---ACCA-G-CA-
GCC-------------------------A-GCAA--TGGC-T----------ACAATC------------------------------------------
--------TCCTGG-TGA-TTCATAGT-AACTTT-TTCGG---ATCGCATT-CA--------TG
>HQGCXQM01BGGC2_SEG16_T4
CTCA-TTAAA--------T-CAGTTATAG-TTT-ATTT-G-ATGGTCTCTT--TTGTCT-TTTT-------------TTA--CT-ACTTGGATAACCGTA
GGTAATT-CTAGAGCTAA-TACATGCGCAA-GGTCCC-GA-CGCGCGGGGGAG-------------TGGGGCGT-------------------TCAC---
------------------------GGCTCTG-----TCCT--CG-CAT---GCG-CAGAGGG-A-TGTATT--ATT-AGG-TTAAAA---ACCAAG-CA-
GCC-------------------------A-GCAA--TGGC-T----------ACAATC------------------------------------------
--------TCCTGG-TGA-TTCATAGT-AACTCT-TTCGG---ATCGCATT-CA--------TG
>HQGCXQM01B4E4S_SEG01_T4
CTCA-TTAAA--------T-CAGTTATAG-TTT-ATTT-G-ATGGTCTCTT--TTGTCT-TTTT-------------TTAC-CT-ACTTGGATAACCGT-
GGTAATT-CTAGAGCTAATAACATGCGCAA-GGTCCC-GAGCGCGGGGG------------------CGGG-CT-------------------TCAC---
------------------------GGCCTCG-----TCCT--CG-CAT---GCG-CAGAGGG-A-TGTATTT-ATT-AGG-TTAAAA---ACCA-G-CA-
GCC-------------------------G-GCAA--CGGC-T----------TTCAAC------------------------------------------
--------TCCTGG-TGA-TTCATAGT-AACTCT-TTCGG---ATCGCATT-CA--------TG
>AY351645|Acanthamoeba_divionensis_T4
CTCA-TTAAA--------T-CAGTTATAG-TTT-ATTT-G-ATGGTCTCTT--TTGTCT-TTTTT------------TTAC-CT-ACTTGGATAACCGT-
GGTAATT-CTAGAGCTAA-TACATGCGCAA-GGTCCC-GAGCGCGGGGGG-----------------CGGGGCT-------------------TCAC---
------------------------GGCTCTG-----TTCT--CG-CAT---GCG-CAGAGGG-A-TGTATTT-ATT-AGG-TTAAAA---ACCA-G-CA-
GCC-------------------------A-GCAA--TGGC-T----------ACAATC------------------------------------------
--------TCCTGG-TGA-TTCATAGT-AACTCT-TTCGG---ATCGCATT-CA--------TG
>DQ992185|Acanthamoeba_sp_T4
CTCA-TTAAA--------T-CAGTTATAG-TTT-ATTT-G-ATGGTCTCTT--TTGTCT-TTTTTTTTTC-------ACAC-CT-ACTTGGATAACCGT-
GGTAATT-CTAGAGCTAA-TACATGCGCAA-GGTCCC-GAGCGCGGGGGA-----------------TGGGGCT-------------------TCAC---
------------------------GGCTCTG-----TCCT--CG-CAT---GCG-CAGAGGG-A-TGTATTT-ATT-AGG-TTAAAA---ACCA-G-CA-
GCC-------------------------A-GCAA--TGGC-T----------ACAATC------------------------------------------
--------TCCTGG-TGA-TTCATAGT-AACTTT-TTCGG---ATCGCATT-CA--------TG
>HQGCXQM01BZLDR_SEG16_T4
CTCA-TTAAA--------T-CAGTTATAG-TTT-ATTT-G-ATGGTCTCT---TTGTCT-TTTTT------------TTAC-CT-ACTTGGATAACCGT-
GGTAATT-CTAGAGCTAA-TACATGCGCAA-GGTCCC-AAGCGCGGAGAG-----------------TAGGGCT-------------------TCAC---
------------------------GGCTCTA-----TTCT--TG-CAT---GCG-TAGCGGG-A-TGTATTT-ATT-AGG-TTAAACA--ACCA-G-CA-
TCC-------------------------A-GCAA--TGGC-T----------ACAATC------------------------------------------
--------CCCTGG-TGA-TTCATAGT-AACTCT-TTCGG---ATCGCATT-CA--------TG
>Genotype 5 - T4
-----------------------------------------------------((((((-**********-------****-**-****))))))-----
----------------------------------------------------------------------------------------------------
------------------------------------------------------------------------------------------((((-(--(-
(((------------------------((-****--))))-)))--------------------------------------------------------
----------))))-)------------------------------------------------
>U0740724|Acanthamoeba_polyphaga_T4
CTCA-TTAAA--------T-CAGTTATAG-TTT-ATTT-G-ATGGTCTCTT--TTGTCT-TTTTTT-----------TTAC-CT-ACTTGGATAACCGT-
GGTAATT-CTAGAGCTAA-TACATGCGCAA-GGTCCC-GAGCGCGGGGGG-----------------CGGGGCT-------------------TCAC---
------------------------GGCCCCG-----TCCT--CG-CAT---GCG-CAGAGGG-A-TGTATTT-ATT-AGG-TTAAAA---ACCA-G-CA-
GGC------------------------CG-GCAA--CTGG-CCT--------TCAAAC------------------------------------------
--------TCCTGG-TGA-TTCATAGT-AACTCT-TTCGG---ATCGCATT-CA--------TG
>Genotype 6 - T4
-----------------------------------------------------((((((-**********-------****-**-****))))))-----
----------------------------------------------------------------------------------------------------
------------------------------------------------------------------------------------------((((-(--(-
(((-----------------------(((-****--))))-)))--------------------------------------------------------
----------))))-)------------------------------------------------
>AF316547|Acanthamoeba_triangularis_T4
CTCA-TTAAA--------T-CAGTTATAG-TTT-ATTT-G-ATGGTCTCTT--TTGTCT-TTTT-------------TTAC-CT-ACTTGGATAACCGT-
GGTAATT-CTAGAGCTAA-TACATGCGCAA-GGTCCC-GAGCGCGGGGGG-----------------CAGGGCT-------------------TCAC---
------------------------GGCCCTG-----TCCT--CG-CAT---GCG-CAGAGGG-A-TGTATTT-ATT-AGG-TTAAAA---ACCA-G-CG-
TAG-----------------------TCA-GCAA--TGGG-TAC--------ACACC-------------------------------------------
--------TCCTGG-TGA-TTCATAGT-AACTCT-TTCGG---ATCGCATT-CA--------TG
>AY549557|Acanthamoeba_sp_T4
CTCA-TTAAA--------T-CAGTTATAG-TTT-ATTT-G-ATGGTCTCTT--TTGTCT-TTTTT------------TTAC-CT-ACTTGGATAACCGT-
GGTAATT-CTAGAGCTAA-TACATGCGCAA-GGTCCC-GAGCGCGGGGGG-----------------TGGGGCT-------------------TCAC---
------------------------GGCTCCA-----TTCT--CG-CAT---GCG-CAGAGGG-A-TGTATTT-ATT-AGG-TTAAAA---ACCA-G-CG-
TAG-----------------------TCA-GCAA--TGGC-TAC--------AAACTC------------------------------------------
--------CCCTGG-TGA-TTCATAGT-AACTCT-TTCGG---ATCGCATT-CA--------TG
>AM408803|Acanthamoeba_sp_T4
CTCA-TTAAA--------T-CAGTTATAG-TTT-ATTT-G-ATGGTCTCTT--TTGTCT-TTTT-------------TTAC-CT-ACTTGGATAACCGT-
GGTAATT-CTAGAGCTAA-TACATGCGCAA-GGTCCC-GAGCGCGGGGGG-----------------CGGGGCT-------------------TCAC---
------------------------GGCTCTG-----TCCT--CG-CAT---GCG-CAGAGGG-A-TGTATTT-ATT-AGG-TTAAAA---ACCA-G-CG-
TAG-----------------------CCA-GCAA--TGGC-TAC--------TCAATC------------------------------------------
--------TCCTGG-TGA-TTCATAGT-AACTCT-TTCGG---ATCGCATT-CA--------TG
>HQ4TV3T01AN7CV_HEG06_T4
CTCA-TTAAA--------T-CAGTTATAG-TTT-ATTT-G-ATGGTCTCTT--TTGTTT-CTCTTTT----------TTAC-CT-ACTTGGATAACCGT-
GGTAATT-CTAGAGCTAA-TACATGCGCAA-GGTCCC-GAGCGCGGGGGG-----------------TGGGGCT-------------------TCAC---
------------------------GGCTCCA-----TTCT--CG-CAT---GCG-CAGAGGG-A-TGTATTT-ATT-AGG-TTAAA----ACCA-G-CG-
TAG-----------------------CCA-GCAA--TGGC-TAC--------CAATC-------------------------------------------
--------TTCTGG-TGA-TTCATAGT-AACTCT-TTCGG---ATCGCATT-CA--------TG
>HQ4TV3T01BWL4Q_AEG37_T4
CTCA-TTAAA--------T-CAGTTATAG-TTT-ATTT-G-ATGGTCTCT---TTGTTC-TTCTTT-----------TTAC-CT-ACTTGGATAACCGT-
GGTAATT-CTAGAGCTAA-TACATGCGCAA-GGTCCC-GAGCGCGGGGGG-----------------CAGGGCT-------------------TCAC---
------------------------GGCCCTG-----TTCT--CG-CAT---GCG-CAGAGGG-A-TGTATTT-ATT-AGG-TTAAAA---ACCA-G-CG-
TAG-----------------------CCA-GCAA--TGGC-TAC--------TCATC-------------------------------------------
--------TTCTGG-TGA-TTCATAGT-AACTCT-TTCGG---ATCGCATT-CA--------TG
>HQ4TV3T01BLU3X_AEG38_T4
CTCA-TTAAA--------T-CAGTTATAG-TTT-ATTT-G-ATGGTCTCTT--TTGTCT-TTTT-------------TTAC-CT-ACTTGGATAACCGT-
GGTAATT-CTAGAGCTAA-TACATGCGCAA-GGTCCC-GAGCGCGGGGGG-----------------CAGGGCT-------------------TCAC---
------------------------GGCCCTG-----TCCT--CA-CAT---GCG-CAGAGGG-A-TGTATTT-ATT-AGG-TTAAAA---ACCA-G-CG-
TAG-----------------------TCA-GCAA--TGGC-TAC--------AAACTC------------------------------------------
--------CCCTGG-TGA-TTCATAGT-AACTCT-TTCGG---ATCGCATT-CA--------TG
>HQ4TV3T01B5LVA_AEG32_T4
CTCA-TTAAA--------C-CAGTTATAG-TTT-ATTT-G-ATGGTCTCT---TTGTTC-TTTCTTT----------TTAC-CT-ACTTGGATAACCGT-
GGTAATT-CTAGAGCTAA-TACATGCGCAA-GGTCCC-GAGCGGCGGGGGG----------------TGGGGCT-------------------TCAC---
------------------------GGCTCCA-----TTCT--CG-CAT---GCG-CAGAGGG-A-TGTATTT-ATT-AGG-TTAAAA---ACCA-G-CG-
TAG-----------------------TCA-GCAA--TGGC-TAC--------AAACTC------------------------------------------
--------CCCTGG-TGA-TTCATAGT-AACTCT-TTCGG---ATCGCATT-CA--------TG
>HQ4TV3T01BRFP5_AEG33_T4
CTCA-TTAAA--------T-CAGTTATAG-TTT-ATTT-G-ATGGTCTCT---TTGTTC-TTCTTT-----------TTAC-CT-ACTTGGATAACCGT-
GGTAATT-CTAGAGCTAA-TACATGCGCAAAGGTCCC-GAGCGCGGAGGG-----------------TAGGGCT-------------------TCAC---
------------------------GGCTCTA-----TTCT--TG-CAT---GCG-TAGAGGG-A-TGTATTT-ATT-AGG-TTAAAA---ACCA-G-CG-
TAG-----------------------TCA-GCAA--TGGC-TAC--------AAACTC------------------------------------------
--------CCCTGG-TGA-TTCATAGT-AACTCT-TTCGG---ATCGCATT-CA--------TG
>HQ4TV3T01BOXET_AEG32_T4
CTCA-TTAAA--------T-CAGTTATAG-TTT-ATTT-G-GTGGTCTCTT--TTGTCT-TTTT-------------TTAC-CT-ACTTGGATAACCGT-
GGTAATT-CTAGAGCTAA-TACATGCGCAA-GGTCCC-GAGCGCGGAGGG-----------------TGGGGCT-------------------TCAC---
------------------------GGCTCCA-----TTCT--CG-CAT---GCG-CAGAGGG-A-TGTATTT-ATT-AGG-TTAAAA---ACCA-G-CG-
TAG-----------------------TCA-GCAA--TGGC-CCC--------TGCCAAACAC--------------------------------------
--------TCCTGG-TGA-TTCATAGT-AACTCT-TTCGG---ATCGCATT-CA--------TG
>HQ4TV3T01B8WDI_AEG32_T4
CTCA-TTAAA--------T-CAGTTATAG-TTT-ATTT-G-ATGGTCTCTT--TTGTCT-TTTT-------------TTAC-CT-ACTTGGATAACCGT-
GGTAATT-CTAGAGCTAA-TACATGCGCAA-GGTCCC-GAGCGCGGAGGG-----------------TAGGGCT-------------------TCAC---
------------------------GGCTCTA-----CTCC--TG-CAT---GCG-TAGAGGG-A-TGTATTT-ATT-AGG-TTAAA----ACCA-G-CG-
TAG-----------------------TCA-GCAA--TGGC-TAC--------AAATTC------------------------------------------
--------CCCTGG-TGA-TTCATAGT-AACTCT-TTCGG---ATCGCATT-CA--------TG
>HQ4TV3T01CFR7A_AEG31_T4
CTCA-TTAAA--------T-CAGCTATAG-TTT-ATTT-G-ATGGTCTCTTT-TTGTCT-TTTTT------------TTAC-CT-ACTTGGATAACCGT-
GGTAATT-CGAGAGCTAA-TACATGCGCAA-GGTCCC-GAGCGCGGGGGG-----------------CAGGGCT-------------------TCAC---
------------------------GGCCCTG-----TCCT--CG-CAT---GCG-CAGAGGG-A-TGTATTT-ATT-AGG-TTAGAA---ACCA-G-CG-
TAG-----------------------TCA-GCAA--TGGC-TAC--------AAACTC------------------------------------------
--------CCCTGG-TGA-TTCATAGT-AACTCT-TTCGG---ATCGCATT-CA--------TG
>HQ4TV3T01CERI4_AEG32_T4
CTCA-TTAAA--------T-CAGTTATAG-TTT-ATTT-G-ATGGTCTCTT--TTGTCT-TTTT-------------TTAC-CT-ACTTGGATAACCGT-
GGTAATT-CTAGAGCTAA-TACATGCGCAA-GGTCCC-GAGCGCGGGGGG-----------------TGGGGCT-------------------TCAC---
------------------------GGCTCCA-----TTCT--CG-CAT---GCG-CAGAGGG-A-TGTATTT-ATT-AGG-TTAAAA---ACCA-G-CG-
TAG-----------------------TCA-GCAA--TGGC-TAC--------AAACTC------------------------------------------
--------CCCTGG-TGA-TTCATAGT-AACTCT-TTCGG---ATCGCATT-CA--------TG
>HQ4TV3T01B0615_HEG08_T4
CTCA-TTAAA--------T-CAGTTATAG-TTT-ATTT-G-ATGGTCTCTT--TTGTCT-TTTT-------------TTAC-CT-ACTTGGATAACCGT-
GGTAATT-CTAGAGCTAA-TACATGCGCAA-GGTCCC-GAGCGCGGGGGG-----------------TGGGGCT-------------------TCAC---
------------------------GGCTCCA-----TCCT--CG-CAT---GCG-CAGAGGG-A-TGTATTT-ATT-AGG-TTAAA----ACCA-G-CG-
TAG-----------------------CCA-GCAA--TGGC-TAC--------TCATC-------------------------------------------
--------TTCTGG-TGA-TTCATAGT-AACTCT-TTCGG---ATCGCATT-CA--------TG
>HQ4TV3T01CEN5N_HEG06_T4
CTCA-TTAAA--------T-CAGTTATAG-TTT-ATTT-G-ATGGTCTCTT--TTGTCT-TTTT-------------TTAC-CT-ACTTGGATAACCGT-
GGTAATT-CTAGAGCTAA-TACATGCGCAA-GGTCCC-GAGCGCGGGGGG-----------------TGGG-CT-------------------TCAC---
------------------------GGCTCCA-----TTCT--CG-CAT---GCG-CAGAGGG-A-TGTATTT-ATT-AGG-TTAAAA---ACCA-G-CG-
TAG-----------------------TCA-GCAA--TGGC-TAC--------AAACTC------------------------------------------
--------CCCTGG-TGA-TTCATAGT-AACTCT-TTCGG---ATCGCATT-CA--------TG
>HQ4TV3T01CBTYK_AEG37_T4
CTCA-TTAAA--------T-CAGTTATAG-TTT-ATTT-G-ATGGTCTCTT--TTGTCT-TTTT-------------TTAC-CT-ACTTGGATAACCGT-
GGTAATT-CTAGAGCTAA-TACATGCGCAA-GGTCCC-GAGCGCGGGGGGG----------------CAGGGCT-------------------TCAC---
------------------------GGCCCTG-----TCCT--CG-CAT---GCG-CAGAGGG-A-TGTATTT-ATT-AGG-TTAAAA---ACCA-G-CG-
TAG-----------------------TCA-GCAA--TGGC-TAC--------AAACTC------------------------------------------
--------CCCTGG-TGA-TTCATAGT-AACTCT-TTCGG---ATCGCATT-CA--------TG
>HQ4TV3T01A74KD_AEG32_T4
CTCA-TTAAA--------T-CAGTTATAG-TTT-ATTT-G-ATGGTCTCTT--TTGTCT-TTTT-------------TTAC-CT-ACTTGGATAACCGT-
GGTAATT-CTAGAGCTAA-TACATGCGCAA-GGTCCC-GAGCGCGGGGGG----------------CGAGGGCT-------------------TCCAC--
------------------------GGCCCGTG----TCCT--CG-CAT---GCG-CAGAGGG-A-TGTATTT-ATT-AGG-TTAAA----ACCA-G-CG-
TAG-----------------------TCA-GCAA--TGGC-TAC--------AAACTC------------------------------------------
--------CCCTGG-TGA-TTCATAGT-AACTCT-TTCGG---ATCGCATT-CA--------CG
>HQ4TV3T01BD94X_HEG04_T4
CTCA-TTAAA--------T-CAGTTATAG-TTT-ATTT-G-ATGGTCTCT---TTGTTC-TTCTTT-----------TTAC-CT-ACTTGGATAACCGT-
GGTAATT-CTAGAGCTAA-TACATGCGCAA-GGTCCC-GAGCGCGGAGGG-----------------TAGGGCT-------------------TCAC---
------------------------GGCACTA-----CTCT--TG-CAT---GCG-TAGAGGG-A-TGTATTT-ATT-AGG-TTAAAA---ACCA-G-CG-
TAG-----------------------CCA-GCAA--TGGC-TAC--------TCAATC------------------------------------------
--------TCCTGG-TGA-TTCATAGT-AACTCT-TTCGG---ATCGCATT-CA--------TG
>HQ4TV3T01A6PSI_HEG02_T4
CTCA-TTAAA--------T-CAGTTATAG-TTT-ATTT-G-ATGGTCTCCT--TTGTCT-TTTT-------------TTAC-CT-ACTTGGATAACCGT-
GGTAATT-CTAGAGCTAA-TACATGCGCAA-GGTCCC-AAGCGCGGGGGG-----------------CAGGGCT-------------------TCAC---
------------------------GGCTCTG-----TTCT--CG-CAT---GCG-CAGAGGG-A-TGTATTT-ATT-AGG-TTAAAA---ACCA-G-CG-
TAG-----------------------CCA-GCAA--TGGC-TAC--------TCATC-------------------------------------------
--------TTCTGG-TGA-TTCATAGT-AACTCT-TTCGG---ATCGCATT-CA--------TG
>HQ4TV3T01A3B6M_AEG27_T4
CTCA-TTAAA--------T-CAGTTATAG-TTT-ATTT-G-ATGGTCTCT---TTGTTC-TTCTTT-----------TTAC-CT-ACTTGGATAACCGT-
GGTAATT-CTAGAGCTAA-TACATGCGCAA-GGTCCC-AAGCGCGGAGGG-----------------TAGGGCT-------------------TCAC---
------------------------GGCTTTA-----TTCT--TG-CAT---GCG-TAGCGGG-A-TGTATTT-ATT-AGG-TTAAAA---ACCA-G-CG-
TAG-----------------------CCA-GCAG--TGGC-TAC--------TCAATC------------------------------------------
--------TCCTGG-TGA-TTCATAGT-AACTCT-TTCGG---ATCGCATT-CA--------TG
>HQ4TV3T01CCX3T_HEG08_T4
CTCA-TTAAA--------T-CAGTTATAG-TTT-ATTT-G-ATGGTCTCTT--TTGTCT-TTTT-------------TTAC-CT-ACTTGGATAACCGT-
GGTAATT-CTAGAGCTAA-TACATGCGCAA-GGTCCC-GAGCGCGGGGGG-----------------TGGGGCT-------------------TCAC---
------------------------GGCTCCA-----TTCT--CG-CAT---GCG-CAGAGGG-A-TGTATTT-ATT-AGG-TTAAAA---ACCA-G-CG-
TAG-----------------------TCA-GCAA--TGGC-TAC--------AAACTC------------------------------------------
--------CCCTGG-TGA-TTCATAGT-AACTCT-TTCGG---ATCGCATT-CA--------TG
>HQ4TV3T01CEN6B_HEG12_T4
CTCA-TTAAA--------T-CAGTTATAG-TTT-ATTT-G-ATGGTCTCTT--TTGTCT-TTTT-------------TTAC-CT-ACTTGGATAACCGT-
GGTAATT-CTAGAGCTAA-TACATGCGCAA-GGTCCC-GAGCGCGGGGGGG----------------CAGGGCT-------------------TCAC---
------------------------GGCCCTG-----TCCT--CG-CAT---GCG-CAGAGGG-A-TGTATTT-ATT-AGG-TTAAAA---ACCA-G-CG-
TAG-----------------------TCA-GCAA--TGGC-TAC--------AAACTC------------------------------------------
--------CCCTGG-TGA-TTCATAGT-AACTCT-TTCGG---ATCGCATT-CA--------TG
>HQ4TV3T01B2BBW_HEG04_T4
CTCA-TTAAA--------T-CAGTTATAG-TTT-ATTT-G-ATGGTCTCTT--TTGTCT-TTTT-------------TTAC-CT-ACTTGGATAACCGT-
GGTAATT-CTAGAGCTAA-TACATGCGCAA-GGTCCC-GAGCGCGGGGGA-----------------TGGGGCT-------------------TCAC---
------------------------GGCTCTG-----TCCT--CG-CAT---GCG-CAGAGGG-A-TGTATTT-ATT-AGG-TTAAAA---ACCA-G-CG-
TAG-----------------------CCA-GCAA--TGGC-TAC--------AATC--------------------------------------------
--------TCCTGG-TGA-TTCATAGT-AACTCT-TTCGG---ATCACATT-CA--------TG
>HQGCXQM04I0Y3P_HEG15_T4
CTCA-TTAAA--------T-CAGTTATAG-TTT-ATTT-G-ATGGTCTCTT--TTGTCT-TTTT-------------TTAC-CT-ACTTGGATAACCGT-
GGTAATT-CTAGAGCTAA-TACATGCGCAA-GGTCCC-GAGCGCGGGGGA-----------------TGGGGCT-------------------TCAC---
------------------------GGCTCTG-----TCCT--CG-CAT---GCG-CAGAGGG-A-TGTATTT-ATT-AGG-TTAAAA---ACCA-G-CG-
TAG-----------------------CCA-GCAA--TGGC-TAC--------TCAATC------------------------------------------
--------TCCTGG-TGA-TTCATAGT-AACTCT-TTCGG---ATCGCATT-CA--------TG
>HQGCXQM01BBQA0_SEG15_T4
CTCA-TTAAA--------T-CAGTTATAG-TTT-ATTT-G-ATGGTCTCTT--TTGTCT-TTTT-------------TTAC-CT-ACCTGGATAACCGT-
GGTAATT-CTAGAGCTAA-TACATGCGCAA-GGTCCC-AAGCGCGGAGAG-----------------TAGGGCT-------------------TCAC---
------------------------GGCTTTA-----TTCT--TG-CAT---GCG-TAGCGGG-A-TGTATTT-ATT-AGG-TTAAAA---ACCA-G-CG-
TAG-----------------------CCA-GCAA--TGGC-TAC--------AATC--------------------------------------------
--------TCCTGG-TGA-TTCATAGT-AACTCT-TTCGG---ATCGCATT-CA--------TG
>HQ4TV3T01CBI8L_HEG03_T4
CTCA-TTAAA--------T-CAGTTATAG-TTT-ATTT-G-GTGGTCTCTT--TTGTCT-TTT--------------TTAC-CT-ACTTGGATAACCGT-
GGTAATT-CTAGAGCTAA-TACATGCGCAA-GGTCCC-GAGCGCGGGGGA-----------------TGGGGCT-------------------TCAC---
------------------------GGCTCTG-----TTCT--CG-CAT-GGGCG-CAGAGGG-A-TGTATTT-ATT-AGG-TTAAAA---ACCA-G-CG-
CAG-----------------------CCA-GCAA--TGGC-TAC--------TCAATC------------------------------------------
--------TCCTGG-TGA-TTCATAGT-AACTCT-TTCGG---ATCGCATT-CA--------TG
>HQ4TV3T01B1ZVE_HEG09_T4
CTCA-TTAAA--------T-CAGTTATAG-TTT-ATTT-G-ATGGTCTCTT--TTGTCT-TTTT-------------TTAC-CT-ACTTGGATAACCGT-
GGTAATT-CTAGAGCTAA-TACATGCGCAA-GGTCCC-GAGCGCGGGGGG-----------------TGGGGCT-------------------TCAC---
------------------------GGCTCCA-----TTCT--CG-CAT---GCG-CAGAGGG-A-TGTATTT-ATT-AGG-TTAAAA---ACCA-G-CG-
TAG-----------------------TCA-GCAA--TGGC-CCC--------CTGCCAGACAC-------------------------------------
--------TCCTGG-TGA-TTCATAGT-AACTCT-TTCGG---ATCGCATT-CA--------TG
>HQ4TV3T01BUQS8_HEG12_T4
CTCA-TTAAA--------T-CAGTTATAG-TTT-ATTT-G-ATGGTCCCT---TTGTTC-TTCTTT-----------TTAC-CT-ACTTGGATAACCGT-
GGTAATT-CTAGAGCTAA-TACATGCGCAA-GGTCCC-GAGCGCGGAGAG-----------------TGGGGCT-------------------TCAC---
------------------------GGCTTCA-----TTCT--CG-CAT---GCG-CAGAGGG-A-TGTATTT-ATT-AGG-TTAAAA---ACCA-G-CGG
TAG----------------------GCCA-GCAA--TGGTCTAT--------CACAACAC----------------------------------------
--------TCCTGG-TGA-TTCATAGT-AACTCT-TTCGG---ATCGCATT-CA--------TG
>HQ4TV3T01AW53I_HEG04_T4
CTCA-TTAAA--------T-CAGTTATAG-TTT-ATTT-G-ATGGTCTCTT--TTGTCT-TTTT-------------TTAC-CT-ACTTGGATAACCGT-
GGTAATT-CTGGAGCTAA-TACATGCGCAA-GGTCCC-GAGCGCGGGGGG-----------------CAGGGCT-------------------TCAC---
------------------------GGTCCTG-----TTCT--CG-CAT---GCG-CAGAGGG-A-TGTATTT-ATT-AGG-TTAAAA---ACCA-G-CGG
TAG----------------------GCCA-GCAA-TTGGTCTAT--------CACAACAC----------------------------------------
--------TCCTGG-TGA-TTCATAGT-AACTCT-TTCGG---ATCGCATT-CA--------TG
>HQ4TV3T01B8LAG_HEG08_T4
CTCA-TTAAAA-------T-CAGTTATAG-TTT-ATTT-G-ATGGTCTCTT--TTGTCTTCTT--------------TTAC-CT-ACTTGGATAACCGT-
GGTAATT-CTAGAGCTAA-TACATGCGCAA-GGTCCC-AAGCGCGGAGAG-----------------TAGGGCT-------------------TCAC---
------------------------GGCTTTA-----TTCT--TG-CAT---GCG-TTGCGGG-A-TGTATTT-ATT-AGG-TTAAAA---ACCA-G-CG-
TAG-----------------------TCA-GCAA--TGGC-TAC--------AAACTC------------------------------------------
--------CCCTGG-TGA-TTCATAGT-AACTCT-TTCGG---ATCGCATT-CA--------TG
>HQ4TV3T01CGAO6_AEG37_T4
CTCA-TTAAA--------T-CAGTTATAG-TTT-ATTT-G-ATGGTCTCTTT-TTGTCT-TTTT-------------TTAC-CT-ACTTGGATAACCGT-
GGTAATT-CTAGAGCTAA-TACATGCGCAA-GGTCCC-GAGCGCGGGGGG-----------------TGGGGGCGT-----------------TCAC---
------------------------GGCTCCA-----TTCT--CG-CGT---GCG-CAGAGGG-A-TGTATTT-ATTTAGG-TTAAAA---ACCAAG-CG-
CAG-----------------------TCA-GCAA--TGGC-TAC--------AAACTC------------------------------------------
--------CCCTGG-TGA-TCCATAGT-AACTCT-TTCGG---ATCGCATT-CA--------TG
>HQGCXQM01B5ELX_SEG08_T4
CTCA-TTAAA--------T-CAGTTATAG-TTT-ATTT-G-ATGGTCTCT---TTGTTC-TTCTTT-----------TTAC-CT-ACTTGGATAACCGT-
GGTAATT-CTAGAGCTAA-TACATGCGCAA-GGTCCC-GAGCGCGGGGGG-----------------CGGGGCT-------------------TCAC---
------------------------GGCTCCG-----TCCT--CG-CAT---GCG-CAGAGGG-A-TGTATTT-ATT-AGG-TTAAAA---ACCA-G-CG-
CAG-----------------------CCG-GCAA--CGGC-TGC--------TCAACAA-----------------------------------------
--------TACTGG-TGA-TTCATAGT-AACTCT-TTCGG---ATCGCATT-CA--------TG
>HQ4TV3T01B69DX_HEG01_T4
CCCA-TTAAA--------T-CAGTTATAG-TTT-ATTT-G-ATGGTCTCT---TTGTTC-TTCTTT-----------TTAC-CT-ACTTGGATAACCGT-
GGTAATT-CTAGAGCTAA-TACATGCGCAA-GGTCCC-AAGCGCGGAGAG-----------------TAGGGCT-------------------TCAC---
------------------------GGCTTTA-----TTCT--TG-CAT---GCG-TAGCGGG-A-TGTATTT-ATT-AGG-TTAAA----ACCA-G-CG-
TAG-----------------------CCA-GCAA--TGGC-TAC--------AATC--------------------------------------------
--------TCCTGG-TGA-TTCATAGT-AACTTT-TTCGG---ATCGCATT-CA--------TG
>HQGCXQM04JMMN0_HEG37_T4
CTCA-TTAAA--------T-CAGTTATAG-TTT-ATTT-G-ATGGTCTCT---TTGTCT-TTTT-------------TTAC-CT-ACTTGGATAACCGT-
GGTAATT-CTAGAGCTAA-TACATGCGCAA-GGTCCC-AAGCGCGGAGGG-----------------TAGGGCT-------------------TCAC---
------------------------GGCTCTA-----TTCT--TG-CAT---GCG-CAGCGGG-A-TGTATTT-ATT-AGG-TTAAAA---ACCA-G-CG-
TAG-----------------------TCA-GCAA--TGGC-TAC--------AAACTC------------------------------------------
--------CCCTGG-TGA-TTCATAGT-AACTCT-TTCGG---ATCGCATT-CA--------TG
>HQGCXQM01CEX9E_SEG10_T4
CTCA-TTAAA--------T-CAGTTATAG-TTT-ATTT-G-ATGGTCTCTT--TTGTCT-TTTT-------------TTAC-CT-ACTTGGATAACCGT-
GGTAATT-CTAGAGCTAA-TACATGCGCAA-GGTCCC-GAGCGCGGGGGG-----------------TGGGGCT-------------------TCAC---
------------------------GGCTCCA-----TCCT--CG-CAT---GCG-CAGAGGG-A-TGTATTT-ATT-AGG-TTAAAA---ACCA-G-CG-
TAG-----------------------TCA-GCAA--TGGC-TAC--------AAACTC------------------------------------------
--------CCCTGG-TGA-TTCATAGT-AACTCT-TTCGG---ATCGCATT-CA--------TG
>HQGCXQM01AL4BX_SEG24_T4
CTCA-TTAAA--------T-CAGTTATAG-TTT-ATTT-G-ATGGTCTCTT--TTGTCT-TTTTT------------TTAC-CT-ACTTGGATAACCGT-
GGTAATT-CTAGAGCTAA-TACATGCGCAA-GGTCCC-GAGCGCGGGGGG-----------------CGGGGCT-------------------TCAC---
------------------------GGCTCTG-----TTCT--CG-CAT---GCG-CAGAGGG-A-TGTATTT-ATTAAGG-TTAAAA---ACCA-G-CG-
TAG-----------------------CCA-GCAA--TGGC-TAC--------TCAATC------------------------------------------
--------TCCTGG-TGA-TTCATAGT-AACTCT-TTCGG---ATCGCATT-CA--------TG
>HQGCXQM01A2IUV_SEG27_T4
CTCA-TTAAA--------T-CAGTTATAG-TTT-ATTT-G-ATGGTCTCT---TTGTTC-TTCTTT-----------TTAC-CT-ACTTGGATAACCGT-
GGTAATT-CTAGAGCTAA-TACATGCGCAA-GGTCCC-GAGCGCGGAGGG-----------------TAGGGCT-------------------TCAC---
------------------------GGCTCTA-----CTCT--TG-CAT---GCG-TAGAGGG-A-TGTATTT-ATT-AGG-TTAAAA---ACCA-G-CG-
TAG-----------------------CCA-GCAA--TGGC-TAC--------AATC--------------------------------------------
--------TCCTGG-TGA-TTCATAGT-AACTTT-TTCGG---ATCGCATT-CA--------TG
>HQGCXQM01AR5XX_SEG16_T4
CTCA-TTAAA--------T-CAGTTATAG-TTT-ATTT-G-ATGGTCTCTT--TTGTCT-TTCT-------------TTAC-CT-ACTTGGATAACCGT-
GGTAATT-CTAGAGCTAA-TACATGCGCAA-GGTCCC-GAGCGCGGGGGA-----------------GTGGGCT-------------------TCAC---
------------------------GGCTCTG-----TTCT--CG-CAT---GCG-CAGAGGG-A-TGTATTT-ATT-AGG-TTAAA----ACCA-G-CGT
TAG-----------------------CCA-GCAA--TGGC-TAC--------TCAATC------------------------------------------
--------TCCTGG-TGA-TTCATAGT-AACTCT-TTCGG---ATCGCATT-CA--------TG
>HQGCXQM01AN0BF_SEG12_T4
CTCA-TTAAA--------T-CAGTTATAG-TTT-ATTT-G-ATGGTCTCTT--TTGTCT-TTTT-------------TTAC-CTTACTTGGATAACCGT-
GGTAATT-CTAGAGCTAG-TACATGCGCAA-GGTCCC-GAGCGCGGAGGG-----------------TAGGGCT-------------------TCAC---
------------------------GGCTCTA-----CTCC--TG-CAT---GCG-TAGAGGG-A-TGTATTT-ATT-AGG-TTAAAA---ACCAAG-CG-
TAG-----------------------TCA-GCAA--TGGC-TAC--------AAACTCC-----------------------------------------
--------CCTCGG-TGA-TTCATAGT-AACTCT-TTCGG---ATCGCATT-CA--------TG
>HQGCXQM01B7BG3_SEG15_T4
CTCA-TTAAA--------T-CAGTTATAG-TTT-ATTT-G-ATGGTCTCTT--TTGTCT-TTTT-------------TTAC-CT-ACTTGGATAACCGT-
GGTAATT-CTAGAGCTAA-TACATGCGCAA-GGTCCC-GAGCGCGGGGGG-----------------CGGGGGCT------------------TCAC---
------------------------AGCTCTG-----TTCT--CG-CAT---GCG-CAGAGGG-A-TGTATTT-ATT-AGG-TTAAAA---ACCA-G-CG-
TAG-----------------------CCA-GCAA--TGGC-TAC--------AATC--------------------------------------------
--------TCCTGG-TGA-TTCATAGT-AACTTT-TTCGG---ATCGCATT-CA--------TG
>HQGCXQM01B7NGV_SEG04_T4
CTCA-TTAAA--------T-CAGTTATAG-TTT-ATTT-G-ATGGTCTCTT--TTGTCT-TTTT-------------TTAC-CT-ACTTGGATAACCGT-
GGTAATT-CTAGAGCCAA-TACATGCGCAA-GGTCCC-GAGCGCGGGGGG-----------------CGGGGCT-------------------TCAC---
------------------------GGCTCTG-----TTCT--CG-CAT---GCG-CAGAGGG-A-TGTATTT-ATT-AGG-TTAAAA---ACCA-G-CG-
TAG-----------------------CCA-GCAA--TGGC-TAC--------AATC--------------------------------------------
--------TCCTGG-TGA-TTCATAGT-AACTTT-TTCGG--TATCGCATT-CA--------TG
>HQGCXQM01BPD15_SEG26_T4
CTCA-TTAAA--------T-CAGTTATAG-TTT-ATTT-G-ATG-TCTCTT--TTGTCT-TTTT-------------TTAC-CT-ACTTGGATAACCGT-
GGTAATT-CTAGAGCTAA-TACATGCGCAA-GGTCCC-GAGCGCGGGGGG-----------------CAGGGCT-------------------TCAC---
------------------------GGCCCTG-----TCCT--CG-CAT---GCG-CAGAGGG-A-TGTATTT-ATT-GGG-TTAAAA---ACCA-G-CG-
TAG-----------------------CCA-GCAA--TGGC-TAC--------TCAATC------------------------------------------
--------TCCTGG-TGA-TTCATAGT-AACTCT-TTCGG---ATCGCATT-CA--------TG
>HQGCXQM01AJ12N_SEG17_T4
CTCA-TTAAA--------T-CAGTTATAG-TTT-ATTT-G-ATAGTCTCTT--TTGTTT-CTCTTTT----------TTAC-CT-ACTTGGATAACCGT-
GGTAATT-CTAGAGCTAA-TACATGCGTAA-GGTCCC-GAGCGCGGGGGA-----------------TGGGGCT-------------------TCAC---
------------------------GGCTCTG-----TCCT--CG-CAT---GCG-CAGAGGG-A-TGTATTT-ATT-AGG-TTGAAA---ACCA-G-CG-
TAG-----------------------CCA-GCAA--TGGC-TAC--------AATC--------------------------------------------
--------TCCTGG-TGA-TTCATAGT-AACTTT-TTCGG---ATCGCATT-CA--------TG
>HQGCXQM01BMORY_SEG22_T4
CTCA-CTAAA--------T-CAGTTATAG-TTT-ATTT-G-ATGGTCTCTT--TTGTCT-TTTT-------------TTAC-CT-ACTTGGATAACCGT-
GGTAATT-CTAGAGCTAA-TACATGCGCAA-GGTCCC-GAGCGCGGGGGAG----------------TGGGGCT-------------------TCAC---
------------------------GGCTCTG-----TCCT--CG-CAT---GCG-CAGAGGG-A-TGTATTT-ATT-AGG-TTAAAA---ACCA-G-CG-
TAG-----------------------TCA-GCAA--TGGC-TAC--------AAACTC------------------------------------------
--------CCCTGG-TGA-TTCATAGT-AACTCT-TTCGG---ATCGCATT-CA--------TG
>HQGCXQM01BQT4H_SEG03_T4
CTCA-TTAAA--------T-CAGTTATAG-TTT-ATTT-G-ATGGTCTCT---TTGTTC-TTCTTT-----------TTAC-CT-ACTTGGATAACCGT-
GGTAATT-CTAGAGCTAA-TACATGCGCAA-GGTCCC-GAGCGCGGGGGG-----------------CGGGGCT-------------------TCAC---
------------------------GGCTCCG-----CTCT--CG-CAT---GCG-CAGGGGG-A-TGTATTT-ATT-AGG-TTAAAA---ACCA-G-CG-
TAG-----------------------CCA-GCAA--TGGC-CCC--------TGCCAAACAC--------------------------------------
--------TCCTGG-TGA-TTCATAGT-AACTCT-TTCGG---ATCGCATT-CA--------TG
>HQGCXQM01BD8UW_SEG06_T4
CTCA-TTAAA--------T-CAGTTATAG-TTT-ATTT-G-ATGGTCTCTT--TTGTCT-TTTT-------------TTAC-CT-ACTTGGATAACCGT-
GGTAATT-CTAGAGCTAA-TACATGCGCAA-GGTCCC-GA-CGCGCGGAGAG--------------TGGGGCGT-------------------TCAC---
------------------------GGCTCTA-----TTCT--TG-CAT---GCG-CAGAGGG-A-TGTATTT-ATT-AGG-TTAAAA---ACCAAG-CG-
TAG-----------------------TCA-GCAA--TGGC-TAC--------AAACTCC-----------------------------------------
--------CCTCGG-TGA-TTCATAGT-AACTCT-TTCGG---ATCGCATT-CA--------TG
>HQGCXQM01ANOUB_SEG06_T4
CTCA-TTAAA--------T-CAGTTATAG-TTT-ATTT-G-ATGGTCTCT---TCGTTC-TTCTTT-----------TTAC-CT-ACTTGGATAACCGT-
GGTAATT-CTAGAGCTAA-TACATGCGCAA-GGTCCC-GAGCGCGGGGG------------------TGGGGCT-------------------TCAC---
------------------------GGCTCCA-----TTCT--CG-CAT---GCG-CAGAGGG-A-TGTATTT-ATT-AGG-TTAAAA---ACCA-G-CG-
TAG-----------------------TCA-GCAA--TGGC-CCC--------TGCCAAACAC--------------------------------------
--------TCCTGG-TGA-TTCATAGT-AACTCT-TTCGG---ATCGCATT-CA--------TG
>HQ4TV3T01BKNGN_AEG37_T4
CTCA-TTAAA--------T-CAGTTATAG-TTT-ATTT-G-ATGGTCTCT---TTGTTC-TTCCTT-----------TTAC-CT-ACTTGGATAACCGT-
GGTAATT-CTAGAGCTAA-TACATGCGCAA-GGTCCC-GAGCGCGGAGAG-----------------TAGGACT-------------------TCAC---
------------------------GGTTCTA-----TTCT--TG-CAT---GCG-TAGAGGG-A-TGTATTT-ATT-AGG-TTAAAA---ACCA-G-CG-
TAG-----------------------CCA-GCAA--TGGC-TAC--------AATC--------------------------------------------
--------TCCTGG-TGA-TTCATAGTTAACTTT-TTCGG---ATCGCATT-CA--------TG
>HQ4TV3T01BZ1AJ_HEG06_T4
CTCA-TTAAA--------T-CAGTTATAG-TTT-ATTT-G-ATGGTCTCT---TTGTTC-TTCTTT-----------TTAC-CT-ACTTGGATAACCGT-
GGTAATT-CTAGAGCTAA-TACATGCGCAA-GGTCCC-GAGCGCGGAGAG-----------------TAGGACT-------------------TCAC---
------------------------GGTTCTA-----TTCT--TG-CAT---GCG-TAGAGGG-A-TGTATTT-ATT-AGG-TTAAAA---ACCA-G-CG-
TAG-----------------------TCA-GCAA--TGGC-TAC--------AAACTC------------------------------------------
--------CCCTGG-TGA-TTCATAGT-AACTCT-TTCGG---ATCGCATT-CA--------TG
>HQGCXQM01BMPTZ_SEG18_T4
CTCA-TTAAA--------T-CAGTTATAG-TTT-ATTT-G-ATGGTCTCT---TTGTTC-TTCTTT-----------TTAC-CT-GCTTGGATAACCGT-
GGTAATT-CTAGAGCTAA-TACATGCGCAA-GGTCCC-GAGCGCGGAGAG-----------------TAGGACT-------------------TCAC---
------------------------GGTTCTA-----TTCT--TG-CAT---GCG-TAGAGGG-A-TGTATTT-ATT-AGG-TTAAAA---ACCA-G-CG-
TAG-----------------------TCA-GCAA--TGGC-TAC--------AAACTC------------------------------------------
--------CCCTGG-TGA-TTCATAGT-AACTCT-TTCGG---ATCGCATT-CA--------TG
>HQ4TV3T01B64C2_AEG27_T4
CTCA-TTAAA--------T-CAGTTATAG-TTT-ATTT-G-ATGGTCTCT---TTGTTC-TTCTTT-----------TTAC-CT-ACTTGGATAACCGT-
GGTAATT-CTAGAGCTAA-TACATGCGCAA-GGTCCC-GAGCGCGGAGAG-----------------TAGGACT-------------------TCAC---
------------------------GGTTCTA-----TTCT--TG-CAT---GCG-TAGAGGG-A-TGTATTT-ATT-AGG-TTAAA----ACCA-G-CG-
GTA---------------------GGCCA-GCAA--TGGT-CTAT----C--ACAACAC-----------------------------------------
--------TCCTGG-TGA-TTCATAGT-AACTCT-TTCGG---ATCGCATT-CA--------TG
>Genotype 7 - T4
-----------------------------------------------------((((((-**********-------****-**-****))))))---(-
((*****-)))-----------------------------------------------------------------------------------------
------------------------------------------------------------------------------------------((((-(--(-
(((---------------------(((((-****--))))-))))----)--------------------------------------------------
----------))))-)------------------------------------------------
>AF316546|Acanthamoeba_sp_T4
CTCA-TTAAA--------T-CAGTTATAG-TTT-ATTT-G-ATGGTCTCT---TTGTCT-TTT--------------TTAC-CT-ACTTGGATAACCGT-
GGTAATT-CTAGAGCTAA-TAC-TGCG-AA-GGTCCC-GAGCGCGGGG-------------------CAGGGCT-------------------TCAC---
------------------------GGCTCTG-----TCCT--CG-CAT---GCA-C-GAGGG-A-TGTATTT-AT--AGG-TTAAA----ACCA-G-CG-
GCA---------------------GGCCA-GCAA--TGGC-CTGT----C--ACACCT------------------------------------------
--------CACTGG-TGA-TTCATAGT-AACTCT-TTCGG---ATCGCATT-CA--------TG
>AY026747|Acanthamoeba_sp_T4
CTCA-TTAAA--------T-CAGTTATAG-TTT-ATTT-G-ATGGTCTCTT--TTGTCT-TTTTT------------TTAC-CT-ACTTGGATAACCGT-
GGTAATT-CTAGAGCTAA-TACATGCGCAA-GGTCCC-GAGCGCGGGGGG-----------------CAGGGCT-------------------TCAC---
------------------------GGCTCTG-----TCCT--CG-CAT---GCG-CAGAGGG-A-TGTATTT-ATT-AGG-TTAAAA---ACCA-G-CG-
GCA---------------------GGCCA-GCAA--TGGC-CTGT----C--ACACCT------------------------------------------
--------CACTGG-TGA-TTCATAGT-AACTCT-TTCGG---ATCGCATT-CA--------TG
>HQ4TV3T01B6YCB_HEG04_T4
CTCA-TTAAA--------T-CAGTTATAG-TTT-ATTT-G-ATGGTCTCT---TTGTTC-TTCTTT-----------TTAC-CT-ACTTGGATAACCGT-
GGTAATT-CTAGAGCTAA-TACATGCGCAA-GGTCCC-GAGCGCGGGGGG-----------------CAGGGCT-------------------TCAC---
------------------------GGCCCTG-----TTCT--CG-CAT---GCG-CAGAGGG-A-TGTATTT-ATT-AGG-TTAAAA---ACCA-G-CG-
GTA---------------------GGCCA-GCAA--TGGT-CTAT----C--ACAACAC-----------------------------------------
--------TCCTGG-TGA-TTCATAGT-AACTCT-TTCGG---ATCGCATT-CA--------TG
>HQ4TV3T01CKIB4_AEG34_T4
CACA-TTAAA--------T-CAGTTATAG-TTT-ATTT-G-ATGGTCTCT---TTGTTC-TTCTTT-----------TTAC-CT-ACTTGGATAACCGT-
GGTAATT-CTAGGGCTAA-TACATGCGCAA-GGTCCC-GAGCGCGGGGGG-----------------CAGGGCT-------------------TCAC---
------------------------GGCCCTG-----TTCT--CG-CAT---GCG-CAGAGGG-A-TGTATTT-ATT-AGG-TTAAA----ACCA-G-CG-
GTA---------------------GGCCA-GCAA--TGGT-CTAT----C--ACAGCAC-----------------------------------------
--------TCCTGG-TGA-TTCATAGT-AACTCT-TTCGG---ATCGCATT-CA--------TG
>HQGCXQM01B4SS0_SEG12_T4
CTCA-TTAAA--------T-CAGTTATAG-TTT-ATTT-G-ATGGTCTCT---TTGTTC-TTCTTT-----------TTAC-CT-ACTTGGATAACCGT-
GGTAATT-CTAGAGCTAA-TACATGCGCAA-GGTCCC-GAGCGCGGGGGG-----------------CAGGGCT-------------------TCAC---
------------------------GGCCCTG-----TTCT--CG-CAT---GCG-CAGAGGG-A-TGTATTT-ATT-AGG-TTAAAA---ACCA-G-CG-
GTA---------------------GGCCA-GCAA--TGGT-CTAT----C--ACAACAC-----------------------------------------
--------TCCTGG-TGA-TTCATAGT-AACTCT-TTCGG---ATCGCATT-CA--------TG
>HQ4TV3T01A0C5G_AEG35_T4
CTCA-TTAAA--------T-CAGTTATAG-TTT-ATTT-G-ATGGTCTCTT--TTGTCT-TTTT-------------TTAC-CT-ACTTGGATAACCGT-
GGTAATT-CTAGAGCTAA-TACATGCGCAA-GGTCCC-GAGCGCGGGGGG-----------------CAGGGGCT------------------TCAC---
------------------------GGCCCTG-----TCCT--CG-CAT---GCG-CAGAGGG-A-TGTATTT-ATT-AGG-TTAAA----ACCA-G-CG-
GTA---------------------GGCCA-GCAA--TGGT-CTAT----C--ACAACAC-----------------------------------------
--------TCCTGG-TGA-TTCATAGT-AACTCT-TTCGG---ATCGCATT-CA--------TG
>HQGCXQM04INZCX_HEG20_T4
CTCA-TTAAA--------T-CAGTTATAG-TTT-ATTT-G-ATGGTCTCT---TTGTTC-CTCTTT-----------TTAC-CT-ACTTGGATAACCGT-
GGTAATT-CTAGAGCTAA-TACATGCGCAA-GGTCCC-GAGCGCGGGGGG-----------------CAGGGCT-------------------TCAC---
------------------------GGCCCTG-----TCCT--CG-CAT---GCG-CAGAGGG-A-TGTATTT-ATT-AGG-TTAAAA---ACCA-G-CG-
GCA----------------------GCCA-GCAA--TGGC--TGC----C--CCAAC-------------------------------------------
--------TCCTGG-TGA-TTCATAGT-AACTCT-TTCGG---ATCGCATT-CA--------TG
>HQ4TV3T01BMWLB_HEG02_T4
CTCA-TTAAA--------T-CAGTTATAG-TTT-ATTT-G-GTGGTCTCT---TTGTTC-TTCTTT-----------TTAC-CT-ACTTGGATGACCGT-
GATAATT-CTAGAGCTAA-TACATGCGCAA-GGTCCC-GAGCGCGGAGAG-----------------TAGGGCT-------------------TCAC---
------------------------GGCTCTA-----CTCT--TG-CAT---GCG-TAGAGGG-A-TGTATTT-ATT-AGG-TTAAAA---ACCA-G-CGG
GTA---------------------GGCCA-GCAA--TGGT-CTAT----C--ACAACAC-----------------------------------------
--------TCCTGG-TGA-TTCATAGT-AACTCT-TTCGG---ATCGCATT-CA--------TG
>HQ4TV3T01CJATL_AEG38_T4
CTCA-TTAAA--------T-CAGTTATAG-TTT-ATTT-G-ATGGTCTCTT--TTGTCT-TTTT-------------TTAC-CT-ACTTGGATAACCGT-
GGTAATT-CTAGAGCTAA-TACATGCGCAA-GGTCCC-GAGCGCGGGGGG-----------------TGGGGCT-------------------TCAC---
------------------------GGCTCCA-----TTCT--CG-CAT---GCG-CAGAGGG-A-TGTATTT-ATT-AGG-TTAAAA---ACCA-G-CG-
GTA---------------------GGCCA-GCAA--TGGT-CTAT----C--ACAACAC-----------------------------------------
--------TCCTGG-TGA-TTCATAGT-AACTCT-TTCGG---ATCGCATT-CA--------TG
>HQGCXQM01ASOMB_SEG03_T4
CTCA-TTAAA--------T-CAGTTATAG-TTT-ATTT-G-ATGGTCTCT---TTGTTC-TTCTTT-----------TTAC-CT-ACTTGGATAACCGT-
GGTAATT-CTAGAGCTAA-TACATGCGCAA-GGTCCC-GAGCGCGGGGGG-----------------TGGGGCT-------------------TCAC---
------------------------GGCTCCA-----TTCT--CG-CAT---GCG-CAGAGGG-A-TGTATTT-ATT-AGG-TTAAAA---ACCA-G-CG-
GCA----------------------GCCA-GCAG--TGAC--TGC----C--CCAAC-------------------------------------------
--------TCCTGG-TGA-TTCATAGT-AACTCT-TTCGG---ATCGCATT-CA--------TG
>Genotype 8 - T4
-----------------------------------------------------((((((-**********-------****-**-****))))))-----
----------------------------------------------------------------------------------------------------
------------------------------------------------------------------------------------------((((-(--(-
(((-------------------(((((((-****--))))-)))--))))--------------------------------------------------
----------))))-)------------------------------------------------
>HQ4TV3T01BVF18_AEG28_T4
CTCA-TTAAA--------T-CAGTTATAG-TTT-ATTT-G-ATGGTCTCTT--TTGTCT-TTTT-------------TTAC-CT-ACTTGGATAACCGT-
GGTAATT-CTAGAGCTAA-TACATGCGCAA-GGTCCCCGAGCGCGGGGGGG----------------CAGGGGCT------------------TCAC---
------------------------GGCCCTG-----TCCT--CG-CAT---GCG-CAGAGGGGA-TGTATTT-ATT-AGG-TTAAAA---ACCA-G-CG-
GCA------------------GGGGGTCA-GCAA--TGGC-CCCC-TGCC--AAACAC------------------------------------------
--------TCCTGG-TGA-TTCATAGT-AACTCT-TTCGG---ATCGCATT-CA--------TG
>HQGCXQM01BI82Y_SEG31_T4
CTCA-TTAAA--------T-CAGTTATAG-TTT-ATTT-G-ATGGTCTCTT--TTGTCT-TTTT-------------TTAC-CT-ACTTGGATAACCGT-
GGTAATT-CTAGAGCTAA-TACATGCGCAA-GGTCCC-GAGCGCGGGGGG-----------------CGAGGGCT------------------TCAC---
------------------------GGCCCTG-----TCCC--CG-CAT---GCG-CAGAGGG-A-TGTATTT-ATT-AGG-TTAAAA---ACCA-G-CG-
GCA-------------------GGGGTCA-GCAA--TGGC-CCC--TGCC--AAACAC------------------------------------------
--------TCCTGG-TGA-TTCATAGT-AACTCT-TTCGG---ATCGCATT-CA--------TG
>HQ4TV3T01BFIOU_HEG02_T4
CTCA-TTAAAA-------T-CAGTTATAG-TTT-ATTT-G-ATGGTCTCTTT-TCATTT-TTTT-------------TTAC-CT-ACTTGGATAACCGT-
GGTAATT-CTAGAGCTAA-TACATGCGCAA-GGTCCC-GAGCGCGGGGGGG----------------CGAGGGCT------------------TCAC---
------------------------GGCCCTG-----TCCT--CG-CAT---GCG-CAGAGGG-A-TGTATTT-ATT-AGG-TTAAAA---ACCA-G-CG-
GCA-------------------GGGGTCA-GCAA--TGGC-CCCC-TGCC--AAACAC------------------------------------------
--------TCCTGG-TGA-TTCATAGT-AACTCT-TTCGG---ATCGCATT-CA--------TG
>HQ4TV3T01B7GE0_AEG37_T4
CTCA-TTAAA--------T-CAGTTATAG-TTT-ATTT-G-ATGGTCTCTT--TTGTCT-TTTT-------------TTAC-CT-ACTTGGATAACCGT-
GGTAATT-CTAGAGCTAA-TACATGCGCAA-GGTCTC-GAGCGCGGGGGG-----------------CGAGGGCT------------------TCAC---
------------------------GGCCCTG-----TCCT--CG-CAT---GCG-CAGAGGG-A-TGTATTT-ATT-AGG-TTAAA----ACCA-G-CG-
GCG-------------------GGGGTCGAGCAA--TGGC-CCC--TGCC--AAACAC------------------------------------------
--------TCCTGG-TGA-TTCATAGT-AACTCT-TTCGG---ATCGCATT-CA--------TG
>AEYA0100|Acanthamoebidae_sp_T4
CTCA-TTAAA--------T-CAGTTATAG-TTT-ATTT-G-ATGGTCTCTT--TTGTCT-TTTT-------------TTAC-CT-ACTTGGATAACCGT-
GGTAATT-CTAGAGCTAA-TACATGCGCAA-GGTCCC-GAGCGCGGGGGGG----------------CAGGGCT-------------------TCAC---
------------------------GGCCCTG-----TCCT--CG-CAT---GCG-CAGAGGG-A-TGTATTT-ATT-AGG-TTAAAA---ACCA-G-CG-
GCA-------------------GGGGTCA-GCAA--TGGC-CCC--TGCC--AAACAC------------------------------------------
--------TCCTGG-TGA-TTCATAGT-AACTCT-TTCGG---ATCGCATT-CA--------TG
>HQ4TV3T01APV99_AEG37_T4
CTCA-TTAAA--------T-CAGTTATAG-TTT-ATTT-G-ATGGTCTCTT--TTGTCT-TTTT-------------TTAC-CT-ACTTGGATAACCGT-
GGTAATT-CTAGAGCTAA-TACATGCGCAA-GGTCCC-GAGCGCGGGGGG-----------------CAGGGCT-------------------TCAC---
------------------------GGCCCTG-----TCCT--CG-CAT---GCG-CAGAGGG-A-TGTATTT-ATT-AGG-TTAAA----ACCA-G-CG-
GCA-------------------GGGGTCA-GCAA--TGGC-CCC--TGCC--AAACAC------------------------------------------
--------TCCTGG-TGA-TTCATAGT-AACTCT-TTCGG---ATCGCATT-CA--------TG
>HQ4TV3T01CEI1H_AEG27_T4
CTCA-TTAAA--------T-CAGTTATAG-TTT-ATTT-G-ATGGTCTCT---TTGTTC-TTCTTT-----------TTAC-CT-ACTTGGATAACCGT-
GGTAATT-CTAGAGCTAA-TACATGCGCAA-GGTCCC-GAGCGCGGGGGG-----------------CAGGGCT-------------------TCAC---
------------------------GGCCCTG-----TCCT--CG-CAT---GCGTCAGAGGG-A-TGTATTT-ATT-AGG-TTAAAA---ACCA-G-CG-
GCA-------------------GGGGTCA-GCAA--TGGC-CCC--TGCC--AAACAC------------------------------------------
--------TCCTGG-TGA-TTCATAGT-AACCCT-TTCGG---ATCGCATT-CA--------TG
>HQ4TV3T01CB3HJ_AEG35_T4
CTCA-TTAAA--------T-CAGTTATAG-TTT-ATTT-G-ATGGTCTCTT--TTGTCT-TTTT-------------TTAC-CT-ACTTGGATAACCGT-
GGTAATT-CTAGAGCTAA-TACATGCGCAA-GGTCCC-GAGCGCGGGGGGG----------------CAGGGCT-------------------TCAC---
------------------------GGCCCTG-----TCCT--CG-CAT---GCG-CAGAGGG-A-TGTATTT-ATT-AGG-TTAAAA---ACCA-G-CG-
GCA-------------------GGGGTCA-GCAA--TGGC-CCC--TGCC--AAACAC------------------------------------------
--------TCCTGG-TGG-TTCATAGT-AACTCT-TTCGG---ATCGCATT-CA--------TG
>HQ4TV3T01A9ULP_AEG37_T4
CTCA-TTAAA--------T-CAGTTATAG-TTT-ATTT-G-ATGGTCTCTT--TTGTCT-TTTT-------------TTAC-CT-ACTTGGATAACCGT-
GGTAATT-CTAGAGCTAA-TACATGCGCAA-GGTCCC-GAGCGCGGGGGG-----------------CAGGGCT-------------------TCAC---
------------------------GGCCCTG-----TCCT--CG-CAT---GCG-CAGAGGG-A-TGTATTT-ATT-AGG-TTAAA----ACCA-G-CG-
GCG----------------GGGAGGGTCA-GCAA--TGGC-CCC--TGCC--AAACAC------------------------------------------
--------TCCTGG-TGA-TTCATAGT-AACTCT-TTCGG---ATCGCATT-CA--------TG
>HQ4TV3T01AYVQT_AEG35_T4
CTCA-TTAAA--------T-CAGTTATAG-TTT-ATTT-G-ATGGTCTCTT--TTGTCT-TTTT-------------TTAC-CT-ACTTGGATAACCGT-
GGTAATT-CTAGAGCTAA-TACATGCGCAA-GGTCCC-GAGCGCGGGGGG-----------------CAGGGCT-------------------TCAC---
------------------------GGCCCTG-----TCCT--CG-CAT---GCG-CAGAGGG-A-TGTATTT-ATT-AGGGTTAAAA---ACCA-G-CG-
GCA------------------GGGGGTCA-GCAA--TGGG-CCCCCTGCC--AAACAC------------------------------------------
--------TCCTGG-TGA-TTCATAGT-AACTCT-TTCGG---ATCGCATT-CA--------TG
>HQ4TV3T01BCICN_AEG37_T4
CTCA-TTAAA--------T-CAGTTATAG-TTT-ATTTTG-ATGGTCTCTTT-TTGTCT-TTTTT------------TTAC-CT-ACTTGGATAACCGT-
GGTAATT-CTGGAGCTAA-TACATGCGCAA-GGTCCC-GAGCGCGGGGGGG----------------CAGGGCT-------------------TCAC---
------------------------GGCCCTG-----TCCT--CG-CAT---GTG-CAGAGGG-A-TGTATTT-ATT-AGG-TTAAAA---ACCA-G-CG-
GCA-------------------GGGGTCG-GCAA--TGGC-CCC--TGCC--GAACAC------------------------------------------
--------TCCTGG-TGA-TTCATAGT-AACTCT-TTCGG---ATCGCATT-CA--------TG
>HQ4TV3T01AL3DN_AEG27_T4
CTCA-TTAAA--------T-CAGTTATAG-TTT-ATTT-G-ATGGTCTCTT--TTGTCT-TTTT-------------TTAC-CT-ACTTGGATAACCGT-
GGTAATT-CTAGAGCTAA-TACATGCGCAA-GGTCCC-GAGCGCGGGGGG-----------------CAGGGCT-------------------TCAC---
------------------------GGCCCTG-----TCCT--CG-CAT---GCG-CAGAGGG-A-TGTATTT-ATT-AGG-TTAAAA---ACCA-G-CG-
GCA--------------------GGGTCA-GCAA--TGGC-CCC--TGCC--AAACAC------------------------------------------
--------TCCTGG-TGA-TTCATAGT-AACTCT-TTCGG---ATCGCATT-CA--------TG
>HQ4TV3T01BSXXC_AEG27_T4
CTCA-TTAAA--------T-CAGTTATAG-TTT-ATTT-G-ATGGTCTCT---TTGTTC-TTTCTTT----------TTAC-CT-ACTTGGATAACCGT-
GGTAATT-CTAGAGCTAA-TACATGCGCAA-GGTCCC-GAGCGGCGGGGGG----------------CAGGGCT-------------------TCAC---
------------------------GGCCCTG-----TCCT--CG-CAT---GCG-CAGGAGGGA-TGTATTT-ATTAAGG-TTAAAA---ACCA-G-CG-
GCA-------------------GGGGTCA-GCAA--TCGG-CCCC-TGACC-AAACAC------------------------------------------
--------TCCTGG-TGA-TTCATAGT-AACTCT-TTCGG---ACCGCATT-CA--------TG
>HQ4TV3T01CG137_AEG30_T4
CTCA-TCAAA--------T-CAGTTATAG-TTT-ATTT-G-ATGGTCTCTT--TTGTTC-TTTTT------------TTAC-CT-ACTTGGATAACCGT-
GGTAATT-CTAGAGCTAA-TACATGCGCAA-GGTCCC-GAGCGCGGGGGG-----------------CAGGGCT-------------------TCAC---
------------------------GGCCCTG-----TCCT--CG-CAT---GCG-CAGAGGG-A-TGTATTT-ATT-AGG-TTAAAA---ACCA-G-CG-
GCA-------------------GGGGTCA-GCAA--TGGC-CCCC-TGCC--AAACAC------------------------------------------
--------TCCTGG-TGA-TTCATAGT-AACTCT-TTCGG---ATCGCATT-CA--------TG
>HQ4TV3T01BSR8P_AEG32_T4
CTCA-TTAAA--------T-CAGTTATAG-TTT-ATTT-G-ATGGTCCCT---TTGTTC-TTCTTTT----------TTAC-CT-ACTTGGATAACCGT-
GGTAATT-CTAGAGCTAA-TACATGCGCAA-GGTCCC-AAGCGCGGAGGG-----------------TAGGGCT-------------------TCAC---
------------------------GGCCCTG-----TCCT--CG-CAT---GCG-CAGAGGGGA-TGTATTT-ATT-AGGGTTAAAA---ACCA-G-CG-
GCA------------------GGGGGTCA-GCAA--TGGC-CCCC-TGCC--AAACAC------------------------------------------
--------TCCTGG-TGA-TTCATAGT-AACTCT-TTCGG---ATCGCATT-CA--------TG
>HQ4TV3T01ALE7Q_AEG31_T4
CTCA-TTAAA--------T-CAGTTATAG-TTT-ATTT-G-ATGGTCTCT---TTGTTC-TTCTTT-----------TTAC-CT-ACTTGGATAACCGT-
GGTAATT-CTAGAGCTAA-TACATGCGCAA-GGTCCC-GAGCGCGGGGGG-----------------CAGGGCT-------------------TCAC---
------------------------GGCCCTG-----TCCT--CG-CAT---GCG-CAGAGGG-A-TGTATTT-ATT-AGG-TTAAAA---ACCA-G-CG-
GCA-------------------GGGGTCA-GCAA--TGGC-CCC--TGCC--ATACAC------------------------------------------
--------TCCTGG-TGATTTCATAGT-AACTCT-TTCGG---ATCGCATT-CA--------TG
>HQ4TV3T01CHFV3_AEG37_T4
CTCA-TTAAA--------T-CAGTTATAG-TTT-ATTT-G-ATGGTCTCT---TTGTTC-TTCTTT-----------TTAC-CT-ACTTGGATAACCGT-
GGCAATT-CTAGAGCTAA-TACATGCGCAA-GGTCCC-GAGCGCGGAGGG-----------------TAGGGCT-------------------TCAC---
------------------------GGCTCTA-----TTCT--TG-CAT---GCG-TAGAGGG-A-TGTACTT-ATT-AGG-TTAAAA---ACCA-G-CG-
GCA-------------------GGGGTCA-GCAA--TGGC-CCC--TGCC--AAACAC------------------------------------------
--------TCCTGG-TGA-TTCATAGT-AACTCT-TTCGG---ATCGCATT-CA--------TG
>HQ4TV3T01AZVL5_AEG37_T4
CTCA-TTAAA--------T-CAGTTATAG-TTT-ATTT-G-ATGGTCTCT---TTGTTC-TTCTTT-----------TTAC-CT-ACTTGGATAACCGT-
GGTAATTTCTAGAGCTAA-TACATGCGCAA-GGTCCC-GAGCGCGGGGGG-----------------TGGGGCT-------------------TCAC---
------------------------GGCTCCA-----TTCT--CG-CAT---GCG-CAGAGGG-A-TGTATTT-ATT-AGG-TTAAA----ACCA-G-CG-
GCA-------------------GGGGTCA-GCAA--TGGC-CCCC-TGCC--AAACAC------------------------------------------
--------TCCTGG-TGA-TTCATAGT-AACTCT-TTCGG---ATCGCATT-CA--------TG
>HQ4TV3T01AJ6F8_AEG28_T4
CTCA-TTAAA--------T-CAGTTATAG-TTT-ATTT-G-ATGGTCTCT---TTGTCT-TTTTT------------TTAC-CT-ACTTGGATAACCGT-
GGTAATT-CTAGAGCTAA-TACATGCGCAG-GGTCCC-GAGCGCGGGGGG-----------------TGGGGCT-------------------TCAC---
------------------------GGCTCCA-----TTCT--CG-CAT---GCG-CAGAGGG-A-TGTATTT-ATT-AGG-TTAAAA---ACCA-G-CG-
GCA-------------------GGGGTCA-GCAA--TGGC-CCC--TGCC--AAACAC------------------------------------------
--------TCCTGG-TGA-TTCATAGT-AACTCT-TTCGG---ATCGCATT-CA--------TG
>HQGCXQM01CJOJM_SEG18_T4
CTCA-TTAAA--------T-CAGTTATAG-TTT-ATTT-G-ATGGTCTCT---TTGTTC-TTCTTT-----------TTAC-CT-AC-TGGATAACCGT-
GGTAATT-CTAGAGCTAA-TACATGCGCAA-GGTCCC-GAGCGCGGAGGG-----------------TAGGGCT-------------------TCAC---
------------------------GGCTCCA-----TCCT--TG-CAT---GCG-TAGAGGG-A-TGTATTT-ATT-AGG-TTAAAA---ACCA-G-CG-
GCA-------------------GGGGTCA-GCAA--TGGC-CCC--TGCC--AAACAC------------------------------------------
--------TCCTGG-TGA-TTCATAGT-AACTCT-TTCGG---ATCGCATT-CA--------TG
>HQGCXQM01AQ6N1_SEG08_T4
CTCAGTTAAA--------T-CAGTTATAG-TTT-ATTT-G-ATGGTCTCTT--TTGTCT-TTTT-------------TTAC-CT-ACTTGGATAACCGT-
GGTAATT-CTAGAGCTAA-TACATGCGCAA-GGTCCC-GAGCGCGGGGGG-----------------TGGGGCT-------------------TCAC---
------------------------GGCTCCA-----TTCT--CG-CAT---GCG-CAGAGGG-A-TGTATTT-ATT-AAG-TTAAAA---ACCA-G-CG-
GCA-------------------GGGGTCA-GCAA--TGGC-CCC--TGCC--AAACAC------------------------------------------
--------TCCTGG-TGA-TTCATAGT-AACTCT-TTCGG---ATCGCATC-CA--------TG
>HQ4TV3T01B45LZ_AEG27_T4
CTCA-TTAAA--------T-CAGTTATAG-TTT-ATTT-G-ATGGTCCCT---TTGTTC-TTCTTTT----------TTAC-CT-ACTTGGATAACCGT-
GGTAATT-CTAGAGCTAA-TACATGCGCAA-GGTCCC-GAGCGCGGAGGG-----------------TAGGGCT-------------------TCAC---
------------------------GGCTCTA-----CTCT--TG-CAT---GCG-TAGAGGG-A-TGTATTT-ATT-AGG-TTAAAA---ACCA-G-CG-
GCA------------------GGGGGTCA-GCAA--TGGC-CCC--TGCC--AAACAC------------------------------------------
--------TCCTGG-TGA-TTCATAGT-AACTCT-TTCGG---ATCGCATT-CA--------TG
>HQ4TV3T01BW8YE_AEG32_T4
CTCA-TTAAA--------T-CAGTTATAG-TTT-ATTT-G-ATGGTCTCTT--TTGTCT-TTTTT------------TTAC-CT-ACTTGGATAACCGT-
GGTAATT-CTAGAGCTAA-TACATGCGCAA-GGTCCC-GAGCGCGGAGGG-----------------TAGGGCT-------------------TCAC---
------------------------GGCTCTA-----CTCT--TG-CAT---GCG-TAGAGGG-A-TGTATTT-ATT-AGG-TTAAAA---ACCA-G-CG-
GCA-------------------GGGGTCA-GCAA--TGGC-CCCC-TGCC--AAACAC------------------------------------------
--------TCCTGG-TGA-TTCATAGT-AACTCT-TTCGG---ATCGCATT-CA--------TG
>HQ4TV3T01ANFCI_AEG31_T4
CTCA-TTAAACCCCCCCCT-CAGTTATAG-TTT-ATCT-G-ATGGTCTCT---TTGTTC-TTCTTT-----------TTAC-CT-ACTTGGATAACCGT-
GGTAATT-CTAGAGCTAA-TACATGCGCAA-GGTCCC-GAGCGCGGGGGG-----------------TGGGGCT-------------------TCAC---
------------------------GGCCCTG-----TCCT--CG-CAT---GCG-CAGAGGG-A-TGTATTT-ATT-AGG-TTAAA----ACCA-G-CG-
GCA-------------------GGGGTCA-GCAA--TGGC-CCCC-TGCC--AAACAC------------------------------------------
--------TCCTGG-TGA-TTCATAGT-AACTCT-TTCGG---ATCGCATT-CA--------TG
>HQ4TV3T01CCMKI_AEG28_T4
CTCA-TTAAA--------T-CAGTTATAG-TTT-ATTT-G-ATGGTCTCTT--TTGTCT-TTTT-------------TTAC-CT-ACTTGGATAACCGT-
GGTAATT-CTAGAGCTAA-TACATGCGCAA-GGTCCC-GAGCGCGGGGGGG----------------CAGGGCT-------------------TCAC---
------------------------GGCCCTG-----TCCT--CG-CAC---GCG-CAGAGGG-A-TGTATTT-ATT-AGG-TTAAAA---ACCA-G-CG-
GCA------------------GGGGGTCA-GCAA--TGGC-CCC--TGCC--AAACAC------------------------------------------
--------TCCTGG-TGA-TTCATAGT-AACTCT-TTCGG---ATCGCATT-CA--------TG
>HQ4TV3T01ANCR5_HEG04_T4
CTCA-TTAAA--------T-CAGTTATAG-TTT-ATTT-G-ATGGTCTCTT--TTGTCT-TTTT-------------TTAC-CT-ACTTGGATAACCGT-
GGTAATT-CTAGAGCTAA-TACATGCGCAA-GGTCCC-GAGCGCGGGGGG-----------------CAGGGCT-------------------TCAC---
------------------------GGCCCTG-----TCCT--CG-CAT---GCG-CAGAGGG-A-TGTATTT-ATT-AGG-TTAAAA---ACCA-G-CG-
GCA-------------------GGGGTCA-GCAA--TGGC-CCC--TGCC--AAACAC------------------------------------------
--------TCCTGG-TGA-TTCATAGT-AACTCT-TTCGG---ATCGCATT-CA--------TG
>HQ4TV3T01B7SAV_HEG04_T4
CTCA-TTAAA--------T-CAGTTATAG-TTT-ATTT-G-ATGGTCTCTT--TTGTCT-TTTTT------------TTAC-CT-ACTTGGATAACCGT-
GGTAATT-CTAGAGCTAA-TACATGCGCAA-GGTCCC-GAGCGCGGGGGGG----------------CAGGGCT-------------------TCAC---
------------------------GGCCCTG-----TCCT--CG-CAT---GCG-CAGAGGG-A-TGTATTT-ATT-AGG-TTAAAA---ACCA-G-CG-
GCA------------------GGGGGTCA-GCAA--TGGC-CCCC-TGCC--AAAACAC-----------------------------------------
--------TCCTGG-TGA-TTCATAGT-AACTCT-TTCGG---ATCGCATT-CA--------TG
>HQ4TV3T01CASFR_HEG01_T4
CTCA-TTAAA--------T-CAGTTATAG-TTT-ATTT-G-ATGGTCTCTT--TTGTCT-TTTT-------------TTAC-CT-ACTTGGATAACCGT-
GGTAATT-CTAGAGCTAA-TACATGCGCAA-GGTCCC-GAGCGCGGGGGGG----------------CAGGGCT-------------------TCAC---
------------------------GGCCCTG-----TCCT--CG-CAT---GCG-CAGAGGG-A-TGTATTT-ATT-AGG-TTAAAA---ACCA-G-CG-
GCA-------------------GGGGTCA-GCAA--TGGC-CCC--TGCC--AAACAC------------------------------------------
--------TCCTGG-TGA-TTCATAGT-AACTCT-TTCGG---ATCGCATT-CA--------TG
>HQ4TV3T01B4ZXL_HEG04_T4
CTCA-TTAAA--------C-CAGTTATAG-TTT-ATTT-G-ATGGTCTCTTT-TTGTCT-TTTT-------------TTAC-CT-ACTTGGATAACCGT-
GGTAATT-CTAGAGCTAA-TACATGCGCAA-GGTCCC-GAGCGCGGGGGGG----------------CAGGGCT-------------------TCAC---
------------------------GGCCCTG-----TCCT--CG-CAT---GCG-CAGAGGG-A-TGTATTT-ATT-AGG-TTAAAA---ACCA-G-CG-
GCA-------------------GGGGTCA-GCAA--TGGC-CCCC-TGCC--AAACAC------------------------------------------
--------TCCTGG-TGA-TTCATAGT-AACTCT-TTCGG---ATCGCATT-CA--------TG
>HQ4TV3T01BTDWY_HEG06_T4
CTCA-TTAAA--------T-CAGTTATAG-TTT-ATTT-G-ATGGTCTCTT--TTGTCT-TTTT-------------TTAC-CT-ACTTGGATAACCGT-
GGTAATT-CTAGAGCTAA-TACATGCGCAA-GGTCCC-GAGCGCGGGGGG-----------------CAGGGCT-------------------TCAC---
------------------------GGCCCTG-----TCCT--CG-CAT---GCG-CAGAGGG-A-TGTATTT-ATT-AGG-TTAAA----ACCA-G-CG-
GCA-------------------GGGGTCA-GCAA--TGGC-CCCC-TGCC--AAACAC------------------------------------------
--------TCCTGG-TGA-TTCATAGT-AACTCT-TTCGG---ATCGCATT-CA--------TG
>HQ4TV3T01B24Y2_HEG06_T4
CTCA-TTAAA--------T-CAGTTATAG-CTT-ATTT-G-ATGGTCTCT---TTGTTT-CTTCTTTT---------TTAC-CT-ACTTGGATAACCGT-
GGTAATT-CTAGAGCTAA-TACATGCGCAA-GGTCCC-GAGCGCGGGGGGG----------------CAGGGCT-------------------TCAC---
------------------------GGCCCTG-----TCCT--CG-CAT---GCG-CAGAGGG-A-TGTATTTTATT-AGG-TTAAAA---ACCA-G-CG-
GCA-------------------GGGGTCA-GCAA--TGGC-CCC--TGCC--AAACAC------------------------------------------
--------TCCTGG-TGA-TTCATAGT-AACTCT-TTCGG---ATCGCATT-CA--------TG
>HQ4TV3T01B04R1_HEG06_T4
CTCA-TTAAA--------T-CAGTTATAG-TTT-ATTT-G-ATGGTCTCT---TTGTTC-TTCTTT-----------TTAC-CT-ACTTGGATAACCGT-
GGTAATT-CTAGAGCTAA-TACATGCGCAA-GGTCCC-GAGCGCGGAGGG-----------------CAGGGCT-------------------TCAC---
------------------------GGCCCTG-----TCCT--CG-CAT---GCG-CAGAGGG-A-TGTATTT-ATT-AGG-TTAAAA---ACCA-G-CG-
GCA------------------GGGGGTCA-GCAA--TGGC-CCC--TGCC--AAACAC------------------------------------------
--------TCCTGG-TGA-TTCATAGT-AACTCT-TTCGG---ATCGCATT-CA--------TG
>HQ4TV3T01ALKIH_HEG02_T4
CTCA-TTAAA--------T-CAGTTATAG-TTT-ATTT-G-ATGGTCTCT---TTGTTC-TTCTTT-----------TTAC-CT-ACTTGGATAACCGT-
GGTAATT-CTAGAGCTAA-TACATGCGCAA-GGTCCC-GAGCGCGGAGAG-----------------TAGGACT-------------------TCAC---
------------------------GGTTCTA-----TTCT--TG-CAT---GCG-TAGAGGG-A-TGTATTT-ATT-AGG-TTAAAA---ACCA-G-CG-
GCA-------------------GGGGTCG-GCAA--TGGC-CCC--TGCC--AAACAC------------------------------------------
--------TCCTGG-TGA-TTCATAGT-AACTCT-TTCGG---ATCGCATT-CA--------TG
>HQ4TV3T01AJWZU_HEG09_T4
CTCA-TTAAA--------T-CAGTTATAG-TTT-ATTT-G-ATGGTCTCTT--TTGTCT-TTTT-------------TTAC-CT-ACTTGGATAACCGT-
GGTAATT-CTAGAGCTAA-TACATGCGCAA-GGTCCC-GAGCGCGGGGGG-----------------CAGGGCT-------------------TCAC---
------------------------GGCCCTG-----TCCT--CG-CAT---GCG-CAGAGGG-A-TGTATTT-ATT-AGG-TTAAAA---ACCA-G-CG-
GCA------------------GGGGGTCA-GCAA--TGGC-CCCC-TGCC--AAACTC------------------------------------------
--------CCCTGG-TGA-TTCATAGT-AACTCT-TTCGG---ATCGCATT-CA--------TG
>HQGCXQM04I642G_HEG29_T4
CTCA-TTAAA--------T-CAGTTATAG-TTT-ATTT-G-ATGGTCTCTT--TTGTCT-TTTT-------------TTAC-CT-ACTTGGATAACCGT-
GGTAATT-CTAGAGCTAA-TACATGCGCAA-GGTCCC-GAGCGCGGAGAG-----------------TAGAACT-------------------TCAC---
------------------------GGTTCTA-----TTCT--TG-CAT---GAG-TAGAGGG-A-TGTATTT-ATT-AGG-TTAAACA--ACCA-G-CG-
GCA-------------------GGGGTCA-GCAA--TGGC-CCC--TGCC--AAACAC------------------------------------------
--------TCCTGG-TGA-TTCATAGT-AACTCT-TTCGG---ATCGCATT-CA--------TG
>HQGCXQM04JMBAW_HEG36_T4
CTCA-TTAAA--------T-CAGTTATAG-TTT-ATTT-G-ATGGTTCCTT--TTATT-------------------TTA--CT-ACTTGGATAACCGT-
GGTAATT-CTAGAGCTAA-TACATGCGCAA-GGTCCC-GAGCGCGGGGG------------------CAGGGCT-------------------TCAC---
------------------------GGCCCTG-----CCCT--CG-CAT---GCG-CAGAGGG-A-TGTATTT-ATT-AGG-TTAAAA---ACCA-G-CG-
GCA-------------------GGGGTCA-GCAA--TGGC-CCC--TGCC--AAACAC------------------------------------------
--------TCCTGG-TGA-TTCATAGT-AACTCT-TTCGG---ATCGCATT-CA--------TG
>HQGCXQM01A3T54_SEG27_T4
CCCA-TTAAA--------T-CAGTTATAG-TTT-ATTT-G-ATGGTCTCT---TTGTTC-TTCTTT-----------TTAC-CT-ACTTAGGTAACCGT-
GGTAATT-CTAGGGCTAA-TACATGCGCAA-GGTCCC-GAGCGCGGGGGG-----------------CAGGGCT-------------------TCAC---
------------------------GGCCCTG-----TCCT--CG-CAT---GCG-CAGAGGG-A-TGTATTT-ATT-AGG-TTAAAA---GCCA-G-CG-
GCA-------------------GGGGTCA-GTAA--TGGC-CCC--TGCC--AAACAC------------------------------------------
--------TCCTGG-TGA-TTCATAGT-AACTCT-TTCGG---ATCGCATT-CA--------TG
>HQGCXQM01A6X37_SEG20_T4
CTCA-TTAAA--------T-CAGTTATAG-TTT-ATTT-G-ATGGTCTCTT--TTGTCT-TTTT-------------TTAC-CT-ACTTGGATAACCGT-
GGTAATT-CTAGAGCTAA-TACATGCGCAA-GGTCCC-GAGCGCGGGGGG-----------------CAGGGCT-------------------TCAC---
------------------------GGCCCTG-----TCCT--CG-CAT---GCG-CAGAGGG-A-TGTATTT-ATT-AGG-TTAAAA---ACCA-G-CG-
GCA-------------------GGGGTCA-GCAA--TGGC-CCC--TGCC--AAACAC------------------------------------------
--------TCCTGG-TGA-TTCATAGT-AACTCT-TTCGG---ATCGCATT-CA--------TG
>HQGCXQM01BFGQZ_SEG30_T4
CTCA-TTAAA--------T-CAGTTATAG-TTT-ATTT-G-ATGGTCTCTT--TTGTCT-TTTT-------------TTAC-CT-ACTTGGATAACCGT-
GGTAATT-CTAGAGCTAA-TACATGCGCAA-GGTCCC-GAGCGCGGGGGG-----------------CAGGGCT-------------------TCAC---
------------------------GGCCCTG-----TCCT--CG-CAT---GCG-CAGAGGG-A-TGTATTT-ATT-AGG-TTAAAA---ACCA-G-CG-
GCA-------------------GGGGTCA-GCAA--TGGC-CCCC-TGCC--AAAACAC-----------------------------------------
--------TCCTGG-TGA-TTCATAGC-AACTCT-TTCGG---ATCGCATT-CA--------TG
>HQGCXQM01CIP6Z_SEG09_T4
TTCA-TTAAA--------T-CAGTTATAG-TTT-ATTT-G-ATGGTCTCTT--TTGTCT-TTTT-------------TTAC-CT-ACTTGGATAACCGT-
GGTAATT-CTAGAGCTAA-TACATGCGCAA-GGTCCC-GAGCGCGGGGGG-----------------CAGGGCT-------------------TCAC---
------------------------GGCCCTG-----TCCT--CG-CAT---GCG-CAGAGGG-A-TGTATTT-ATT-AGG-TTAAAA---ACCA-G-CG-
GCA-------------------GGGGTCA-GCAA--TGGC-TAC--------AAACTC------------------------------------------
--------CCCTGG-TGA-TTCATAGT-AACTCT-TTCGG---ATCGCATT-CA--------TG
>HQGCXQM04JPF83_HEG33_T4
CTCA-TTAAA--------T-CAGTTATAG-TTT-ATTT-G-ATGGTCTCT---TTGTTC-TTCTTT-----------TTAC-CT-ACTTGGATAACCGT-
GGTAATT-CTAGAGCTAA-TACATGCGCAA-GGTCCC-GAGCGCGGGGGG-----------------CAGGGCT-------------------TCAC---
------------------------GGCCCTG-----TCCT--CG-CAT---GCG-CAGAGGG-A-TGTATTT-ATT-AGG-TTAAAA---ACCA-G-CG-
GCA-------------------GGGGTCA-GCAA--TGGC-TAC--------AAACTC------------------------------------------
--------CCCTGG-TGA-TTCATAGT-AACTCT-TTCGG---ATCGCATT-CA--------TG
>HQ4TV3T01BZH7W_AEG34_T4
CTCA-TTAAA--------C-CAGTTATAG-TTT-ATTT-G-ATGGTCTCTT--TTGTCT-TTTT-------------TTAC-CT-ACTTGGATAACCGT-
GGTAATT-CTAGAGCTAA-TACATGCGCAA-GGTCCC-GAGCGCGGGGGG-----------------CAGGGCT-------------------TCAC---
------------------------GGCCCTG-----TCCT--CG-CAT---GCG-CAGAGGG-A-TGTATTT-ATT-AGG-TTAAAA---ACCA-G-CG-
GCA-------------------GGGGTCA-GCAA--TGGC-TAC--------AAACTC------------------------------------------
--------CCCTGG-TGA-TTCATAGT-AACTCT-TTCGG---ATCGCATT-CA--------TG
>Genotype9_T4_New
-----------------------------------------------------((((((-**********-------****-**-****))))))-----
----------------------------------------------------------------------------------------------------
------------------------------------------------------------------------------------------((((-(--(-
(((------------------------((-****--))))-))---------------------------------------------------------
----------))))-)----------------------------------------------
>HQ4TV3T01BBEAB_AEG37_T4
CTCA-TTAAA--------T-CAGTTATAG-TTT-ATTT-G-ATGGTCTCTT--TTGTCT-TTTT-------------TTAC-CT-ACTTGGATAACCGT-
GGTAATT-CTAGAGCTAA-TACATGCGCAA-GGTCCC-GAGCGCGGGGGG----------------CAGGGGCT-------------------TCAC---
------------------------GGCCCTG-----TCCT--CG-CAT---GCG-CAGAGGG-A-TGTATTT-ATT-AGG-TTAAAA---ACCA-G-CA-
CGC------------------------TG-GCGA--CAGC-GT---------CCAATT------------------------------------------
--------CACTGG-TGA-TTCATAGT-AACTCT-TTCGG---ATCGCATT-CA--------TG
>HQGCXQM01CGV8G_SEG12_T4
CTCA-TTAAA--------T-CAGTTATAG-TTT-ATTT-G-ATGGTCTCT---TTGTTC-CTCTTT-----------TTAC-CT-ACTTGGATAACCGC-
GGTAATT-CTAGAGCTAA-TACATGCGCAA-GGTCCC-GAGCGCGGGGGG-----------------CGGGGCT-------------------TCGC---
------------------------GGCCTCG-----TCCT--CG-CAT---GCG-CAGAGGG-A-TGTATTT-ATT-AGG-TTAAAA---ACCA-G-CA-
CGC------------------------TG-GCGA--CAGC-GT---------CCAATT------------------------------------------
--------CACTGG-TGA-TTCATAGT-AACTCT-TTCGG---ATCGCATT-CA--------TG
>HQ4TV3T01BHT1V_HEG06_T4
CTCA-TTAAA--------T-CAGTTATAG-TTT-ATTT-G-ATGGTCTCTT--TTGTCT-TTTT-------------TTAC-CT-ACTTGGATAACCGT-
GGTAATT-CTAGAGCTAA-TACATGCGCAA-GGTCCC-GAGCGCGGGGGG-----------------CGGGGCT-------------------TCGC---
------------------------GGCCTCG-----TCCT--CG-CAT---GCG-CAGAGGG-A-TGTATTT-ATT-AGG-TTAAAA---ACCA-G-CA-
CGC------------------------TG-GCGA--CAGC-GT---------CCAATT------------------------------------------
--------CACTGG-TGA-TTCATAGT-AACTCT-TTCGG---ATCGCACT-CA--------TG
>HQ4TV3T01BNGGK_AEG37_T4
CTCA-TTAAA--------T-CAGTTATAG-TTT-ATTT-G-ATGGTCTCTT--TTGTCT-TTT--------------TTAC-CT-ACTTGGATAACCGT-
GGTAATT-CTAGAGCTAA-TACATGCGCAA-GGTCCC-GAGCGCGGGGGG-----------------CGGGGCT-------------------TCGC---
------------------------GGCCTCG-----TCCT--CG-CAT---GCG-CAGAGGG-A-TGTATTT-ATT-AGG-TTAAA----ACCA-G-CA-
CGC------------------------TG-GCGA--CAGC-GT---------CCAATT------------------------------------------
--------CACTGG-TGA-TTCATAGT-AACTCT-TTCGG---ATCGCATT-CA--------TG
>HQ4TV3T01B9BVG_AEG27_T4
CTCA-TTAAA--------T-CAGTTATAG-TTT-ATTT-G-ATGGTCTCT---TTGTCT-TTTT-------------TTAC-CT-ACTTGGATAACCGT-
GGTAATT-CTAGAGCTAA-TACATGCGCAA-GGTCCC-AAGCGCGGAGAG-----------------TAAGGCT-------------------TCAC---
------------------------GGCTTTA-----TTCT--TG-CAT---GCG-CAGAGGG-A-TGTATTT-ATT-AGG-TTAAAA---ACCA-G-CA-
CGC------------------------TG-GCGA--CAGC-GT---------CCAATT------------------------------------------
--------CACTGG-TGA-TTCATAGT-AACTCT-TTCGG---ATCGCATT-CA--------TG
>HQ4TV3T01BM4R4_HEG03_T4
CTCA-TTAAA--------T-CAGTTATAG-TTT-ATTT-G-ATGGTCTCTT--TTGTCT-TTTT-------------TTAC-CT-ACTTGGATAACCGT-
GGTAATT-CTAGAGCTAA-TACATGCGCAA-GGTCCC-AAGCGCGGAGAG-----------------TAAGGCT-------------------TCAC---
------------------------GGCTTTA-----TTCT--TG-CAT---GCG-CAGCGGG-A-TGTATTT-ATT-AGG-TTAAAA---ACCA-G-CA-
CGC------------------------TG-GCGA--CAGC-GT---------CCAATT------------------------------------------
--------CACTGG-TGA-TTCATAGT-AACTCT-TTCGG---ATCGCATT-CA--------TG
>HQ4TV3T01AVQ78_AEG37_T4
CTCA-TTAGA--------T-CAGTTATAG-TTT-ATTT-G-ATGGTCTCT---TTGTTC-TTCTTT-----------TTAC-CT-ACTTGGATAACCGT-
GGTAATT-CTAGAGCTAA-TACATGCGCAA-GGTCCC-GAGCGCGGGGGG-----------------TGGGGCT-------------------TCAC---
------------------------GGCTCTA-----TTCT--TG-CAT---GCG-CAGAGGG-A-TGTATTT-ATT-AGG-TTAAAA---ACCA-G-CA-
CGC------------------------TG-GCGA--CAGC-GT---------CCAATT------------------------------------------
--------CACTGG-TGA-TTCATAGT-AACTCT-TTCGG---ATCGCATT-CA--------TG
>HQGCXQM02DM66J_AEG06_T4
CTCA-TTAAA--------T-CAGTTATAG-TTT-ATTT-G-ATGGTCTCT---TTGTCT-TTT--------------TTAC-CT-ACTTGGATAACCGT-
GGTAATT-CTAGAGCTAA-TACATGCGCAA-GGTCCC-GAGCGCGGAGAG-----------------TGGGGCT-------------------TCAC---
------------------------GGCTCTA-----TTCT--TG-CAT---GCG-CAGAGGG-A-TGTATTT-ATT-AGG-TTAAAA---ACCA-G-CT-
AGC------------------------CG-GCAA--CGGC-T----------TCAAC-------------------------------------------
--------TCCTGG-TGA-TTCATAGT-AACTCT-TTCGG---ATCGCATT-CA--------TG
