# Supplementary material for: Metacommunity analysis of amoeboid protists in grassland soils
Source: Sci Rep. 2016 Jan 11;6:19068. doi: 10.1038/srep19068 (PMC4707496; doi:10.1038/srep19068)
Supplement: Supplementary Information 9 [file srep19068-s7.txt]

>Metacommunity analysis of amoeboid protists in grassland soils. Fiore-Donno AM, Weinert J, Wubet T & Bonkowski M. Supplementary information 9. Myxomycete alignment of 442 sequences (104 reference sequences and 338 OTUs), 384 positions. Sequences are grouped by genotypes according to the phylogenetic tree of Supplementary information 1. Variable helices are not aligned. Fasta format.
>Comatricha clade

>AY643824_Comatricha nigricapillitia 
--------------AG-ATTAA-GCCAT-GC-ATGTCTTC-----GAAT-ATG-AGG-AA
GCAA----TTCTCTC--TGAATCTGCGAACGGC-TCCG-CAAA-CCAGTT-GTAAACC-G
AAGCAAGCATGTCCGGCTGACCCCTCGAGGGTAAGCG-----------------------
----------AGGATA-ATATATGG-ATAACCGTGGTAA-TTCT--GAGGCTAA-TA-CA
TGA--CAAAGATCCCAGGCTGTCGGGGCCCCCTGGTCTTCGGACTGGG------------
------GGATACCTCGGTGGCCGGGGACGCGCGAGCTAAGG-CTTGG---CAAAATCG
>DQ903688_Enerthenema intermedium 
-----------------------------GC-ATGTCTTC-----GAAT-ATG-AGG-AA
GCAA----TTCTCTC--TGAATCTGCGAACGGC-TCCG-CAAA-CCAGTT-GTAAACC-A
AAGCAAGCATGTCCGTTGGCGGGCCCTTTCGGGGGCCTGCCGG-----------------
----------TGGAGA-ATATATGG-ATACCCGTGGTAA-TTCT--GAGGCTAA-TA-CA
TGA--CAATGTTCCTGGCTATCGGGGCGGCAGG-CCTGGT--------------------
------CTTCGGATCGGGCAGGTTGTTCTGGTGG--------CCGGG---GACGCGCG
>DQ903686_Comatricha nigricapillitia 
ATGCT-TTTCCTAAGG-ATTAA-GCCAT-GC-ATGTCTTC-----GAAT-ATG-AGG-AA
GCAA----TTCTCTC--TGAATCTGCGAACGGC-TCCG-CAAA-CCAGTT-GTAAACA-A
AAGCAAGCATGTCCGTTGGTGGGTCCTCTCGGGGGCCCAT--------------------
----------CGGAGA-TTATATGG-ATACCCGTGGTAA-TTCT--GAGGCTAA-TA-CA
TGA--CAATGTTCCTGGCTATTGGGGCGGCGCCACCTGGT--------------------
------CTTCGGATTGGGGAGGCTGCTCCGGTGG--------TCGGG---GACGCGCG
>DQ903685_Comatricha nigricapillitia 
ATGCT-TTTCCTAAAG-ATTAA-GCCAT-GC-ATGTCTTC-----GAAT-ATG-AGG-AA
GCAA----TTCTCTC--TGAATCTGCGAACGGC-TCCG-CAAA-CCAGTT-GTAAACC-A
AAGCAAGCATGTCCAGCTGACCTCAGGGTAAAGCA-------------------------
----------AGGATG-ATATATGG-ATAACCGTGGTAA-TTCT--GAGGCTAA-TA-CA
TGA--CAAAGATCCCAGGTTGTTGGGGCCTCCTGGTCTTCGGACCGGGGGGTACCTCGGC
AGCCGGGGACGCGCGAGCTTAGGCTTGGCAAAATCGG-----GAAGG---AACGCGCG
>DQ903673_Comatricha pseudoalpina 
ATGCT-TTTCCTAAAG-ATTAA-GCCAT-GC-ATGTCTTC-----GAAT-ATG-AGG-TA
GCAA----TTCTCTC--TGAATCTGCGAACGGC-TCCG-CAAA-CCAGTT-GTAAGAC-A
CAGCAGTTCCGGGCCTATCCCCTAGCTTCGCAGCCTGGGGGTA-----------------
----------GCCCAT-CTATATGG-ATAACCCTGGTAA-TTCT--GAGGCTAA-TA-CA
TGA--CACAAACAAACTTCCGTCGCCAGGGCCCTCACGGGCCTAGGCGGTGGGA------
------GGGCGTGCGAGTTAAGGCTTGGGTAA----------TCAGG---ACAGAACG
>JQ031961_Comatricha anastomosans 
ATGCT-TTTCCTAAAG-ATTAA-GCCAT-GC-ATGTCTTC-----GAAT-ATG-AGG-TA
GCAA----TTCTCTC--TGAATCTGCGAACGGC-TCCG-CAAA-CCAGTT-GTAAGAC-A
CAGCAGTCCCGGGCCTATCCCCTAGCTTCGCGGCCGGGGGGTA-----------------
----------GCCCAT-CTATATGG-ATAACCCTGGTAA-TTCT--GAGGCTAA-TA-CA
TGA--CACAATCAAACTTCCGTCGCCAGGGCCCTCACGGGCCTAGGCGGTGGGA------
------GGGCGTGCGAGTTAAGGCTTGGGTAA----------TCAGG---ACAGAACG
>DQ903684_Comatricha sinuatocolumellata 
ATGCT-TTTCCTAAAG-ACTAA-GCCAT-GC-ATGTCTTC-----GAAT-AAG-AGG--T
GCAA----TTCTCTC--TGAATCTGCGAACGGC-TCCG-AAAA-ACAGTT-GTAAGAT-C
TAGCAGGTCCCGGCCGACACCAGGCCCCTCACGGGGTCGAGGACGGCC------------
----------ACCTTT-ATATATGG-ATAACCGTGGTAA-TTCT--GAGGCTAA-TA-CA
CGA--TCAACACTTTCTGCTGCTTGGGCCTTCATTGGCCTGGGCGGTGGGG---------
------GGCTGTGCACCACAAGGCTAGGTTAA----------TCCGG---AAAGAATG
>JQ031957_Brefeldia maxima 
ATGCT-TTTCCTAAAG-ATTAA-GCCAT-GC-ATGCCTTC-----GAAT-AAG-AGG-TT
GCAA----TTCTCTC--TGAATCTGCGAACGGC-TCCG-CAAA-CCAGTT-GTAAGAT-C
TAGCAGGTCCCGGCGTGGGGCCCCCGCTTTCGGGCGGGGATCCTG---------------
----------CGCCAT-CTATATGG-ATACCCGTGGTAA-TTCT--GAGGCTAA-TA-CA
TGA--CAACAAACTTCTGTCGCCAGCGGCCTTTCGAGGCTGCGGGTGGTGGGG-------
------GGATGTGTGAGCCAAGGCTTGGTAGA----------CTG-G---ATAGAACG
>DQ903683_Comatricha nigra 
ATGCT-TTTCCTAAAG-ATTAA-GCCAT-GC-ATGCCTTC-----GAAT-AAG-AGG-AA
GCAA----TTCTCTC--TGAATCTGCGAACGGC-TCCG-CAAA-CCAGTT-GTAAACA-G
AGGCAAGTCCCGCTCTTGATTGGCCCTTTCGGGGGCTGGTCC------------------
----------TGGGCATTTATATGG-ATACCCGTGGTAA-TTCT--GAGGCTAA-TA-CA
TGA--CAATAATACCCTGCCGTCGGTCTGCCGGTGCCCCTCGGGGTGCC-----------
------GGATGTGATTGGTGGCGGGGGAC-------------GCGCG---ACATATGG
>Stemonitis clade

>DQ903682_Macbrideola oblonga 
----T-TTTCCTAAAG-ATTAA-GCCAT-GC-ATGTCTTC-----GAAT-AAG-AGG-AA
GCAA----TTCTCTC--TGAATCTGCGAACGGC-TCCG-CAAA-CCAGTT-GTAAACC-A
TAGCAGGGTACCCTGGGCGTCTGCTGCTTCACGGCGGTGGGCGCC---------------
----------CATACA-TTATATGG-ATAACCGTGGTAA-TTCT--GAGGCTAA-TA-CA
TGA--CAAACACACCCGTGTCCCGGCCTAAAAAACTGGGGCGCGGG--------------
------GAATGTGCGCGACTAAGCTACGTTTGGCTAAGG---CGACC---CTGGCGAG
>AY842031_Amaurochaete comata 
----T-TTTCCTAAAG-ATTAA-GCCAT-GC-ATGTCTAA-----GACA-ATG-AGG-AA
GCAA----TTCTCTC--TGAATCTGCGAACGGC-TCTG-CAAA-CCAGTT-GTAAACC-T
AAGCAAGTCCGCCCTCGGCTCGATTCCCTCACGGGATAGGACC-----------------
----------GGGGGC-TTATATGG-ATAACCGTGGTAA-TTCT--GAGGCTAA-TA-CA
TGA--CATAACGCACCTCTCCGCTTAGGGCTCCGGTTCCGGGCGGCAAG-----------
------GGACGCGCGATTACTGGCTTGATATTA---------TCGTG---AAAGAACG
>AY230188_Symphytocarpus impexus 
ATGCT-TTTCCCAAAG-ACTAA-GCCAT-GC-ATGTCC-------GACT-AAG-AGG-AA
GCAA----TTCTCTC--TGAATCTGCGAACGGC-TCCG-CAAA-CCAGTT-GTAAACC-C
AAGCACAGTCCCGCCCGGCTTCAGCAATGGAGC---------------------------
----------CGGGCA-CTATATGG-ATAACCGTGGTAA-TTCT--GAGGCTAA-TA-CA
TGA--CAAAAACCTGCCAAGCCGGGGCAACCTGGCGAAGCGGG-----------------
------GGACGCGCGGCAAAATTGCTGGAAAACC--------ACACG---AAAGAACG
>AY145528_Stemonitis axifera 
ATGCT-TTTCCTAAAG-ATTAA-GCCAT-GC-ATGCCTAA-----GACT-ATG-AGG-AA
GCAA----TTCTCTC--TGAATCTGCGAACGGC-TCCG-CAAA-CCAGTT-GTAAACC-A
TAGCAGTGTTCCGCCCGGCTTCAGCAATGGAGT---------------------------
----------CGGGCA-TTATATGG-ATAACCGTGGTAA-TTCT--GAGGCTAA-TA-CA
TGA--CACACATAACCTGGCGGGCTGGGGCAACCCGGCTTGCTGGG--------------
------GGACGTGCGATTCAGCAGTGCTATAACAAATA----ACGGG---AATGAGCG
>AY321107_Stemonitis sp A1K
ATGCT-TTTCCTAAAG-ATTAA-GCCAT-GC-ATGCCTAA-----GACT-ATG-AGG-AA
GCAA----TTCTCTC--TGAATCTGCGAACGGC-TCCG-CAAA-CCAGTT-GTAAACC-A
TAGCAGCGTTCCGCCCGGCTTCAGCAATGGAGC---------------------------
----------CGGGCA-TTATATGG-ATAACCGTGGTAA-TTCT--GAGGCTAA-TA-CA
TGA--CACACCAACCTGCCGGGCTGGGGGCAACTCCGGCTAGGTGGG-------------
------GGACGTGCAAACTCCCATTGCTATAACAAAA-----CCACG---AATGAATG
>AY321109_Stemonitis aff flavogenita
ATGCT-TTTCCTAAAG-ATTAA-GCCAT-GC-ATGCCTAA-----GACT-ATG-AGG-AA
GCAA----TTCTCTC--TGAATCTGCGAACGGC-TCCG-CAAA-CCAGTT-GTAAACC-C
TAGCAGCGTTCCGCCCGGCTTCAGCAATGGGCC---------------------------
----------CGGGCA-TTATATGG-ATAACCGTGGTAA-TTCT--GAGGCTAA-TA-CA
TGA--CACACTAACCCGTCGGGCTGGGGGCAACCTCGGCTTGGTGGG-------------
------GGACGTGCGATAAACACCGGCTACAATTAAAAATA-CCGCG--AAAAGGACG
>AF239229_Stemonitis flavogenita 
ATGCT-TTTCCTAAAG-ATTAA-GCCAT-GC-ATGCCTAA-----GACT-ATG-AGG-AA
GCAA----TTCTCTC--TGAATCTGCGAACGGC-TCCG-CAAA-CCAGTT-GTAAACC-A
TAGCAGCGTTCCGCCCGGCTTCAGCAATGGGGC---------------------------
----------CGGGCA-TTATATGG-ATAACCGTGGTAA-TTCT--GAGGCTAA-TA-CA
TGA--CACACTAACCCGTCGGGCTGGGGGCAACCTCGGCTTGGTGGG-------------
------GGACGTGCGATAAACACCGGCTACAATTAAAAATA-CCGCG--AAAAGGACG
>AF411290_Undetermined Stemonitidae EJC
ATGCT-TTTCCTAAAG-ATTAA-GCCAT-GC-ATGTCTAA-----GACT-AAG-AGG-AA
GCAA----TTCTCTC--CGAATCTGCGAACGGC-TCCG-CAAA-CCAGTT-GTAAACC-A
TAGCANGGCTGAGCTCGGCGAACCCTCGGGTGAGC-------------------------
----------CGGGCA-TTATATGG-ATAACCGTGGTAA-TTCT--GAGGCTAA-TA-CA
TGA--CAAACCGAACCGTCCTCGGCTTTCGGGCTGGGGGCGG------------------
------GAACGGTGTGAAGCACAGTAATCTGGGGAATTCA--TCGTG---AAAGAACG
>HQGCXQM01CA32F_SEG30
ATGCT-TTTCCTAAAG-ATTAA-GCCAT-GC-ATGTCTAA-----GACT-AAG-AGG-AA
GCAA----TTCTCTC--TGAATCTGCGAACGGC-TCCG-CAAA-CCAGTT-GTAAACC-G
TAGCAAGGCTGAACCGGTGAAACCCTCGGGCGGTAG------------------------
----------CCGGCG-AAATAAGG-ATAACCCTGGTAA-TTCT--GAGGCTAA-TA-CT
TGA--CAAACCGAACCGTCCTCGGCGCTCGCGCTGGGGGCGG------------------
------GAACGTGCGATGTTAAAAGCTGGGATCTTA------TCATG---AATGAACG
>HQGCXQM04JZE5B_HEG23
ATGCT-TTTCCTAAAG-ATTAA-GCCAT-GC-ATGTCTAA-----GACT-AAG-AGG-AA
GCAA----TTCTCTC--TGAATCTGCGAACGGC-TCCG-CAAA-CCAGTT-GCAAACC-A
TAGCAAGGCTGAACCGGTGAAACCCTCGGGCGGTAG------------------------
----------CCGGTG-AAATAAGG-ATAACCCTGGTAA-TTCTA-GAGGCTAA-TA-CT
TGA--CAAACCGAACCGTCCTCGGCGCTCGCGCTGGGGGCGG------------------
------GAACGTGCGATGTTAAAAGCTGGGATCTTA------TCATG---AATGAACG
>HQGCXQM01B857T_SEG31
ATGCT-TTTCCTAAAG-ATTAA-GCCAT-GC-ATGCCTAA-----GACT-ATG-AGG-AA
GCAA----TTCTCTC--TGAATCTGCGAACGGC-TCCG-CAAA-CCAGTT-GTAAACC-A
TAGCAGTGTTCCGCCCGGCTTCAGCAATGGGGT---------------------------
----------CGGGCA-TTATATGG-ATAACCGTGGTAA-TTCT--GAGGCTAA-TA-CA
TGA--CACACCAACTCGGCGGGCTGGGGGACAACCGGCTTGCTGG---------------
------GGACGTGCGATCAGCAATGCTATAACGAACA-----TCGGG----ATGAGCG
>HQGCXQM02D7PED_AEG03
ATGCT-TTTCCTAAAG-ATTAA-GCCAT-GC-ATGCCTAA-----GACT-ATG-AGG-AA
GCAA----TTCTCTC--TGAATCTGCGAACGGC-TCCG-CAAA-CCAGTT-GTAAACC-A
TAGCAGCGTTCCGCCCGGCTTCAGCATGGAGC----------------------------
----------CGGGCA-TTATATGG-ATAACCGTGGTAA-TTCT--GAGGCTAA-TA-CA
TGA--CACACAACCTGCCGGGCTGGGGGCAACTCCGGCTAGGTGGG--------------
------GGACGTGCTATGGTAACAACGGGTACAGA-------GGATT---AGGGTTCG
>HQ4TV3T01BEU53_AEG37
ATGCT-TTTCCTAAAG-ATTTA-GCCAT-GC-ATGCCTAA-----GACT-ATG-AGG-AA
GCAA----TTCTCTC--TGAATCTGCGAACGGC-TCCG-CAAA-CCAGTT-GTAAACC-A
TAGCAGTGTTCCGCCCGGCTTCAGCAATGGGGT---------------------------
----------CGGGCA-TTATATGG-ATAACCGTGGTAA-TTCT--GAGGCTAA-TA-CA
TGA--CACACTAACCCTGGCGGGCTGGGGCAACCCGGCTTGCTGGG--------------
------GGACGTGCGAAATCGGCAATGCTATAACGAACAA--TCGGG---AATGAGCG
>HQGCXQM04JU54Y_HEG28
ATGCT-TTTCCTAAAG-ATTAA-GCCAT-GC-ATGCCTAA-----GACT-ATG-AGG-AA
GCAA----TTCTCTC--TGAATCTGCGAACGGC-TCCG-CAAA-CCAGTT-GTAAACC-A
TAGCAGTGTTCCGCCCGGCTTCAGCAACGGGGT---------------------------
----------CGGGCA-TTATATGG-ATAACCGTGGTAA-TTCT--GAGGCTAA-TA-CA
TGA--CACACTAACTTGGCGGGCTGGGGGCAACCCGGCTTGCTGGG--------------
------GGACGTGCGAAATCAGCAATGCTATAACGAACA---TCGGG---AATGAGCG
>HQGCXQM01B7KQX_SEG30
ATGCT-TCTCCTAAAG-ACTAA-GCCAT-GC-ATGCCTAA-----GACT-ATG-AGG-AA
GCAA----TTCTCTC--TGAATCTGCGAACGGC-TCCG-CAAA-CCAGTT-GCAAACC-A
TAGCAGTGTTCCGCCCGGCTTCAGCAATGGGGT---------------------------
----------CGGGCA-TTATATGG-ATAACCGTGGTAA-TTCT--GAGGCTAA-TA-CA
TGA--CACACCAACTCGGCGGGCTGGGGGCAACCCGGCTTGCTGG---------------
------GGACGTGCGGAATCAGCAATGCTATAACGAACA---TCGGG---AATGAGAC
>HQGCXQM02EDQ1P_AEG17
ATGCT-TCTCCTAAAG-ACTAA-GCCAT-GC-ATGTCTTC-----GAAT-AAG-AGG-AA
GCAA----TTCTCTC--TGAATCTGCGAACGGC-TCCG-CAAA-CCAGTT-GTAAACC-A
TAGCAGTGTTCCGCCCGGCTTCAGCAATGGGGT---------------------------
----------CGGGCA-TTATATGG-ATAACCGTGGTAA-TTCT--GAGGCTAA-TA-CA
TGA--CACACTAACCTGGCGGGCTGGGGGCAACCCGGCTTGCTGGG--------------
------GGACGTGCGAAATCAGCAATGCTATAACGAACA---TCGGG---AATGAGCG
>HQGCXQM04H4EPE_HEG17
ATGCT-TCTCCTAAAG-ACTAA-GCCAT-GC-ATGTCTTC-----GAAT-AAG-AGG-AA
GCAA----TTCTCTC--TGAATCTGCGAACGGC-TCCG-CAAA-CCAGTT-GTAAACC-A
TAGCAGTGTTCCGCCCGGCTTCAGCAATGGGGT---------------------------
----------CGGGCA-TTATATGG-ATAACCGTGGTAA-TTCT--GAGGCTAA-TA-CA
TGA--CACACTAACCTGGACGGGCTGGGGGCAACCCGGGCTTGCTGGG------------
------GGACGTGCGAAATCAGCAATGCTATAACGAACA---TCGGG---AATAGAGC
>HQGCXQM04IS3PM_HEG50
ATGCT-TGTCGTAAAG-ACTAA-GCCAT-GC-ATGTCTTC-----GAAT-AAG-AGG-AA
GCAA----TTCTCTC--TGAATCTGCGAACGGC-TCCG-CAAA-CCAGTT-GTAAACC-A
TAGCAGTGTTCCGCCCGGCTTCTGCAATGGGGT---------------------------
----------CGGGCA-TTATATGG-ATAACCGTGGTAA-TTCT--GAGGCTAA-TA-CA
TGA--CACACTAACCTGGCGGCTGGGGCAACCCGGCTTGCTGGG----------------
------GGACGCGCGAAATCAGTAATGCTATAACGAGCA---TCGGG---AATGAGCG
>HQGCXQM01B4LSI_SEG30
ATGCT-TCTCCTAAAG-ACTAA-GCCAT-GC-ATGTCTTC-----GAAT-AAG-AGG-AA
GCAA----TTCTCTC--TGAATCTGCGAACGGC-TCCG-CAAA-CCAGTT-GTAAACC-A
TAGCAGTGTTCCGCCCGGCTTCAGCAATGGGGT---------------------------
----------CGGGCA-TTATATGG-ATAACCGTGGTAA-TTCT--GAGGCTAA-TA-CA
TGA--CACACTAACCTGGCGGGCTGGGGCAACCCGGCTTGCTGGG---------------
------GGACGTGCGAAATCAGCAATGCTATAACGAACA---CCGGG---AATGAGCG
>HQ4TV3T01A3EBN_HEG01
ATGCT-TCTCCTAAAG-ACTAA-GCCAT-GC-ATGTCTCC-----GAAT-AAG-AGG-AA
GCAA----TTCTCTC--TGAATCTGCGAACGGC-TCCG-CAAA-CCAGTT-GTAAACC-A
TAGCAGTGTTCCGCCCGGCTTCAGCAATGGGGT---------------------------
----------CGGGCA-TTATATGG-ATAACCGTGGTAA-TTCT--GAGGCTAA-TA-CA
TGA--CACACTAACCTGGCGGGCTGGGGCAACCCGGCTTGCTGGG---------------
------GGACGCGCGAAATCAGCAATGCTATAACGAACA---TCGGG---AATGAGCG
>HQ4TV3T01AQZP6_AEG37
ATGCT-TTTCCTAAAG-ACTAA-GCCAT-GC-ATGCCTCC-----GACT-A-G-AAG-A-
GCAA----TTCTCTC--CGAATCTGCGAACGGC-TCCG-CAAA-CCAGTT-GTAAACC-A
TAGCAGTGTTCCGCCCGGCTTCAGCAATGGGGT---------------------------
----------CGGGCA-TTATATGG-ATAACCGTGGTAA-TTCT--GAGGCTAA-TA-CA
TGA--CACACCAACTCGGCGGGCTGGGGCAACCCGGCTTGCTGG----------------
------GGACGTGCGAAATCAGCAATGCTATAACGAACA---TCGGG---AATGAGCG
>HQ4TV3T01BARH4_HEG02
ATGCT-TTTCCTAAAG-ATTAA-GCCAT-GC-ATGCCTAA-----GACT-ATG-AGG-AA
GCAA----TTCTCTC--TGAATCTGCGAACGGC-TCCG-CAAA-CCAGTT-GTAAACC-A
TAGCAGTGTTCCGCCCGGCTTCAGCAATGGGGT---------------------------
----------CGGGCA-TTATATGG-ATAACCGTGGTAA-TTCT--GAGGCTAA-TA-CA
TGA--CACACTAACCTGGCGGGCTGGGGCAACCCGGCTTGCTGGG---------------
------GGACGTGCGAAATCAGCAATGCTATAACGAACA---TCGGG---AATGAGCG
>HQ4TV3T01AW391_AEG45
ATGCT-TTTCCTAAAG-ATTAA-GCCAT-GC-ATGCCTAA-----GACT-ATG-AGG-AA
GCAA----TTCTCTC--TGAATCTGCGAACGGC-TCCG-CAAA-CCAGTT-GTAAACC-A
TAGCAGTGTTCCGCCCGGCTTCAGCAATGGGGT---------------------------
----------CGGGCA-TTATATGG-ATAACCGTGGTAA-TTCT--GAGGCTAA-TA-CA
TGA--CACACTAACCTGGCGGGCTGGGGCAACCCGGCTTGCTGGG---------------
------GGACGTGCGAAATCAGCAATGCTATAACGAACA---TCGGG---AATGAGCG
>HQGCXQM04IMLHZ_HEG23
ATGCT-TTTCCTAAAG-ATTAA-GCCAT-GC-ATGCTAA------GACT-ATG-AGG-AA
GCAA----TTCTCTC--TGAATCTGCGAACGGC-TCCG-CAAACCTAGTT-GTAAACC-A
TAGCAGTGTTCCGCCCGGCTTCAGCAATGGGGT---------------------------
----------CGGGCA-TTATATGGTATAACCGTGGTAA-TTCT--GAGGCTAA-TA-CA
TGA--CACTACTAACCTGGCGGGCTGGGGCAACCCGGCTTGCTGG---------------
------GGACGTGCGAATCAGCAATGCTATAACGACA-----TCGGG---AATGAGCG
>HQGCXQM01AS6XZ_SEG32
ATGCT-TTTCCTAAAG-ATTAA-GCCAT-GC-ATGCCTAA-----GACT-ATG-AGG-AA
GCAA----TTCTCTC--TGAATCTGCGAACGGC-TCCG-CAAA-CCAGTT-GTAAACC-A
TAGCAGTGTTCCGCCCGGCTTCAGCAATGGAGT---------------------------
----------CGGGCA-TTATATGG-ATAACCGTGGTAA-TTCT--GAGGCTAA-TA-CA
TGA--CACACATAACCTGGCGGGCTGGGGCAACCCGGCTTGCTGGG--------------
------GGACGTGCGATTCAGCAGTGCTATAACGAATA----TCGGG---AATGAGCG
>HQGCXQM01A75VJ_SEG06
ATGCT-TCTCCTAAAG-ATTAA-GCCAT-GC-ATGCCTAA-----GACT-ATG-AGG-AA
GCAA----TTCTCTC--TGAATCTGCGAACGGC-TCCG-CAAA-CCAGTT-GTAAACC-A
TAGCAGTGTTCCGCCCGGCTTCAGCAATGGAGT---------------------------
----------CGGGCA-TTATATGG-ATAGCCGTGGTAA-TTCT--GAGGCTAA-TA-CA
TGA--CACACATAACCTGGCGGGCTGGGGCGAACCCGGCTTGCTGGGG------------
------GGCGGTGCGATTCAGCAGTGCTATACAAATA-----TCGGG---AATGAGCG
>HQGCXQM01BEFGB_SEG12
ATGCT-TTTCCTAAAG-ATTAA-GCCAT-GC-ATGCCTAA-----GACT-ATG-AGG-AA
GCAA----TTCTCTC--TGGATCTGCGAACGGC-TCCG-CAAA-CCAGTT-GTAAACC-A
TAGCAGTGTTCCGCCCGGCTTCAGCAATGGAGT---------------------------
----------CGGGCA-TTATATGG-ATAACCGTGGTAA-TTCT--GAGGCTAA-TA-CA
TGA--CACACATAACCTGGCGGGCTGGGGACAACCCGGCTTGCGTGGG------------
------GGACGTGCGATTCAGCAGTGCTATAACAAATAC---TCGGG---AATGAGCG
>HQGCXQM02C59VE_AEG14
ATGCT-TTTCCTAAAG-ATTAA-GCCAT-GC-ATGCCTAA-----GACT-ATG-AGG-AA
GCAA----TTCTCTC--TGAATCTGCGAACGGC-TCCG-CAAA-CCAGTT-GTAAACC-A
TAGCAGTGTTCCGCCCGGCTTCAGCAATGGAGT---------------------------
----------CGGGCA-TTATATGG-ATAACCGTGGTAA-TTCT--GAGGCGTAATA-CA
TGA--CACGACATAACCTGGCGGGCTGGGGCAACCCGGACTTGCTGGG------------
------GGACGTGCGATTCAGCAGTGCGTAGTAACAAATA--TCGGG---AATGAGCG
>HQGCXQM02DLZOS_AEG14
ATGCT-TTTCCTAAAG-ATTAA-GCCAT-GC-ATGCCTAA-----GACT-ATG-AGG-AA
GCAA----TTCTCTC--TGAATCTGCGAACGGC-TCCG-CAAA-CCAGTT-GTAAACC-A
TAGCAGTGTTCCGCCCGGCTTCAGCAATGGAGT---------------------------
----------CGGGCA-TTATAATGGATAACCGTGGTAATTACT--GAGGCTAA-TA-CA
TGA--CACACATAACCTGGCGGGACTGGGGGCAACCCGGCTTAGCTGGG-----------
------GGACGTGCGATTCAGCAGTGCTATAACAAATA----TCGGG---AATGAGCG
>HQ4TV3T01B5K6D_AEG38
ATGCT-TTTCCTAAAG-ATTAA-GCCAT-GC-ATGCCTAA-----GACT-ATG-AGG-AA
GCAA----TTCTCTC--TGAATCTGCGAACGGC-TCCG-CAAA-CCAGTT-GTAAACC-A
TTGCAGTGTTCCGCCCGGCTTCAGCAATGGAGT---------------------------
----------CGGGCA-TTATATGG-ATAACCGTGGTAA-TTCT--GAGGCTAA-TA-CA
TGA--CACACATAACCTGGCGGGCTGGGGCAACCCGGCTTGCTGGG--------------
------GGACGTGCGATTCAGCAGTGCTATAACAAATA----TCGGG---AATGAGCG
>HQGCXQM01BBQHT_SEG26
ATGCT-TCTCCTAAAG-ACTAA-GCCAT-GC-ATGCCTCC-----GAAT-AAG-AAG-AA
GCAA----TTCTCTC--TGAATCTGCGAACGGC-TCCG-CAAA-CCAGTT-GTAAACC-A
TAGCAGTGTTCCGCCCGGCTTCAGCAATGGAGT---------------------------
----------CGGGCA-TTATATGG-ATAACCGTGGTAA-TTCT--GAGGCTAA-TA-CA
TGA--CACACATAACCTGGCGGGCTGGGGCAACCCGGCTTGCTGGG--------------
------GGACGTGCGATTCAGCAGTGCTATAACAAATA----TCGGG---AATGAGCG
>HQGCXQM04JKHI8_HEG49
ATGCT-TCTCCTAAAG-ACTAA-GCCAT-GC-ATGCCTAA-----GACT-ATG-AGG-AA
GCAA----TTCTCTC--TGAATCTGCGAACGGC-TCCG-CAAA-CCAGTT-GTAAACC-A
TAGCAGTGTTCCGCCCGGCTTCAGCAATGGAGT---------------------------
----------CGGGCA-TTATATGG-ATAACCGTGGTAA-TTCT--GAGGCTAA-TA-CA
TGA--CACACATAACTTGGCGGGCTGGGGCAACCCGGCTTGCTGGG--------------
------GGACGTGCGATTCAGCAGTGCTATAACAAATA----TCGGG---AATGAGCG
>HQ4TV3T01BHIN5_HEG04
ATGCT-TCTCCTAAAG-ACTAA-GCCAT-GC-ATGCCTAA-----GACT-ATG-AGG-AA
GCAA----TTCTCTC--TGAATCTGCGAACGGC-TCCG-CAAA-CCAGTT-GTAAACC-A
TAGCAGTGTTCCGCCCGGCTTCAGCAATGGAGT---------------------------
----------CGGGCA-TTATATGG-ATAACCGTGGTAA-TTCT--GAGGCTAA-TA-CA
TGA--CACACCGAAACCGGCAAGCCGGGGCAACCTGGCCGGCCGGA--------------
------GGACGTGCGATCGGCATGCTATACAAGACA------TCGGG---AATGAGCG
>HQGCXQM01A8U2N_SEG30
ATGCT-TCTCCTAAAG-ACCAA-GCCAT-GC-ATGTCTTC-----GAAT-AAG-AGG-AA
GCAA----TTCTCTC--TGAATCTGTGGACGGC-TCCG-CAAA-CCAGTT-GTAAACC-A
TAGCAGCGTTCCGCCCGGCTTCAGCAATGGAGT---------------------------
----------CGGGCA-TTATATGG-ATAACCGTGGTAA-TTCT--GAGGCTAA-TA-CA
TGA--CACACCGAAACCGGCAAGCCGGGGCAACCTGGCCGGCCAGA--------------
------GGACGTGCGATCGGCATGCTATACAAGACA------TCGGG---AATGAGCG
>HQGCXQM02ECZ1P_SEG39
ATGCT-TTTCCTAAAG-ATTAA-GCCAT-GC-ATGCCTAA-----GACT-ATG-AGG-AA
GCAA----TTCTCTC--TGAATCTGCGAACGGC-TCCG-CAAA-CCAGTT-GTAAACC-A
TAGCAGCGTTCCGCCCGGCTTCAGCAATGGAGT---------------------------
----------CGGGCA-TTATATGG-ATAACCGTGGTAA-TTCT--GAGGCTAA-TA-CA
TGA--CACACCGAAACCGGCAAGCCGGGGCAACCTGGCCGGCCGGA--------------
------GGACGTGCGATCGGCATGCTATACAAGACA------TCGGG---AATGAGCG
>HQGCXQM02DKRO4_AEG03
ATGCT-TTTCCTAAAG-ATTAA-GCCAT-GC-ATGCCTAA-----GACT-ATG-AGG-AA
GCAA----TTCTCTC--TGAATCTGCGAACGGC-TCCG-CAAA-CCAGTT-GTAAACC-A
TAGCAGCGTTCCGCCCGGCTTCAGCAATGGAGT---------------------------
----------CGGGCA-TTATATGG-ATAACCGTGGTAA-TTCT--GAGGCTAA-TA-CA
TGA--CACACCGAAACCGGCAAGCCGGGGCAACCTGGCCGGCCGGA--------------
------GGACGTGCGATCGGCATGCTATACAAGACA------TCGGG---AATGAGCG
>HQGCXQM01BYK5Y_SEG33
ATGCT-TCTCCTAAAG-ATTAA-GCCAT-GC-ATGCCTAA-----GACT-ATG-AGG-AA
GCAA----TTCTCTC--TGAATCTGCGAACGGC-TCCG-CAAA-CCAGTT-GTAAACC-A
TAGCAGTGTTCCGCCCGGCTTCAGCAATGGGGT---------------------------
----------CGGGCA-TTATATGG-ATAACCGTGGTAA-TTCT--GAGGCTAA-TA-CA
TGA--CACACCAACTCGGCGGGCTGGGGGCAACCCGGCTTGCTGGGG-------------
------GACGGTGCGAATCAGCAATGCTATAACGAACA----TCGGG---AATGAGCG
>HQGCXQM04JARQO_HEG20
ATGCT-TTTCCTAAGG-ATTAA-GCCAT-GC-ATGCCTAA-----GACT-ATG-AGG-AA
GCAA----TTCTCTC--TGAATCTGCGAACGGC-TCCG-CAAA-CCAGTT-GTAAACC-A
TAGCAGTGTTCCGCCCGGCTTCAGCAATGGGGT---------------------------
----------CGGGCA-TTATATGG-ATAACCGTGGTAA-TTCT--GAGGCTAA-TA-CA
TGA--TACACCAACTCGGCGGGCTGGGGGCAACCCGGCTTGCTGGG--------------
------GGACGTGCGAATCAGCAATGCTATAACGAACA----TCGGG---AATGAGCG
>HQ4TV3T01AUEPL_AEG39
ATGCT-TTTCCTAAAG-ATTAA-GCCAT-GC-ATGCCTAA-----GACT-ATG-AGG-AA
GCAA----TTCTCTC--TGAATCTGCGAACGGC-TCCG-CAAA-CCAGTT-GTAAACC-A
TAGCAGTGTTCCGCCCGGCTTCAGCAATGGGGT---------------------------
----------CGGGCA-TTATATGG-ATAACCGTGGTAA-TTCT--GAGGCTAA-TA-CA
TGA--CACACCAACTCGGCGGGCTGGGGGCAACCCGGCTTGCTGGG--------------
------GGACGTGCGAATCAGCAATGCTATAACGAACA----TCGGG---AATGAGCG
>HQ4TV3T01B6127_AEG37
ATGCT-TTTCCTAAAG-ATTAA-GCCAT-GC-ATGCCTAA-----GACT-ATG-GGG-AA
GCAA----TTCTCTC--TGAATCTGCGAACGGC-TCCG-CAAA-CCAGTT-GTAAACC-A
TAGCAGTGTTCCGCCCGGCTTCAGCAATGGGGT---------------------------
----------CGGGCA-TTATATGG-ATAACCGTGGTAA-TTCT--GAGGCTAA-CA-CA
TGA--CACACCAACTCGGCGGGCTGGGGCAACCGGCTTGCTGGG----------------
------TGACGTGCGAATCAGCAATGCTATAACGAACA----TCGGG---AATGAGCG
>HQ4TV3T01AQM61_HEG06
ATGCT-TCTCCTAAAG-ACTAA-GCCAT-GC-ATGTCTTC-----GAAT-AAG-AGG-TA
GCAA----TTCTCTC--TGAATCTGCGAACGGC-TCCG-CAAA-CCAGTT-GTAAACC-A
TAGCAGCGTTCCGCCCGGCTTCAGCAATGGAGC---------------------------
----------CGGACA-TTATATGG-ATAACCGTGGTAA-TTCT--GAGGCTAA-TA-CA
TGA--CACACCAACCTGCCGGGCTGGGGCAACCCGGCTTGCTGGG---------------
------GGACGTGCGAATCAGCAATGCTATAACGAACA----TCGGG---AATGAGCG
>HQGCXQM04JAFXK_HEG40
ATGCT-TTTCCTAAAG-ATTAA-GCCAT-GC-ATGCCTAA-----GACT-ATG-AGG-AA
GCAA----TTCTCTC--TGAATCTGCGAACGGC-TCCG-CAAA-CCAGTT-GTAAACC-A
TAGCAGTGTTCCGCCCGGCTTCAGCAGTGGGGT---------------------------
----------CGGGCA-TTATATGG-ATAACCGTGGTAA-TTCT--GAGGCTAA-TA-CA
TGA--CACACCAACTCGGCGGGCTGGGGCAACCCGGCTTGCTGGG---------------
------GGACGTGCGAATCAGCAATGCTATACGAACA-----TCGGG---AATGAACG
>HQGCXQM01CHSKV_SEG03
ATGCT-TTTCCTAAAG-ATTAA-GCCAT-GC-ATGCCTAA-----GACT-ATG-AGG-AA
GCAA----TTCTCTC--TGAATCTGCGAACGGC-TCCG-CAAA-CCAGTT-GTAAACC-A
TAGCAGTGTTCCGCCCGGCTTCAGCAATGGGGT---------------------------
----------CGGGCA-TTATATGG-ATAACCGTGGTAA-TTCT--GAGGCTAA-TA-CA
TGA--CACACCAACTCGGCGGGCTGGGGCAACCCGGCTTGCTGGG---------------
------GGACGTGCGAATCAGCAATGCTATAACGAACA----TCGGG---AATGAGCG
>HQ4TV3T01BAEYN_HEG04
ATGCT-TTTCCTAAAG-ATTAA-GCCAT-GC-ATGCCTAA-----GACT-ATG-AGG-AA
GCAA----TTCTCTC--TGAATCTGCGAACGGC-TCCG-CAAA-CCAGTT-GTAAACC-A
TAGCAGTGTTCCGCCCGGCTTCAGCAATGGGGT---------------------------
----------CGGGCA-TTATATGG-ATAACCGTGGTAA-TTCT--GAGGCTAA-TA-CA
TGA--CACACCAACTCGGCGGGCTGGGGCAACCCGGCTTGCTGG----------------
------GGACGTGCGAATCAGCAATGCTATAACGAACA----TCGGG---AATGAGCG
>HQ4TV3T01A7RVZ_AEG38
ATGCT-TTTCCTAAAG-ATTAA-GCCAT-GC-ATGCCTAA-----GACT-ATG-AGG-AA
GCAA----TTCTCTC--TGAATCTGCGAACGGC-TCCG-CAAA-CCAGTT-GTAAACC-A
TAGCAGTGTTCCGCCCGGCTTCAGCAATGGGGT---------------------------
----------CGGGCA-TTATATGG-ATAACCGTGGTAA-TTCT--GAGGCTAA-TA-CA
TGA--CACACCAACTCGGCGGGCTGGGGCAACCCGGCTTGCTGGG---------------
------GGACGTGCGAATCAGCAATGCTATAACGAACA----TCGGG---AATGAGCG
>HQGCXQM04JPLVO_HEG39
ATGCT-TTTCCTAAAG-ATTAA-GCCAT-GC-ATGCCTAA-----GACT-ATG-AGG-AA
GCAA----TTCTCTC--TGAATCTGCGGACGGC-TCCG-CAAA-TCAGTT-GTAAACC-A
TAGCAGCGTTCCGCCCGGCTTCAGCAATGGAGC---------------------------
----------CGGGCA-TTATATGG-ATAACCGTGGTAA-TTCT--GAGGCTAA-TA-CA
TGA--CACAC-AACCTGCCGGGCTGGGGGCAACTCCGGCTAGGTGGG-------------
------GGACGTGCGAATCAGCAATGCTATAACGAACA----TCGGG---AATGAGCG
>HQ4TV3T01B8KD1_HEG04
ATGCT-TTTCCTAAAG-ATTAA-GCCAT-GC-ATGCCTAA-----GACT-ATG-AGG-AA
GCAA----TTCTCTC--TGAATCTGCGAACGGC-TCCG-CAAA-CCAGTT-GTAAACC-A
TAGCAGCGTTCCGCCCGGCTTCAGCAATGGAGT---------------------------
----------CGGGCA-TTATATGG-ATAACCGTGGTAA-TTCT--GAGGCTAA-TA-CA
TGA--CACACTAACCCGTCGGGCTGGGGGCAACCTCGGCTTGGTGGG-------------
------GGACGTGCGATAAACACCGGCTACAATTAAAAATA-CCGCG--AAAAGGACG
>HQGCXQM02DIJAF_AEG06
ATGCT-TTTCCTAAAG-ATTAA-GCCAT-GC-ATGCCTAA-----GACT-ATG-AGG-AA
GCAA----TTCTCTC--TGAATCTGCGAACGGC-TCCG-CAAA-CCAGTT-GTAAACC-A
TAGCAGCGTTCCGCCCGGCTTCAGCAATGGGGC---------------------------
----------CGGGCA-TTATATGG-ATAACCGTGGTAA-TTCT--GAGGCTAA-TA-CA
TGA--CACACTAACCCGTCGGGCTGGGGGCAACCTCGGCTTGGTGG--------------
------GGACGTGCGAATCAGCAATGCTATAACGAACA----TCGGG---AATGAGCG
>HQGCXQM01AN3H6_SEG37
ATGCT-TCTCCTAAAG-ACTAA-GCCAT-GC-ATGCTCT------GAAT-ATG-AGG-AA
GCAA----TTCTCTC--TGAATCTGCGAACGGC-TCCG-CAAA-CCAGTT-GTAAACC-A
TAGCAGTGTTCCGCCCGGCTTCAGCAATGGAGT---------------------------
----------CGGGCA-TTATATGG-ATAACCGTGGTAA-TTCT--GAGGCTAA-TA-CA
TGA--CACACTAACCCGTCGGGCTGGGGGCAACCTCGGCTTGGTGGG-------------
------GGACGTGCGATAAACACCGGCTACAATTAAAAAATACCGACG-AAAAGGACG
>HQGCXQM01AH2ZK_SEG37
ATGCT-TCTCCTAAAG-ACTAA-GCCAT-GC-ATGCCTAA-----GACT-ATG-AGG-AA
GCAA----TTCTCTC--TGAATCTGCGAACGGC-TCCG-CAAA-CCAGTT-GTAAACC-A
TAGCAGCGTTCCGCCCGGCTTCAGCAATGGGGC---------------------------
----------CGGGCA-TTATATGG-ATATCCGTGGTAA-TTCT--GAGGCTAA-TA-CA
TGA--CACACTAACCCGTCGGGCTGGGGGCAACCTCGGCTTGGTGGG-------------
------GGACGTGCGATAAACACCGGCTACAATTAAAAATA-CCGCG--AAAAGGACG
>HQ4TV3T01BGEYI_AEG34
ATGCT-TTTCCTAAAG-ATTAA-GCCAT-GC-ATGCCTAA-----GACT-ATG-AGG-AA
GCAA----TTCTCTC--TGAATCTGCGAACGGC-TCCG-CAAA-CCAGTT-GTAAACC-A
TAGCAGCGTTCCGCCCGGCTTCAGCAATGGGGC---------------------------
----------CGGGCA-TTATATGG-ATAACCGTGGTAA-TTCT--GAGGCTAA-TA-CA
TGA--CACACTAACCCGTCGGGCTGGGGGCAACCTCGGCTTGGTGGG-------------
------GGACGCGCGATAAACACCGGCTACAATTAAAAATA-CCGCG--AAAAGGACG
>HQGCXQM01BB53Z_SEG37
ATGCT-TTTCCTAAAG-ATTAA-GCCAT-GC-ATGCCTAA-----GACT-ATG-AGG-AA
GCAA----TTCTCTC--TGAATCTGCGAACGGC-TCCG-CAAA-CCAGTT-GTAAACC-A
TAGCAGTGTTCCGCCCGGCTTCAGCAATGGGGC---------------------------
----------CGGGCA-TTATATGG-ATAACCGTGGTAA-TTCT--GAGGCTAA-TA-CA
TGA--CACACCAACCTGCCGGGCTGGGGGCAACTCCGGCTAGGTGGG-------------
------GGACGTGCAAACTCCCATTGCTATAACAAAA-----CCACG---AATGAATG
>HQGCXQM04H9KHA_HEG34
ATGCT-TTTCCTAAAG-ATTAA-GCCAT-GC-ATGCCTAA-----GACT-ATG-AGG-AA
GCAA----TTCTCTC--TGAATCTGCGAACGGC-TCCG-CAAA-CCAGTT-GTAAACC-A
TAGCAGCGTTCCGCCCGGCTTCAGCAATGGAGC---------------------------
----------CGGGCA-TTATATGG-ATAACCGTGGTAA-TTCT--GAGGCTAA-TA-CA
TGA--CACACCAACCTGCCGGGCTGGGGGCAACTCCGGCTAGGTGGG-------------
------GGACGTGCAAACTCCCATTGCTATAACAAA------CCACG---AATGAATG
>HQ4TV3T01AR0B8_AEG36
ATGCT-TTTCCTAAAG-ATTAA-GCCAT-GC-ATGCCTAA-----GACT-ATG-AGG-AA
GCAA----TTCTCTC--TGAATCTGCGAACGGC-TCCG-CAAA-CCAGTT-ATAAACC-A
TAGCAGCGTTCCGCCCGGCTTCAGCAATGGAGC---------------------------
----------CGGGCA-TTATATGG-ATAACCGTGGTAA-TTCT--GAGGCTAA-TA-CA
TGA--CACACCAACCTGCCGGGCTGGGGGCAACTCCGGCTAGGTGGG-------------
------GGACGTGCAAACTCCCATTGCTATAACAAAA-----CCACG---AATGAATG
>HQGCXQM02D33MQ_SEG42
ATGCT-TTTCCTAAAG-ATTAA-GCCAT-GC-ATGCCTAA-----GACT-ATG-AGG-AA
GCAA----TTCTCTC--TGAATCTGCGAACGGC-TCCG-CAAA-CCAGTT-GTAGACC-A
TAGCAGCGTTCCGCCCGGCTTCAGCAATGGAGC---------------------------
----------CGGGCA-TTATATGG-ATAACCGTGGTAA-TTCT--GAGGCTAA-TA-CA
TGA--CACACCAACCTGCCGGGCGTGGGGGCGAACTCCGGCGTAGGTGGG----------
------GGACGTGCAAACTCCCATTGCTATAACAAAA-----CCAACG--AATGAATG
>HQGCXQM01BIRZP_SEG37
ATGCT-TTTCCTAAAG-ATTAA-GCCAT-GC-CTGCCTAA-----GACT-ATG-AGG-AA
GCAA----TTCTCTC--TGAATCTGCGAACGGC-TCCG-CAAA-CCAGTT-GTAAACC-A
TAGCAGCGTTCCGCCCGGCTTCAGCAATGGAGC---------------------------
----------CGGGCA-TTATATGG-ATAACCGTGGTAA-TTCT--GAGGCTAAGTA-CA
TGA--CACACCAACCTGCCGGGCTTGGGGGGCAACTCCGGCCAGGTGG------------
------GGACGTGCAAACTCCCATTGCTATAACAAA------CCACG---AATGAATG
>HQ4TV3T01BOMQC_AEG41
ATGCT-TTTCCTAAAG-ATTAA-GCCAT-GC-ATGCCTAA-----GACT-ATG-AGG-AA
GCAA----TTCTCTC--TGAATCTGCGAACGGC-TCCG-CAAA-CCAGTT-GTAAACC-A
TAGCAGCGTTCCGCCCGGCTTCAGCAATGGAGC---------------------------
----------CGGGCA-TTATATGG-ATAACCGTGGTAA-TTCT--GAGGCTAA-TA-CA
TGA--CACACCAACCCTGCCGGGCTGGGGGGCAACTCCGGCTAGGTGGG-----------
------GGACGTGCAAACTCCCATTGCTATAACAAAA-----CCACG---AATGAATG
>HQGCXQM04JLROX_HEG34
ATGCT-TTTCCTAAAG-ATTAA-GCCAT-GC-ATGCCTAA-----GACT-ATG-AGG-AA
GCAA----TTCTCTC--TGAATCTGCGAACGGC-TCCG-CAAA-CCAGTT-GTAAACC-A
TAGCAGCGTTCCGCCCGGCTTCAGCAATGGAGC---------------------------
----------CGGGCA-TTATATGG-ATAACCGTGGTAA-TTCT--GAGGCTAA-TA-CA
TGA--CACACCAACCTGCCGGGCTGGGGGGCAACTCCGGCTAGGTGGG------------
------GGACGTGCAAACTCCCATTGCTATACAAAA------CCACG---AATGAATG
>HQGCXQM01ASPCZ_SEG02
ATGCT-TTTCCTAAAG-ATTAA-GCCAT-GC-ATGCCTAA-----GACT-ATG-AGG-AA
GCAA----TTCTCTC--TGAATCTGCGAACGGC-TCCG-CAAA-CCAGTT-GTAAACC-A
TAGCAGCGTTCCGCCCGGCTTCAGCAATGGAGC---------------------------
----------CGGGCA-TTATATGG-ATAACCGTGGTAA-TTCT--GAGGCTAA-TA-CA
TGA--CACACCAACCTGCCGGGCTGGGGGGCAACTCCGGCTAGGTGGGG-----------
------GGACGTGCAAACTCCCATTGCTATAACAAAA-----CCACG---AATGAATG
>HQ4TV3T01BOARW_AEG41
ATGCT-TTTCCTAAAG-ATTAA-GCCAT-GC-ATGCCTAA-----GACT-ATG-AGG-AA
GCAA----TCCTCTC--TGAATCTGCGAACGGC-TCCG-CAAA-CCAGTT-GTAAACC-A
TAGCAGCGTTCCGCCCGGCTTCAGCAATGGAGC---------------------------
----------CGGGCA-TTATATGG-ATAACCGTGGTAA-TTCT--GAGGCTAA-TA-CA
TGA--CACACCAACCTGCCGGGCTGGGGGGCAACTCCGGCTAGGTGGGG-----------
------GGACGTGCAAACTCCCATTGCTATAACAAAA-----CCACG---AATGAATG
>HQGCXQM02C9DRJ_SEG40
ATGCT-TCTCCTAAAG-ACTAA-GCCAT-GC-ATGTCTTC-----GAAT-AAG-AGG-AA
GCAA----TTCTCTC--TGAATCTGCGAACGGC-TCCG-CAAA-CCAGTT-GTAAACC-A
TAGCAGCGTTCCGCCCGGCTTCAGCAATGGAGC---------------------------
----------CGGGCA-TTATATGG-ATAACCGTGGTAA-TTCT--GAGGCTAA-TA-CA
TGA--CACACCAACCTGCCGGGCTGGGGGGCAACTCCGGCTAGGTGGG------------
------GGACGTGCAAACTCCCATTGCTATAACGAACA----TCGGG---AATGAGCG
>HQGCXQM02DIAAQ_AEG08
ACGCT-TCTCCTAAAG-ATTAA-GCCAT-GC-ATGCCTAA-----GACT-ATG-AGG-AA
GCAA----TTCTCTC--TGAATCTGCGAACGGC-TCCG-CAAA-CCAGTT-GTAAACC-A
TAGCAGCGTTCCGCCCGGCTTCAGCAATGGAGC---------------------------
----------CGGGCA-TTATATGG-ATAACCGTGGTAA-TTCT--GAGGCTAA-TA-CA
TGA--CACACAACCTGCCGGGCTGGGGGGCAACTCCGGCTAGGTGGG-------------
------GGACGTGGCAAAATCACATTGCTATAACAAAA----CCACGA--AATGAATG
>HQGCXQM01B8IGQ_SEG30
ATGCT-TTTCCTAAAG-ATTAA-GCCAT-GC-ATGCCTAA-----GACT-ATG-AGG-AA
GCAA----TTCTCTC--TGAATCTGCGAACGGC-TCCG-CAAA-CCAGTT-GTAAACC-A
TAGCAGCGTTCCGCCCGGCTTCAGCAATGGAGC---------------------------
----------CGGGCA-TTATATGG-ATAACCGTGGTAA-TTCT--GAGGCTAA-TA-CA
TGA--CACACAACCTGCCGGGCTGGGGGGCAACTCCGGCTAGGTGGG-------------
------GGACGTGCAAAATCACATTGCTATAACAAAA-----CCACG---AATGAATG
>HQGCXQM01BIW3E_SEG31
ATGCT-TCTCCTAAAG-ACTAA-GCCAT-GC-ATGCTCT------GAAT-ATG-AGG-AA
GCAA----TTCTCTC--TGAATCTGCGAACGGC-TCCG-CAAA-CCAGTT-GTAAACC-A
TAGCAGCGTTCCGCCCGGCTTCAGCAATGGAGC---------------------------
----------CGGGCA-TTATATGG-ATAACCGTGGTAA-TTCT-GAGGTCTAA-TA-CA
TGA--CACACAACCTGCCGGGCTGGGGGCAACTCCGGCTAGGTGGG--------------
------GGACGTGCAAAATCACATTGCTATAACAAAA-----CCACG---AATGAATG
>HQGCXQM01AYGWK_SEG30
ATGCT-TTTCCTAAAG-ATTAA-GCCAT-GC-ATGCCTAA-----GACT-ATG-AGG-AA
GCAA----TTCTCTC--TGAATCTGCGAACGGC-TCCG-CAAA-CCAGTT-GTAAACC-A
TAGCAGCGTTCCGCCCGGCTTCAGCAATGGAGC---------------------------
----------CGGGCA-TTATATGG-ATAACCGTGGTAA-TTCT--GAGGCTAA-TA-CA
TGA--CACACAACCTGCCGGGCTGGGGGCAACTCCGGCTAGGTGGG--------------
------GGACGTGCAAAATCACATTGCTATAACAAAA-----CCACG---AATGAATG
>HQ4TV3T01BOQ8B_HEG02
ATGCT-TTTCCTAAAG-ATTAA-GCCAT-GC-ATGCCTAA-----GACT-ATG-AGG-AA
GCAA----TTCTCTC--TGAATCTGCGAACGGC-TCCG-CAAA-CCAGTT-GTAAACC-A
TAGCAGCGTTCCGCCCGGCTTCAGCAATGGAGC---------------------------
----------CGGGCA-TTATATGG-ATAACCGTGGTAA-TTCT--GAGGCTAA-TA-CA
TGA--CACACAACCTGCCGGGCTGGGGGCAACTCCGGCTAGGTGGG--------------
------GGACGTGCAAAATCACATTGCTATAACAAAA-----CCACG---AATGAATG
>HQGCXQM01CHIW4_SEG06
ATGCT-TTTCCTAAAG-ATTAA-GCCAT-GC-ATGCCTAA-----GACT-ATG-AGG-AA
GCAA----TTCTCTC--TGAATCTGCGAACGGC-TCCG-CAAA-CCAGTT-GTAAACC-A
TAGCAGCGTTCCGCCCGGCTTCAGCAATGGAGC---------------------------
----------CGGGCA-TTATATGG-ATAACCATGGTAA-TTCT--GAGGCTAA-TA-CA
TGA--CAAACAAACCTGCCGGGCCGGGGGCAACTCTGGCCAGGCGGG-------------
------GGACGTGCAAAATCCCATTGCTATAAACAAAA----CCACG---AATGAATG
>HQGCXQM01AXJ6W_SEG12
ATGCT-TTTCCTAAAG-ATTAA-GCCAT-GC-ATGCCTAA-----GACT-ATG-AGG-AA
GCAA----TTCTCTC--TGAATCTGCGAACGGC-TCCG-CAAA-CCAGTT-GTAAACC-A
TAGCAGCGTTCCGCCCGGCTTCAGCAATGGAGC---------------------------
----------CGGGCA-TTATATGG-ATAACCGTGGTAA-TTCT--GAGGCTAA-TA-CA
TAA--CAAACAAACCTGCCGGGCCGGGGCAACTCTGGCCAGGCGG---------------
------GGACGTGCAAAATCCCATTGCTATAAACAAAA----CCACG---AATGAATG
>HQGCXQM02DBWXF_AEG10
ATGCT-TTTCCTAAAG-ATTAA-GCCAT-GC-ATGCCTAA-----GACT-ATG-AGG-AA
GCAA----TTCTCTC--TGAATCTGCGAACGGC-TCCG-CAAA-CCAGTT-GTAAACC-A
TAGCAGCGTTCCGCCCGGCTTCAGCAATGGAGC---------------------------
----------CGGGCA-TTATATGG-ATAACCGTGGTAA-TTCT--GAGGCTAA-TA-CA
TGA--CAAACAAACCTGCCGGCCGGGGGCAACTCTGGCCAGGCGGG--------------
------GGACGTGCAAAATCCCATTGCTATAAACAAAA----CCACG---AATGAATG
>HQGCXQM01CD2AJ_SEG06
ATGCT-TCTCCTAAAG-ACTAA-GCCAT-GC-ATGTCTTC-----GAAT-AAG-AGG-AA
GCAA----TTCTCTC--TGAATCTGCGAACGGC-TCCG-CAAA-CCAGTT-GTAAACT-A
TAGCAGCGTTCCGCCCGGCTTCAGCAATGGAGC---------------------------
----------CGGGCA-TTATATGG-ATAACCGTGGTAA-TTCT--GAGGCTAA-TA-CA
TGA--CAAACAAACCTGCCGGGCCGGGGGCAACTCTGGCCAGGCGGG-------------
------GGACGTGCAAAATCCCATTGCTATAAACAAAA----CCACG---AATGAATG
>HQGCXQM01AXDNE_SEG30
ATGCT-TCTCCTAAAG-ACTAA-GCCAT-GC-ATGCTCT------GAAT-ATG-AGG-AA
GCAA----TTCTCTC--TGAATCTGCGAACGGC-TCCG-CAAA-CCAGTT-GTAAACC-A
TAGCAGCGTTCCGCCCGGCTTCAGCAATGGAGC---------------------------
----------CGGGCA-TTATATGG-ATAACCGTGGTAA-TTCT-GAGGTCTAA-TA-CA
TGA--CACACCAACCTGCCGGCTGGGGCAACTCGGCTAGGTGGG----------------
------GGACGTGCAAACTCCCATTGCTATAACAAA------CCACG---AATGAATG
>HQ4TV3T01CAWE9_HEG01
ATGCT-TCTCCTAAAG-ACTAA-GCCAT-GC-ATGCCTTC-----GAAT-ACG-AGG-AA
GCAA----TCCTCTC--TGAATCTGCGAACGGC-TCCG-CAAA-CCAGTT-GTAAACC-A
TAGCAGCGTTCCGCCCGGCTTCAGCAATGGAGC---------------------------
----------CGGGCA-TTATATGG-ATAACCGTGGTAA-TTCT--GAGGCTAA-TA-CA
TGA--CACACCAACCTGCCGGGCTGGGGGGCAAGTTCCGGCTAGGTGGG-----------
------GGACGTGCAAACTCCCATTGCTATAGCAAAA-----CCACG---AATGAATG
>HQGCXQM04I1E05_HEG41
ATGCT-TCTCCTAAAG-ACTAA-GCCAT-GC-ATGCCTTC-----GAAT-ACG-AGG-AA
GCAA----TTCTCTC--TGAATCTGCGAACGGC-TCCG-CAAA-CCAGTT-GTAAACC-A
TAGCAGTGTTCCGCCCGGCTTCAGCAATGGGGT---------------------------
----------CGGGCA-TTATATGG-ATAACCGTGGTAA-TTCT--GAGGCTAA-TA-CA
TGA--CACACCAACCTGCCGGGCTGGGGGGGCAACTCCGGCTAGGTGGGG----------
------GGACGTGCAAACTCCCATTGCTATAACAAAA-----CCGCG---AATGAATG
>Meriderma

>DQ903668_Meriderma fuscatum 
ATGCT-TTTCCTGAAG-ACTAA-GCCAT-GC-ATGCCTTC-----GAAT-AAG-AGG-AA
GCAA----TTCTCTC--TGAATCTGCGTACGGC-TCCG-CACA-CCAGTT-GTAAAAC-A
CAGCGAGCAAGCTGGGTACCGAGGCTCGCAAGGGCGTAGGT-------------------
----------GCTCGG-CCATATGG-ATAACCCTGGTAA-TTCT--GAGGCTAA-TA-CA
CGA--CACTCACCTGCCGACTGGACCTCGGTTCGGGAAGCGGG-----------------
------GGATGTGCGACCGTTTGGGCTAATAAA---------CCGG----AAAGAGCG
>DQ903669_Meriderma aggregatum 
ATGCT-TTTCCTAAAG-ACTAA-GCCAT-GC-ATGTCTTC-----GAAT-AAG-AGG-AA
GCAA----TTCTCTC--TGAATCTGCGTACGGC-TCCG-CACA-CCAGTT-GTAAACC-A
AAGCAAGCAAGCCCGACCCCGAGGCCTTCACAGGTCAAAGG-------------------
----------GCCAGG-TTACAAGG-ATAACCCTGGTAA-TTCT--GAGGCTAA-TA-CG
TGA--CACGAACCTGTCGACTGGGGGCTTGCCCCTGGGAAGCGGG---------------
------GGATGTGCGACTATCGGGCCAAAAACAA--------CCGG----AAAGAGCG
>JQ032000_Meriderma cribrarioides 
-----------TAAAG-ACTAA-GCCAT-GC-ATGTCTTC-----GAAT-AAG-AGG-AA
GCAA----TTCTCTC--TGAATCTGCGTACGGC-TCCG-CACA-CCAGTT-GTAAACC-A
AAGCAAGCAAGCCCGGTCTCGACGCCTTTCGGGGCTAGGG--------------------
----------GCCGGG-CTACAAGG-ATAACCCTGGTAA-TTCT--GAGGCTAA-TA-CT
TGA--CACCTAACCTGTCGACTGGGTCTCGGCCCGGGAAGCGGG----------------
------GGATGTGCGACTATCGGGCCAACAAAA---------CCGG----AAAGAGCG
>DQ903671_Meriderma carestiae 
-------TTCCTAAAG-ACTAA-GCCAT-GC-ATGTCTTC-----GAAT-AAG-AGG-AA
GCAA----TTCTCTC--TGAATCTGCGTACGGC-TCCG-CACA-CCAGTT-GTAAACC-A
AAGCAAGCAAGCCCGGTCTCGACGCCTTTCGGGGCTAGAG--------------------
----------GCCGGG-CTACAAGG-ATAACCCTGGTAA-TTCT--GAGGCTAA-TA-CT
TGA--CACAGAACCTGCCGACTGGGCTTCGGTTCGGGAAGCGGG----------------
------GGATGTGCGACTATCGGGCCAACAAAA---------CCGG----AAAGAGCG
>JQ031958_Comatricha rubens 
ATGCT-TTTCCT-AAG-ACTAA-GCCAT-GC-ATGTTTTC-----GAAT-AAG-AGG-AA
GCAA----TTCTCTC--TGAATCTGCGTACGGC-TCCG-CACA-CCAGTT-GTAAACC-G
AAGCAAGCCAGACTGGTCTCGACGCCTCGCAAGGGGCTAGAG------------------
----------GCCAGT-CTACAAGG-ATAACCCTGGTAA-TTCT--GAGGCTAA-TA-CG
TGA--CACTAACCTGCTGACTGGGTTCGCTCGGGAGGCGGG-------------------
------GGATGTGCGATCGTCGGGCCAAACAAA---------CCGG----AAAGAGCG
>HQGCXQM02EKIXF_SEG43
ATGCT-TCTCCTAAAG-ACTAA-GCCAT-GC-ATGTCTTC-----GAAT-AAG-AGG-AA
GCAA----TTCTCTC--TGAATCTGCGTACGGC-TCCG-CACA-CCAGTT-GTAAACC-G
AAGCAAGCCAGACTGGTCTCGACGCCTCGCAAGGGGCTAGGG------------------
----------GCCAGT-CTACAAGG-ATAACCCTGGTAA-TTCT--GAGGCTAA-TA-CG
TGA--CACTAACCTGCTGACTGGGTTCGCTCGGGAGGCGGG-------------------
------GGATGTGCGATCGTCGGGCCAAACAAA---------CCGG----AAAGAGCG
>HQGCXQM04JUTFX_HEG33
ATGCT-TTTCCTAAAG-ACTAA-GCCAT-GC-ATGTTTTTC----GAAT-AAG-AGG-AA
GCAA----TTCTCTC--TGAATCTGCGTACGGC-TCCG-CACA-CCAGTT-GTAAACC-G
AAGCAAGCCAGACTGGTCTCGACGCCTCGCAAGGGGCTAGGG------------------
----------GCCAGT-CTACAAGG-ATAACCCTGGTAA-TTCT--GAGGCTAA-TA-CG
TGA--CACTAACCTGCTGACTGGGTTCGCTCGGGAGGCGGG-------------------
------GGATGTGCGATCGTCGGGCCAAACAAA---------CCGG----AAAGAGCG
>HQGCXQM02DL0OL_SEG49
ATGCT-TTTCCTAAAG-ACTAA-GCCAT-GC-ATGTCTTC-----GAAT-AAG-AGG-AA
GCAA----TTCTCTC--TGAATCTGCGTACGGC-TCCG-CACA-CCAGCT-GTAAACC-A
AAGCAAGCAAGCCCGGTCTCGACGCCTTTCGGGGCTAGGG--------------------
----------GCCGGG-CTACAAGG-ATAACCCTGGTAA-TTCT--GAGGCTAA-TA-CT
TGA--CACGAACCTGCTGACTGGGTCTCGGCTCGGGAGGTGGG-----------------
------GGATGTGCGACTATCGGGCCAACGAAA---------CCGG----AAAGAGCG
>HQGCXQM02E2EEP_AEG03
ATGCT-TCTCCTAAAG-ACTAA-GCCAT-GC-ATGTCTTC-----GAAT-AAG-AGG-AA
GCAA----TTCTCTC--TGAATCTGCGTACGGC-TCCG-CACA-CCAGTT-GTAAACC-A
AAGCAAGCAAGCCCGGTCTCGACGCCTTTCGGGGCTAGGG--------------------
----------GCCGGG-CTACAAGG-ATAACCCTGGTAA-TTCT--GAGGCTAA-TA-CT
TGA--CACGAACCTGCTGACTGGGTCTCGGCTCGGGAGGTGGG-----------------
------GGATGTGCGACTATCGGGCCAACGAAA---------CCGG----AAAGAGCG
>HQ4TV3T01BUAWO_HEG11
ATGCT-TTTCCTAAAG-ACTAA-GCCAT-GC-ATGTCTTC-----GAAT-AAG-AGG-AA
GCAA----TTCTCTC--TGAATCTGCGTACGGC-TCCG-CACA-CCAGTT-GTAAACC-A
AAGCAAGCAAGCCCGGTCTCGACGCCTTTCGGGGCTAGGG--------------------
----------GCCGGG-CTACAAGG-ATAACCCTGGTAA-TTCT--GAGGCTAA-TA-CT
TGA--CACGAACCTGCTGACTGGGTCTCGGCTCGGGAGGTGGG-----------------
------GGATGTGCGACTATCGGGCCAACGAAA---------CCGG----AAAGAGCG
>HQ4TV3T01AYNCM_AEG35
ATGCT-TCTCCTAAAG-ACTAA-GCCAT-GC-ATGTCTTC-----GAAT-AAG-AGG-AA
GCAA----TTCTCTC--TGAATCTGCGTACGGC-TCCG-CACA-CCAGTT-GTAAACC-A
AAGCAAGCAAGCCCGGTCTCGACGCCTTTCGGGGCTAGGG--------------------
----------GCCGGG-CTACAAGG-ATAACCCTGGTAA-TTCT--GAGGCTAA-TA-CT
TGA--CACCTAACCTGTCGACTGGGTCTCGGCCCGGGAAGCGGGG---------------
------GGATGTGCGACTATCGGGCCAACGAAA---------CCGG----AAAGAGCG
>Lamproderma and allied genera

>JQ031976_Lamproderma cacographicum 
ATGCT-TTTCCTAAAG-ATTAA-GCCAT-GC-ATGCCTTC-----GAAT-AAG-AGG-AA
GCAA----TTCTCTC--TGAATCTGCGAACGGC-TCCG-CAAA-CCAGTT-GTAAACT-C
GAGTAAACACGCTTGGCCACGGGCCCTCACGGGCCTAG----------------------
----------GCCAAG-CTACATGG-ATAACCGTGGTAA-TTCT--GAGGCTAA-TA-CA
TGA--CAGCAAGCAAGCTCGGTCCGCATCAGTTCCCTCGTGGAACCGCGGGCCGGGT---
------GGATGTGTGATTTAACGGCTTGGGAAT---------CCATG---ACAGAACG
>HQ4TV3T01BWCYU_AEG43
ATGCT-TTTCCTAAAG-ATTAA-GCCAT-GC-ATGCCTTC-----GAAT-AAG-AGG-AA
GCAA----TTCTCTC--TGAATCTGCGAACGGC-TCCG-CAAA-CCAGTT-GCAAACT-C
GAGTAAGCTCGCTTGACCACGGACCCTCACGGGTCCAG----------------------
----------GTCAAG-CTACATGG-ATAACCCTGGTAA-TTCT--GAGGCTAA-TA-CA
TGA--CAGTAAGCAAGCTCGGCCAGCATCAGTTTCCTCGGAAACCGCTGACCGGGT----
------GGACGTGTGATAAACGGCTTGGGAAA----------CCGTG---ACAGAACG
>HQ4TV3T01AWJSQ_AEG39
ATGCT-TTTCCTAAAG-ATTAA-GCCAT-GC-ATGCCTTC-----GAAT-AAG-AGG-AA
GCAA----TTCTCTC--TGAATCTGCGAACGGC-TCCG-CAAA-CCAGTT-GCAAACT-C
GAGTAAGCTCGCTTGACCACGGACCCTCACGGGTCCAG----------------------
----------GTCAAG-CTACATGG-ATAACCCTGGTAA-TTCT--GAGGCTAA-TA-CA
TGA--CAGTAAGCAAGCTCGGCCAGCATCAGTTTCCTCGTGAAACCGCTGGCCGGGT---
------GGATGTGTGATTAACGGCTTGGGAAC----------CCGTG---ACAGAACG
>HQ4TV3T01BGQ7X_AEG50
ATGCT-TTTCCTAAAG-ATTAA-GCCAT-GC-ATGCCTTC-----GAAT-AAG-AGG-AA
GCAA----TTCTCTC--TGAATCTGCGAACGGC-TCCG-CAAA-CCAGCT-GCAAACT-A
GGGCAGGCACGCCTGGTCAGGGCCCTCACGGGTCCAG-----------------------
----------GCCAGG-CTACATGG-ATAACCCTGGTAA-TTCT--GAGGCTAA-TA-CA
TGA--CAGTACGCGCGCTCGGTCGGCATCAGCTTCCCTCGTGGAAGCCGCAGGCCGGGT-
------GGACGTGTGACTTACGGCCTGGGAAT----------CCGTG---ATAGAACG
>HQ4TV3T01BSW83_HEG11
ATGCT-TTTCCTAAAG-ATTAA-GCCAT-GC-ATGCCTTC-----GAAT-AAG-AGG-AA
GCAA----TTCTCTC--TGAATCTGCGAACGGC-TCCG-CAAA-CCAGTT-GCAAACT-C
GAGTAAGCTCGCTTGACCACGGACCCTCACGGGTCCAG----------------------
----------GTCAAG-CTACATGG-ATAACCCTGGTAA-TTCT--GAGGCTAA-TA-CA
TGA--CAGTAAGCAAGCTCGGCCAGCATCAGTTTCCTCGGAAACCGCTGACCGGGT----
------GGACGTGTGATAAACGGCTTGGGAAA----------CCGTG---ACAGAACG
>HQ4TV3T01AX89Y_HEG11
ATGCT-TTTCCTAAAG-ATTAA-GCCAT-GC-ATGCCTTC-----GAAT-AAG-AGG-AA
GCAA----TTCTCTC--TGAATCTGCGAACGGC-TCCG-CAAA-CCAGTT-GCAAACT-C
GAGTAAGCTCGCTTGACCACGGACCCTCACGGGTCCAG----------------------
----------GTCAAG-CTACATGG-ATAACCCTGGTAA-TTCT--GAGGCTAA-TA-CA
TGA--CAGTAAGCAAGCTCGGCCAGCATCAGTTTCCTCGTGAAACTGCTGGCCGGGT---
------GGATGTGTGATTAACGGCTTGGGAAC----------CCGTG---ACAGAACG
>HQ4TV3T01BDKFJ_HEG09
ATGCT-TTTCCTAAAG-ATTAA-GCCAT-GC-ATGCCTCC-----GAAT-AAG-AGG-AA
GCAA----TTCTCTC--TGAATCTGCGAACGGC-TCCG-CAAA-CCAGCT-GCAAACT-A
GGGCAGGCACGCCTGGTCAGGGCCCTCACGGGTCCAG-----------------------
----------GCCAGG-CTACATGG-ATAACCCTGGTAA-TTCT--GAGGCTAA-TA-CA
TGA--CAGTACGCGCGCTCGGTCGGCATCAGCTTCCCTCGTGGAAGCCGCAGGCCGGGT-
------GGACGTGTGACTTACGGCCTGGGAAT----------CCGTG---ATAGAACG
>HQ4TV3T01BHQS5_HEG06
ACGCTTTTTCCTAAAG-ATTAA-GCCAT-GC-ATGCCTAA-----GCCT-AGG-AGGGTA
GCAA----TACTCTC--AGAATCTGCGAACGGC-TCCG-CAAA-CCAGTT-GCAAACT-C
GAGTAAGCTCGCTTGACCACGGACCCTCACGGGTCCAG----------------------
----------GTCAAG-CTACATGG-ATAACCCTGGTAA-TTCT--GAGGCTAA-TA-CA
TGA--CAGTAAGCAAGCTCGGCCAGCATCAGTTTCCTCGGAAACCGCTGACCGGGT----
------GGACGTGTGATAAACGGCTTGGGAAA----------CCGTG---ACAGAACG
>HQ4TV3T01B4FLE_HEG11
ATGCT-TTTCCTAAAG-ATTAA-GCCAT-GC-ATGCCTTC-----GAAT-AAG-AGG-AA
GCAA----TTCTCTC--TGAATCTGCGAACGGC-TCCG-CAAA-CCAGTT-GCAAACT-C
GAGTAAGCTCGCTTGACCACGGACCCTCACGGGTCCAG----------------------
----------GTCAAG-CTACATGG-ATAACCCTGGTAA-TTCT--GAGGCTAA-TA-CA
TGA-CAGTAAGCAAGGCTCGGCCAGCATCAGTTTCCTCGGAAACCGCTGGACCGGGT---
------GGACGTGTGATAAACGGCTTGGGAAA----------CCGTG---ACAGAACG
>HQ4TV3T01BS6JM_HEG05
ATGCT-TTTCCTAAAG-ATTAA-GCCAT-GC-ATGCCTTC-----GAAT-AAG-AGG-AA
GCAA----TTCTCTC--CGAATCTGCGAACGGC-TCCG-CGAA-CCAGTT-GCAAACT-C
GAGTAAGCTCGCTTGACCACGGACCCCTCACGGGGTCCAG--------------------
----------GTCAAG-CTACATGG-ATAACCCTGGTAA-TTCT--GAGGCTAA-TA-CA
TGA--CAGTAAGCAAGCTCGGCCAGCATCAGTTTCCTCGGAAACCGCTGACCGGGT----
------GGACGTGTGATAAACGGCTTGGGAA-----------CCGTG---ACAGAACG
>HQGCXQM02D8989_SEG49
ATGCT-TTTCCTAAAG-ATTAA-GCCAT-GC-ATGCCTTC-----GAAT-AAG-AGG-AA
GCAA----TTCTCTC--TGAATCTGCGAACGGC-TCCG-CAAA-CCAGTT-GCAAACT-C
GAGTAAGCTCGCTTGACCACGGACCCTCACGGGTCCAG----------------------
----------GTCAAG-CTACATGG-ATAACCCTGGTAA-TTCT--GAGGCTAA-TA-CA
TGA--CAGTAAGCAAGCTCGGCCAGCATCAGTT-CCTCGGAAACCGCTGACCGGGT----
------GGACGTGTGATAAACGGCTTGGGAAA----------CCGTG---ACAGAACG
>HQGCXQM02C9GCF_SEG49
ATGCT-TCTCCTAAAG-ACTAA-GCCAT-GC-ATGTCTTC-----GAAT-AAG-AGG-AA
GCAA----TTCTCTC--TGAATCTGCGAACGGC-TCCG-CAAA-CCAGTT-GCAAACT-C
GAGTAAGCTCGCTTGACCACGGACCCTCACGGGTCCAG----------------------
----------GTCAAG-CTACATGG-ATAACCCTGGTAA-TTCT--GAGGCTAA-TA-CA
TGA--CAGTAAGCAAGCTCGGCCAGCATCAGTTTCCTCGTGAAACCGCTGGCCGGGT---
------GAATGTGTGATTAACGGCTTGGGAAC----------CCGTG---ACAGAACG
>HQGCXQM02ECPPT_SEG49
ATGCT-TTTCCTAAAG-ATTAA-GCCAT-GC-ATGCCTAA-----GACT-ATG-AGG-AA
GCAA----TTCTCTC--TGAATCTGCGAACGGC-TCCG-CAAA-CCAGTT-GCAAACT-C
GAGTAAGCTCGCTTGACCGCGGACCCTCACGGGTCCAG----------------------
----------GTCAAG-CTACATGG-ATAACCCTGGTAA-TTCT--GAGGCTAA-TA-CA
TGA--CAGTAAGCAAGCTCGGCCAGCATCAGTTTCCTCGGAAACCGCTGTACCGGGT---
------GGACGTGTGATAAACGGCTTAGGAAA----------CCGTG---ACAGAACG
>HQGCXQM02DKGZ8_SEG39
ATGCT-TCTCCTAAAG-ACTAA-GCCAT-GC-ATGTCTTC-----GAAT-AAG-AGG-AA
GCAA----TTCTCTC--TGAATCTGCGAACGGC-TCCG-CAAA-CCAGCT-GCAAACT-A
GGGCAGGCACGCCTGGTCAGGGCCCTCACGGGTCCAG-----------------------
----------GCCAGG-CTACATGG-ATAACCCTGGTAA-TTCT--GAGGCTAA-TA-CA
TGA--CAGTACGCGCGCTCGGTCGGCATCAGCTTCCCTCGTGGAAGCCGCAGGCCGGGT-
------GGACGTGTGACTTACGGCCTGGGAAT----------CCGTG---ATAGAACG
>DQ903670_Diacheopsis metallica 
ATGCT-TCTCCTAAAG-ACTAA-GCCAT-GC-ATGCCCC------GAAT-AAG-AGG-AA
GCAA----TTCTCTC--TGAATCTGCGAACGGC-TCCG-CAAA-CCAGTT-GTAAACT-A
GAGCAAGCTAGTCTGGCGGGCTTCGGCC--------------------------------
----------TCCAGG-CGATATGG-ATAACCCTGGTAA-TTCT--GAGGCTAA-TA-CA
GGA--CCGCAAAACCGAGCAGCCCAGCAATGGATGCTCGG--------------------
------GGCTGTGCGATATGGCTTGACAATGA----------CCGGG---AAAGGACG
>JQ031973_Lamproderma arcyrioides 
ATGCT-TCTCCTAAAG-ACTAA-GCCAT-GC-ATGCCCT------GAAT-AAG-AGG-AA
GCAA----TTCTCTC--TGAATCTGCGAACGGC-TCCG-CAAA-CCAGTT-GTAAACT-A
GAGCAAGCAAGTCTGGCGGGCTTCGGCC--------------------------------
----------TCCAGG-CGATATGG-ATAACCCTGGTAA-TTCT--GAGGCTAA-TA-CA
TGA--CCGCAAAACCGGGCAGCCCAGCAATGGATGCTCGG--------------------
------GGATGTGCGATATGGCTTGACAATGA----------CCGGG---AAAGGACG
>JQ031959_Colloderma oculatum 
--------TCCTAAAG-ACTAA-GCCAT-GC-ATGCCTTC-----GAAT-AAG-AGG-AA
GCAA----TTCTCTC--TGAATCTGCGAACGGC-TCCG-CAAA-CCAGTT-GTAAACT-A
TAGCAAGCAAGCTCAGGGCCGGCTCTCACGGGCTGGC-----------------------
----------TCTGGG-CGATATGG-ATAACCCTGGTAA-TTCT--GAGGCTAA-TA-CA
TGA--CCGTAGAACCTGGAGGACTGGCCTCGGCTGGGAATCTGGG---------------
------GGATGTGCGACGTATGCTTGGTGTTT----------CCGGG---AAGGGGCG
>DQ903675_Lamproderma ovoideoechinulatum 
----T-TCTCCTAAAG-ACTAA-GCCAT-GC-ATGCCTTC-----GAAT-ACG-AGG-AA
GCAA----TTCTCTC--TGAATCTGCGAACGGC-TCCG-CAAA-CCAGTT-GTAAACT-A
TAGCAAGCAGGCTCGGGGTCGGCCTTCACGGGCTGGC-----------------------
----------CTCGGG-CGATATGG-ATAACCCTGGTAA-TTCT--GAGGCTAA-TA-CA
TGA--ACGTAGAACCCGGTTGACTAGGCCTCACGGCTAGGGATGCTGGG-----------
------GGATGTGCGATTGCAGGCTTGGGTAACT--------CCGGG---AAAGGGCG
>JQ031969_Lamproderma aeneum 
--GCT-TCTCCTAAAG-ACTAA-GCCAT-GC-ATGCCTAA-----GAAT-AAG-AGG-AA
GCAA----TTCTCTC--TGAATCTGCGAACGGC-TCCG-CAAA-CCAGTT-GTAAACT-A
TAGCAAGCAAGCCCGGGATCGGCCTTCACGGGCTGGT-----------------------
----------TCCGGG-TGATATGG-ATAACCCTGGTAA-TTCT--GAGGCTAA-TA-CA
TGA--CCGTAAAACCTAGCTGACCGGCTTCGGCTGGGATGCTGGG---------------
------GGACGTGTGATTTGGGCTTGGTAACA----------CCGGG---AAGGGGCG
>HQ687194_Lamproderma puncticulatum 
--------TCCTAAAG-ACTAA-GCCAT-GC-ATGCCTTC-----GAAT-AAG-AGG-AA
GCAA----TTCTCTC--TGAATCTGCGAACGGC-TCCG-CAAA-CCAGTT-GTAAACT-A
TAGCAAGCAAGCCTAGGACTGGCCCTCGCGGGCTGGG-----------------------
----------CCTGGG-CGATAAGG-ATAACCCTGGTAA-TTCT--GAGGCTAA-TA-CA
TGA--GCGTAAAACTCGGCTGACTGGGCTTCGGCCTGGAAAGCTGGG-------------
------GGATGTGCGAGTAATGGCTTGGGTTTTG--------CCGGG---AAAGGACG
>HQ687195_Lamproderma puncticulatum 
--------TCCTAAAG-ACTAA-GCCAT-GC-ATGCCTTC-----GAAT-AAG-AGG-AA
GCAA----TTCTCTC--TGAATCTGCGAACGGC-TCCG-CAAA-CCAGTT-GTAAACT-A
TAGCAAGCAAGCTAGGGACTGGCCCTCACGGGCTGGG-----------------------
----------CCCGGG-CGATAAGG-ATAACCCTGGTAA-TTCT--GAGGCTAA-TA-CG
TGA--ATGTACAACTCGGCCGACCGGGCTTCGGCCTGGGAAGCTGGG-------------
------GGACGTGCGTGTAATGGCTTGGGTTTTG--------CCGGG---AAAGGACG
>HQ687202_Lamproderma puncticulatum 
--------TCCTAAAG-ACTAA-GCCAT-GC-ATGCCTTC-----GAAT-AAG-AGG-AA
GCAA----TTCTCTC--TGAATCTGCGAACGGC-TCCG-CAAA-CCAGTT-GTAAACT-A
TAGCAAGCAAGCTAGGGAGTGGCCTTCACGGGCTGAG-----------------------
----------CCTGGG-CGATAAGG-ATAACCCTGGTAA-TTCT--GAGGCTAA-TA-CG
TGA--ATGTACAACTCGGTAGACCGGGCTTCGGCCTGGGAAGCTGGG-------------
------GGACGTGCGTGTAATGGCTTGGGTTTTG--------CCGGG---AAAGGACG
>HQ687198_Lamproderma columbinum 
--------TCCTAAAG-ACTAA-GCCAT-GC-ATGCCTTC-----GAAT-AGG-AGG-AA
GCAA----TTCTCTC--TGAATCTGCGAACGGC-TCCG-CAAA-CCAGTT-GTAAACT-A
GAGTGAGCTAGCTCAACGTGACCTTCGGGCTGCA--------------------------
----------GTAGGG-CGATATGG-ATACCCCTGGTAA-TTCT--GAGGCTAA-TA-CA
GGA--CCGCAAAACTTGGTCAACCGGGCTTCGGCCTGGAAGACTGAG-------------
------GGATGTGTGACCCTACGGCTTGGGTTTTAA------CCAGG---AAGGGGTG
>HQ687196_Lamproderma columbinum 
--------TCCTAAAG-ACTAA-GCCAT-GC-ATGCCTCC-----GAAT-AAG-AGG-AA
GCAA----TTCTCTC--TGAATCTGCGAACGGC-TCCG-CAAA-CCAGTT-GTAAACT-C
GAGTAAGCTAGTCCAAGGCAGCCTTCACGGGCTTC-------------------------
----------TCTGGG-CGATATGG-ATACCCCTGGTAA-TTCT--GAGGCTAA-TA-CA
GGA--CCGCAAACCTTGGCTGACCGGGCTTAGGCCTGGGAGGCTGAG-------------
------GGAGGTGTGACTCTATGGCTTGGGTTTA--------CCGGG---AAGGGGTG
>HQ687204_Lamproderma columbinum 
----------CTAAAG-ACTAA-GCCAT-GC-ATGCCTTC-----GAAT-AAG-AAA-AA
GCAA----TTCTTTC--TGAATCTGCGAACGGC-TCCG-CAAA-CCAGTT-GTAAACT-A
TAGCAAGCAAGCTTGGGGGGAAGGCCTTCGGGCTAACCT---------------------
----------CCTGGG-TTAGATGG-ATAACCGTGGTAA-TTCT--GTGGCTAA-TA-CG
TGA--CCGCAAACCTTGGGGCCCGGTTGCGGCTGGGTACCCTGAG---------------
------GGACGTGTGATCGAGGCCTGAGTTTTAACCG-----CCGGG---AAAGGGTG
>HQ687200_Lamproderma columbinum 
---------------------------------TGCCTTC-----GAAT-AGG-AGG-AA
GCAA----TTCTCTC--TGAATCTGCGAACGGC-TCCG-CAAA-CCAGTT-GTAAACT-A
TAGCAAGCAAGCTTAGGGGGATGGCCTTAACGGGCTGACTC-------------------
----------CTTAAG-CTACATGG-GTAACCCTGGTAA-TTCT--GAGGCTAA-TA-CA
TGA--TCGTAAACCTTGGGGCCTGGCTGCGGTTGGGATCCTAGG----------------
------GGGCGTGTGATTGAGGCCTGAGTTAATATG------CCAGG---AAGGGGTG
>HQ687197_Lamproderma columbinum 
--------TCCTAAAG-ACTAA-GCCAT-GC-ATGCCTTC-----GAAT-AAG-AGG-AA
GCAA----TTCTCTC--TGAATCTGCGAACGGC-TCCG-CAAA-CCAGTT-GTAAACT-A
GAGCAAGCAAGTCCAGGGGGATGGCCTTTACGGGCTGACCT-------------------
----------CCTGGG-CTACATGG-ATAACCCTGGTAA-TTCT--GAGGCTAA-TA-CA
TGA--TCGTAAACCTTGGGGCCCGGCTGCGGTTGGGATCCCTGAG---------------
------GGGCGTGTGATTGTGGCCTGAGTTAAAAATTG----CCGGG---AGGGGGTG
>HQ687199_Lamproderma columbinum 
--------TCCTAAAG-ACTAA-GCCAT-GC-ATGCCTTC-----GAAT-AAG-AGG-AA
GCAA----TTCTCTC--TGAATCTGCGAACGGC-TCCG-CAAA-CCAGTT-GTAAACT-C
GAGCAAGCTAGCCTGGGGATGGCCCTCACGGGCTGAC-----------------------
----------CCTGGG-CTACAAGG-ATAACCCTGGTAA-TCCT--GAGGCTAA-TA-CA
TGA--GCGTAAACCCTGGGAGACTGGGCCTTCGGGCCTGGGATCTTAGG-----------
------GGGCGTGCGAGTTGAGGCTTGGGTTTTG--------CTGGG---AAGGGGTG
>JQ031971_Lamproderma album 
ATGCT-TCTCCTAAAG-ACTAA-GCCAT-GC-ATGCCTTC-----GAAT-ACG-AGG-AA
GCAA----TTCTCTC--TGAATCTGCGAACGGC-TCCG-CAAA-CCAGTT-GTAAACT-A
TAGCAAGCAAGCTTGGGTCCGCCTTCGGGTGGG---------------------------
----------CCTAGG-CGATAAGG-ATAACCCTGGTAA-TTCT--GAGGCTAA-TA-CA
AGA--ACTAGACCCCTGGTCGACCGGTTTATCTGGAAGGCTGGG----------------
------GGACGTGCGATTGTGGCTTGGTATTT----------CCAGG---AAAGGGCG
>DQ903674_Lamproderma sauteri 
ATGCT-TCTCCTAAAG-ACTAA-GCCAT-GC-ATGCCTTC-----GAAT-AAG-AGG-AA
GCAA----TTCTCTC--TGAATCTGCGAACGGC-TCCG-CAAA-CCAGTT-GTAAACT-A
TAGCAAGCAAGCTCAGGGTTGGCCTTCACGGGCCGGC-----------------------
----------TCGGGG-CGATATGG-ATAACCCTGGTAA-TTCT--GAGGCTAA-TA-CA
TGA--GTGTAAACCCTGGAGGACCGGCTTCGGCTGGGAATCTGGG---------------
------GGATGTGCGATTGCAGGCTTGGTAACA---------CCGGG---AAAGGGCG
>JQ031982_Lamproderma maculatum 
ATGCT-TCTCCTAAAG-ACTAA-GCCAT-GC-ATGCCTTC-----GAAT-AAG-AGG-AA
GCAA----TTCTCTC--TGAATCTGCGAACGGC-TCCG-CAAA-CCAGTT-GTAAACT-A
TAGCAAGCAAGCTTGGGGTCGGCTCTCACGGGCTGGC-----------------------
----------TCTGGG-CGATATGG-ATAACCCTGGTAA-TTCT--GAGGCTAA-TA-CA
TGA--CCGTAACTCCTGGCAGACTGGGCTTCGGCCTGGGAAGCCGGG-------------
------GGACGTGCGATTTGAAGCTTGGTAACA---------CCGGG---AAAGGGCG
>JQ031994_Lamproderma sp nov carpatiensis
--------TCCTAAAG-ACTAA-GCCAT-GC-ATGTCTAT-----GAAT-AAG-AGG-AA
GAAA----TTCTCTC--TGAATCTGCGAACGGC-TCCG-CAAA-CCAGTT-GTAAACT-A
TAGCAAACAAGCTCAGGGTGAGGCTAGAAATGGCTCTGC---------------------
----------CCTGGG-TGATATGG-ATAACCCTGGTAA-TTCT--GAGGCTAA-TA-CA
AGA--AATTAAAGCACCCTGGCTGACTGGGCTTAGGCTTGGAAAGCTGGGTG--------
------GGATGTGTGATTGCAAGCTTGGATGAG---------CTGGG---AAAGGGCA
>JQ031967_Elaeomyxa cerifera 
ATGCT-TCTTCTAAAG-ACTAA-GCCAT-GC-ATGCCCT------GAAT-AAG-AAG-AA
GCAA----TTTTCTC--TGAATCTGCGAACGGC-TCCG-CAAA-CCAGTT-GTAAACT-A
GCGCAAGCAGCCCTTACGGAGCCCCTCGAAGGGTACTGG---------------------
----------AATGGG-CTATAAGG-ATATCCCTGGTAA-TTCT--AGGGCTAA-TA-CA
AGC--TCGTACCACCTTGATCAAGCAGCCTGACCGGCAGCGCATCGGGG-----------
------GGGCGTGTTCTATAGCTTCGGGGTGAAA--------CAGGA--TGTCGAGTA
>JQ031960_Colloderma robustum 
ATGCT-TCTCCTAAAG-ACTAA-GCCAT-GC-ATGCATAA-----GAAT-ATG-AAG-AA
GCAC----TTCTCTC--TGAATCTGCGAACGGC-TCCG-CAAA-CCAGTT-GTAAACT-A
CCGCAAGCAAATCTGTCCACGCCTTCACGGGCAAA-------------------------
----------GATCGA-TTACATGG-ATACCCCTGGTAA-TTCT--AAGGCTAA-TA-TA
TGT--CTAACGCACTCCTGTCAGCCGGGCTTCGGTCTAGCGGGCGGG-------------
------AAGGATGTATTTTTCGGCTTTGGAGGGGG-------TTGGA--ACGAGCATA
>JQ031981_Lamproderma lycopodiicola 
ATGCT-TCTCCTAAAG-ACTAA-GCCAT-GC-ATGTCTAT-----GAGT-AAG-AGG-AA
GCAA----TTCTCTC--TGAATCTGCGAACGGC-TCCG-CAAA-CCAGTT-GTAAACT-A
TCGCAAGCATTCCCAGGGTATACTTGAAAGGGTGGTGC----------------------
----------CCTGGG-TTAAATGG-ATAACCCTGGTAA-TTCT--GAGGCTAA-TA-CA
AGA--ACAAAACCATCCAGGTTGGATCAGCTCACGCTGTGATAACTTGGTGG--------
------GGATGTGTAATTGGAAAGCTTGGGAATG--------CTGGG---ACAGGATA
>JQ031995_Lamproderma sp nov muscorum
ATGCT-TCTCCTAAAG-ACTAA-GCCAT-GC-ATG-CCCG-----GAAT-ACT-ACG--A
TTAT----ATCTTTC---GAATCTGCGAACGGC-TCCG-CATA-CCAGTT-GTAAACT-A
TCGCAAGCTAGACCGGGGACGGGCTCTCTCGGGAGCCCGCC-------------------
----------TTCGGG-CTGTTAGG-ATAACCCTGGTAA-TTCT--AAGGCTAA-TA-CT
CGT--ATTAACCCCTAGTTAACCGGAAAGGCCCTTCACGGGGTCGGACTGGAAGGCTGGG
------GGACGTGTGTATAAGCTTGAGATGAA----------CCAGG---AAAGGATG
>JQ031989_Lamproderma retirugisporum 
ATGCT-TCTCCTAAAG-ACTAA-GCCAT-GC-ATGCCTAA-----GAAT-AAG-AGG-AA
GCAA----TTCTCTC--TGAATCTGCGAACGGC-TCCG-CAAA-CCAGTT-GTAAACT-A
TAGCAAGCAAGCCCGGGGCTGGCCTTCACGGGCCGGC-----------------------
----------TCCGGG-TTATATGG-ATAACCCTGGTAA-TTCT--GAGGCTAA-TA-CA
TGA--CAGTACAACCTGGCTGACTGGGCTTCGGCCTGGGATGCCGGG-------------
------GGACGTGTGATTGAGGGCTTGGTAACA---------CCGGG---AAGGGGCG
>JQ031979_Lamproderma echinosporum 
ATGCT-TCTCCTAAAG-ACTAA-GCCAT-GC-ATGCCTAA-----GAAT-AAG-AGG-AA
GCAA----TTCTCTC--TGAATCTGCGAACGGC-TCCG-CAAA-CCAGTT-GTAAACT-A
CAGCAAGCAAGCACGGGGGGTTGGCCTTCACGGGTCGGTCC-------------------
----------CTCGGG-CGATATGG-ATAACCCTGGTAA-TTCT--GAGGCTAA-TA-CA
AGA--ACGTAACCCCTGGTTGACTGAGCCCTCGCCCTCGGGTGGGGATACTTGGGAGGCT
GGG---AAGCGTGCGAGTACTAATGCGAATGAGAA-------CCGGG---AATGGGCG
>JQ031966_Diacheopsis pauxilla 
ATGCT-TCTCCTAAAG-ACTAA-GCCAT-GC-ATGCCTTC-----GAAT-ACG-AGG-AA
GCAA----TTCTCTC--TGAATCTGCGAACGGC-TCCG-CAAA-CCAGTT-GTAAACT-A
TAGCAAGCAAGCCTGGGGCCGGCCTTCACGGGCTGGC-----------------------
----------CCCGGG-CGATATGG-ATAACCCTGGTAA-TTCT--GAGGCTAA-TA-CA
TGA--ACGTAAAACCTGGCTGACCGGGCTTCGGTTTGGGAGGCTGGG-------------
------GGATGTGTGATTGCAGGCTTGGGTAAAA--------CCGGG---AAAGGGCA
>JQ031983_Lamproderma ovoideoechinulatum 
ATGCT-TCTCCTAAAG-ACTAA-GCCAT-GC-ATGCCTTC-----GAAT-ACG-AGG-AA
GCAA----TTCTCTC--TGAATCTGCGAACGGC-TCCG-CAAA-CCAGTT-GTAAACT-T
TAGCAAGCAGGCTCGGGGTTGGCCTTCACGGGCTGGC-----------------------
----------CTCGGG-CGATATGG-ATAACCCTGGTAA-TTCT--GAGGCTAA-TA-CA
TGA--ACGTAGAACCCGGTTGACTAGGCTTCACGGCTCGGGAGGCTGGG-----------
------GGATGTGTGATTGCAGGCTTGGGTAACA--------CCGGG---AAAGGGCG
>JQ031984_Lamproderma ovoideum 
ATGCT-TCTCCTAAAG-ACTAA-GCCAT-GC-ATGCCTTC-----GAAT-ACG-AGG-AA
GCAA----TTCTCTC--TGAATCTGCGAACGGC-TCCG-CAAA-CCAGTT-GTAAACT-A
TAGCAAGCAGGCTCGGGGTCGGCTCTCACGGGCTGGC-----------------------
----------TTCGGG-CGATATGG-ATAACCCTGGTAA-TTCT--GAGGCTAA-TA-CA
TGA--ACGTAAAACCTGGTTGACTGGGCTTCGGTCTGGGAGGCTGGG-------------
------GGATGTGTGATTGCAGGCTTGGGTAACA--------CCGGG---AAAGGGCG
>JQ031987_Lamproderma pulchellum 
ATGCT-TCTCCTAAAG-ACTAA-GCCAT-GC-ATGCCTTC-----GAAT-AGG-AGG-AA
GCAA----TTCTCTC--TGAATCTGCGAACGGC-TCCG-CAAA-CCAGTT-GTAAACT-A
TAGCAAGCAAGTCTGGGTCTGGCCTTCACGGGCCGGA-----------------------
----------CCTGGG-CGATATGG-ATAACCCTGGTAA-TTCT--GAGGCTAA-TA-CA
AGA--ACGTAACCCCTGGCTGACCGGCTTCGGCTGGAAGGCTGGG---------------
------GGACGTGCGATTGCGGCTTGGGTATA----------CCGGG---AAAGGGCG
>JQ031968_Lamproderma acanthosporum 
ATGCT-TCTCCTAAAG-ATTAA-GCCAT-GC-ATGCCTTC-----GAAT-AAG-AGG-AA
GCAA----TTCTCTC--TGAATCTGCGAACGGC-TCCG-CAAA-CCAGTT-GTAAACT-A
TTGCAAGCAAGCTTGGGGCTGGCCTTCACGGGCTGGC-----------------------
----------CCTGGG-CGATATGG-ATAACCCTGGTAA-TTCT--GAGGCTAA-TA-CA
CGA--ACGTATAACCTGGTGGACTGGCTTCGGCTGGGAAGCCGGG---------------
------GGACGTGCGATTGCAGGCTTGGTAACT---------CCGGG---AAAGGGCG
>HQ4TV3T01AYG5L_AEG35
ACGCT-TCTCCTAAAG-ACTAA-GCCAT-GC-ATGCCCT------GAAT-AAG-AGG-AA
GCAA----TTCTCTC--TGAATCTGCGAACGGC-TCCG-CAAA-CCAGTT-GTAAACT-A
GAGCAAGCAAGTCTGGCGGGCTTCGGCC--------------------------------
----------TCCAGA-CGATATGG-ATAACCCTGGTAA-TTCT--GAGGCTAA-TA-CA
TGA--CCGCAAAACCGGGCAGCCCAGCAATGGATGCTCGG--------------------
------GGATGTGCGATATGGCTTGACAATAA----------CCGGG---AAAGGACG
>HQ4TV3T01BBUNP_AEG45
ATGCT-TCTCCTAAAG-ACTAA-GCCAT-GC-ATGCCCT------GAAT-AAG-AGG-AA
GCAA----TTCTCTC--TGAATCTGCGAACGGC-TCCG-CAAA-CCAGTT-GTAAACT-A
GAGCAAGCAAGTCTGGCGGGCTTCGGCC--------------------------------
----------TCCAGA-CGATATGG-ATAACCCTGGTAA-TTCT--GAGGCTAA-TA-CA
TGA--CCGCAAAACCGGGCAGCCCGGCAATGGGATGCTCGG-------------------
------GGATGTGCGATATGGCTTGACAATAA----------CCGGG---AAAGGACG
>HQGCXQM02EMOD7_AEG08
ATGCT-TCTCCTAAAG-ACTAA-GCCAT-GC-ATGCCCT------GAAT-AAG-AGG-AA
GCAA----TTCTCTC--TGAATCTGCGAACGGC-TCCG-CAAA-CCAGTT-GTAAACT-A
GAGCAAGCAAGTCTGGCGGGCTTCGGCC--------------------------------
----------TCCAGA-CGATATGG-ATAACCCTGGTAA-TTCT--GAGGCTAA-TA-CA
TGA-CCGCAAAAACCGGGCAGCCCAGCAATGGATGCGTCGG-------------------
------GGATGTGCGATATGGCTTGACAATAA----------CCGGG---AAAAGACG
>HQGCXQM02C52AB_AEG18
ATGCTTCTCCCTAAAG-ACTAA-GCCAT-GC-ATGCCCT------GAAT-AAG-AGG-AA
GCAA----TTCTCCC--TGAATCTGCGAACGGC-TCCG-CAAA-CCAGTT-GTAAACT-A
GAGCAAGCAAGTCTGGTGGGCTTCGGCC--------------------------------
----------TCCAGA-CGATATGG-ATAACCCTGGTAA-TTCT--GAGGCTAA-TA-CA
TGA--CCGCAAAACCGGGCAGCCCAGCAATGGATGCTCGG--------------------
------GGATGTGCGATATGGCTTGACTATGA----------CCGGG---AAAGGGCG
>HQ4TV3T01CAOJQ_AEG43
ATGCT-TCTCCTAAAG-ACTAA-GCCAT-GC-ATGCCTTC-----GAAT-ACG-AGG-AA
GCAA----TTCTCTC--TGAATCTGCGAACGGC-TCCG-CAAA-CCAGTT-GTAAACT-A
TAGCAAGCAAGCCTGGGTCCGCCTTCGGGTGGG---------------------------
----------CTCGGG-CGATAAGG-ATAACCCTGGTAA-TTCT--GAGGCTAA-TA-CA
AGA--ACTTGACCCCCGGTCGACCGGCTTGTCTGGAAGGCTGGG----------------
------GGACGTGCGATTGTGGCTTGGTTTTT----------CCAGG---AAAGGGCG
>HQ4TV3T01B3XT4_AEG35
ATGCT-TCTCCTAAAG-ACTAA-GCCAT-GC-ATGCCTTC-----GAAT-ACG-AGG-AA
GCAA----TTCTCTC--TGAATCTGCGAACGGC-TCCG-CAAA-CCAGTT-GTAAACT-A
TAGCAAGCAAGCCTGGGTCCGCCTTCGGGTGGG---------------------------
----------CTTGGG-CGATAAGG-ATAACCCTGGTAA-TTCT--GAGGCTAA-TA-CA
GGA--ACTTGACCCCCCGGTCGACCGGCTTGTCTGGAAGGCTGGGG--------------
------GGACGTGCGATTGTGGCTTGGTTTTT----------CCAGG---AAAGGGCG
>HQ4TV3T01A1S4R_AEG50
ATGCT-TCTCCTAAAG-ACTAA-GCCAT-GC-ATGCCTTC-----GAAT-AAG-AGG-AA
GCAA----TTCTCTC--TGAATCTGCGAACGGC-TCCG-CAAA-CCAGTT-GTAAACT-A
TAGCAAGCAGGCCGCGTGCCGGCCCTCACGGGCTGGT-----------------------
----------GCGCGG-TCAGATGG-ATAACCCTGGTAA-TTCT--GAGGCTAA-TA-CA
TGA--ACGTAGAACCTAGTTGACCGGGTTTCGGCCTGGGATTCTGGG-------------
------GGATGTGTGATTGCAGGCTTGGTTTAA---------CCGGG---AATGGGCG
>HQ4TV3T01CDWGU_AEG50
ATGCT-TCTCCTAAAG-ACTAA-GCCAT-GC-ATGCCTTC-----GAAT-AAG-AGG-AA
GCAA----TTCTCTC--TGAATCTGCGAACGGC-TCCG-CAAA-CCAGTT-GTAAACT-A
TAGCAAGCAGGCCGCGTGCCGGCCCTCACGGGCTGGT-----------------------
----------GCGCGG-TCAGATGG-ATAACCCTGGTAA-TTCT--GAGGCTAA-TA-CA
TGA--ACGTAAACCTAGTTGACCGGGTTTCGGCCTGGGATTCTGGG--------------
------GGATGTGTGATTGCAGGCTTGGTTTAA---------CCGGG---AATGGGCG
>HQ4TV3T01A4N4Z_AEG30
ATGCT-TCTCCTAAAG-ACTAA-GCCAC-GT-ATGCCTCC-----GAAT-A-G-AAG-A-
GCAA----TTCTCTC--TGAATCTGCGAACGGC-TCCG-CAAA-CCAGTT-GTAAACT-A
GAGCAAGCAAGTCTGGCGGGCTTCGGCC--------------------------------
----------TCCAGA-CGATATGG-ATAACCCTGGTAA-TTCT--GAGGCTAA-TA-CA
TGA--CCGCAAAACCGGGCAGCCCAGCAATGGATGCTCGG--------------------
------GGATGTGCGATATGGCTTGACTATGA----------CCGGG---AAAGGGCG
>HQ4TV3T01A3ZNS_AEG40
ATGCT-TCTCCTAAAG-ACTAG-GCCAT-GC-ATGCCTCC-----GAAT-AAG-AGG-AA
GCAA----TTCTCTC--TGAATCTGCGAACGGC-TCCG-CAAA-CCAGTT-GTAAACT-A
AAGCAAGCAAGCTTGGGTTCGCCTTCGGGTGGG---------------------------
----------CTCAGG-CGATAAGG-ATAACCCTGGTAA-TTCT--GAGGCTAA-TA-CG
AGA--ACTAGAACCCTGGTCGACCGGCTCGTCTGGAAGGCTGGG----------------
------GGACGTGCAATTGTGGCTTGGTTTTT----------CCGGG---AAAGGGCG
>HQ4TV3T01AWJKA_AEG48
ATGCT-TCTCCTAAAG-ACTAA-GCCAT-GC-ATGCCTAA-----GAAT-AAG-AGG-AA
GCAA----TTCTCTC--TGAATCTGCGAACGGC-TCCG-CAAA-CCAGTT-GTAAACT-A
TAGCAAGCAAGCCCGGGGCTGGCCTTCACGGGCCGGC-----------------------
----------TCCGGG-TTATATGG-ATAACCCTGGTAA-TTCT--GAGGCTAA-TA-CA
TGA--CAGTACAACCTGGCTGACTGGGCTTCGGCCTGGGATGCCGGG-------------
------GGACGTGTGATTGAGGGCTTGGTAACA---------CCGGG---AAGGGGCG
>HQ4TV3T01ATIMF_AEG37
ATGCT-TTTCCTAAAG-ATTAA-GCCAT-GC-ATGCCTAA-----GACT-ATG-AGG-AA
GCAA----TTCTCTC--TGAATCTGCGAACGGC-TCCG-CAAA-CCAGTT-GTAAACT-A
GAGCAAGCAAGTCTGGCGGGCTTCGGCC--------------------------------
----------TCCAGA-CGATATGG-ATAACCCTGGTAA-TTCT--GAGGCTAA-TA-CA
TGA--CCGCAAAACCGGGCAGCCCAGCAATGGATGCTCGG--------------------
------GGATGTGCGATATGGCTTGACAATAA----------CCGGG---AAAGGGCG
>HQ4TV3T01AYSSQ_AEG35
ATGCT-TCTCCTAAAG-ACTAA-GCCAT-GC-ATGCCTCC-----GACT-A-G-AAG-A-
GCCA----TTCTCTC--CGAATCTGCGAACGGC-TCCG-CGAA-CCAGTT-GTAAACT-A
TAGCAAGCAAGCCTGGGTCCGCCTTCGGGTGGG---------------------------
----------CTTGGG-CGATAAGG-ATAACCCTGGTAA-TTCT--GAGGCTAA-TA-CA
AGA--ACTTGACCCCCGGTCGACCGGCTTGTCTGGAAGGCTGGGG---------------
------GGACGTGCGATTGTGGCTTGGTTTTT----------CCAGG---AAAGGGCG
>HQ4TV3T01A8AJJ_AEG40
ATGCT-TCTCCTAAAG-ATTAA-GCCAT-GC-ATGCCC-------GAAT-ATG-AGG-TG
ACGG-----TCTCTC--TGAATCTGCGAACGGC-TCCG-CAAA-CCAGTT-GTAAACT-A
GAGCAAGCAAGCCTGGCGGGCTTCGGCC--------------------------------
----------TCCAGA-CGATATGG-ATAACCCTGGTAA-TTCT--GAGGCTAA-TA-CA
TGA--CCGCAAAACCGGGCAGCCCAGCAATGGATGCTCGG--------------------
------GGATGTGCGATATGGCTTGACAATAA----------CCGGG---AAAGGACG
>HQ4TV3T01BRCGF_AEG46
ATGCT-TCTCCTAAAG-ACTAA-GCCAT-GC-ATGCCCT------GAAT-AAG-AGG-AA
GCAA----TTCTCTC--TGAATCTGCGAACGGC-TCCA-CAAA-CCAGTT-GTAAACT-A
GAGCAAGCAAGTCTGGCGGGCTTCGGCC--------------------------------
----------TCCAGA-CGATATGG-ATAACCCTGGTAA-TTCT--GAGGCTAA-TA-CA
CGA--CCGCAAAACCGGGCAGCCCAGCAATGGATGCTCGG--------------------
------GGATGTGCGATATGGGCTTGACAATAA---------CCGGG---AAAGGACG
>HQ4TV3T01B1MSZ_HEG03
ATGCT-TCTCCTAAAG-ACTAA-GCCAT-GC-ATGCCCT------GAAT-AAG-AGG-AA
GCAA----TTCTCTC--TGAATCTGCGAACGGC-TCCG-CAAA-CCAGTT-GTAAACT-A
GAGCAAGCAAGTCTGGCGGGCTTCGGCC--------------------------------
----------TCCAGA-CGATATGG-ATAACCCTGGTAA-TTCT--GAGGCTAA-TA-CA
TGA--CCGCAAAACCGGGCAGCCCAGCAATGGATGCTCGG--------------------
------GGATGTGCGATATGGCTTGACAATAA----------CCGGG---AA-GGACG
>HQGCXQM04JR3NV_HEG23
ATGCT-TCTCCTAAAG-ACTAA-GCCAT-GC-ATGCCTTC-----GAAT-ACG-AGG-AA
GCAA----TTCTCTC--TGAATCTGCGAACGGC-TCCG-CAAA-CCAGTT-GTAAACT-A
TAGCAAGCAAGCCTGGGTCCGCCCTCGGGTGGG---------------------------
----------CTTGGG-CGATAAGG-ATAACCCTGGTAA-TTCT--GAGGCTAA-TA-CA
AGA--ACTTGACCCCCGGTCGACCGGCTTGTCTGGAAGGCTGGG----------------
------GGACGTGCGATTGTGGCTTGGTTTTT----------CCAGG---AAAGGGCG
>HQGCXQM04JERFE_HEG23
ATGCT-TCTCCTAAAG-ACTAA-GCCAT-GC-ATGTCTTC-----GAAT-AAG-AGG-AA
GCAA----TTCTCTC--TGAATCTGCGAACGGC-TCCG-CAAA-CCAGTT-GTAAACT-A
GAGCATGCAAGTCTGGCGGGCTTCGGCC--------------------------------
----------TCCAGA-CGATATGG-ATAACCCTGGTAA-TTCT--GAGGCTAA-TA-CA
TGA--CCGCAACGCCGGGCAGCCCAGCAATGGATGCTCGG--------------------
------GGATGTGCGATATGGCTTGACAATAA----------CCGGG---AAGGTACG
>HQ4TV3T01BAEGC_HEG03
ATGCT-TTTCCTAAAG-ATTAA-GCCAT-GC-ATGCCTAA-----GACT-ATG-AGG-AA
GCAA----TTCTCTC--TGAATCTGCGAACGGC-TCCG-CAAA-CCAGTT-GTAAACT-A
GAGCAAGCAAGTCTGGCGGGCTTCGGCC--------------------------------
----------TCCAGA-CGATATGG-ATAACCCTGGTAA-TTCT--GAGGCTAA-TA-CA
TGA--CCGCAAAACCGGGCAGCCCAGCAATGGATGCTCGG--------------------
------GGATGTGCGATATGGCTTGACAATAA----------CCGGG---AAAGGACG
>HQGCXQM04H4DNN_HEG40
ATGCT-TCTCCTAAAG-ACTAA-GCCAT-GC-ATGCCTTC-----GAAT-ACG-AGG-AA
GCAA----TTCTCTC--TGAATCTGCGAACGGC-TCCG-CAAA-CCAGTT-GTAAACT-A
TAGCAAGCAAGCCTGGGTCCGCCTTCGGGTGGG---------------------------
----------CTCGGG-CGATAAGG-ATAACCCTGGTAA-TTCT--GAGGCTAA-TA-CA
AGA--ACTTGACCCCCGGTGACCGGCTTGTCTGGAAGGCTGGG-----------------
------GGACGTGCGATTGTGGCTTGGTTTTT----------CCAGG---AAAGGGCG
>HQ4TV3T01CAYBQ_HEG06
ACGCT-TTTCCTAAAG-ATTAA-GCCAT-GC-ATGCCTTC-----GAAT-AAG-AGG-AA
GCAA----TTCTCTC--TGAATCTGCGAACGGC-TCCG-CAAA-CCAGTT-GTAAACT-A
GAGCAAGCAAGTCTGGCGGGCTTCGGCC--------------------------------
----------TCCAGA-CGATATGG-ATAACCCTGGTAA-TTCT--GAGGCTAA-TA-CA
TGA--CCGCAAAACCGGGCAGCCCAGCAATGGATGCTCGG--------------------
------GGATGTGCGATATGGCTTGACTATGA----------CCGGG---AAAGGGCG
>HQ4TV3T01BZJDL_HEG06
ATGCT-TCTCCTAAAG-ACTAA-GCCAT-GC-ATGCCCT------GAAT-AAG-AGG-AA
GCAACCCCTTCTCTC--TGAATCTGCGAACGGC-TCCG-CAAA-CCAGTT-GTAAACT-A
GAGCAAGCAAGTCTGGCGGGCTTCGGCC--------------------------------
----------TCCAGA-CGATATGG-ATAACCCTGGTAA-TTCT--GAGGCTAA-TA-CA
TGA--CCGCAAAACCGGGCAGCCCAGCAATGGATGCTCGG--------------------
------GGATGTGCGATATGGCTTGACTATGA----------CCGGG---AAAGGGCG
>HQ4TV3T01A6ZK5_HEG04
ATGCT-TCTCCTAAAG-ACTAA-GCCAT-GC-ATGCCTTC-----GAAT-AAG-AGG-AA
GCAA----TTCTCTC--TGAATCTGCGAACGGC-TCCG-CAAA-CCAGTT-GTAAACT-A
TGGCAAGCAGGCCGCGTGCCGGCCCTCACGGGCTGGT-----------------------
----------GCGCGG-TCAGATGG-ATAACCCTGGTAA-TTCT--GAGGCTAA-TA-CA
TGA--ACGTAAAACCTAGTTGACCGGGTTTCGGCCTGGGATTCTGGG-------------
------GGATGTGTGATTGCAGGCTTGGTTTAA---------CCGGG---AATGGGCG
>HQ4TV3T01CEC3U_HEG04
ATGCT-TCTCCTAAAG-ACTAA-GCCGT-GC-ATGCCTAA-----GAAT-AAG-AGG-AA
GCAA----TTCTCTC--TGAATCTGCGAACGGC-TCCG-CAAA-CCAGTT-GTAAACT-A
TAGCAAGCAAGCCCGGGGCTGGCCTTCACGGGCCGGC-----------------------
----------TCCGGG-TTATATGG-ATAACCCTGGTAA-TTCT--GAGGCTAA-TA-CA
TGA--CAGTACAACCTGGCTGACTGGGCTTCGGCCTGGGATGCCGGG-------------
------GGACGTGTGATTGAGGGCTTGGTAACA---------CCGGGG--AAGGGGCG
>HQ4TV3T01B2N2S_HEG02
ATGCT-TCTCCTAAAG-ACTAA-GCCAT-GC-ATGTCTTC-----GAAT-AAG-AGG-AA
GCAA----TTCTCTC--TGAATCTGCGAACGGC-TCCG-CATA-CCAGTT-GTAAACT-A
TAGCAAGCAAGCCAGGGCTTGGCCTTCACGGGTCGAG-----------------------
----------CCTTGG-TAACATGG-ATAACCCTGGTAA-TTCT--GAGGCTAA-TA-CA
AGA--ACGTAACCCCTGGCTGACTGGGTAACTGGAAGGCTGGG-----------------
------AGACGTGCGAGTTGTGTCGTGGAATAT---------CCAGG---AGAGGACG
>HQ4TV3T01AW7TA_HEG06
ATGCT-TCTCCTAAAG-ACTAA-GCCAT-GC-ATGTCTTC-----GAAT-AAG-AGG-AA
GCAA----TTCTCTC--TGAATCTGCGAACGGC-TCCG-CAAA-CCAGTT-GTAAACT-A
GAGCAAGCATGTCTGGCGGGCTTCGGCC--------------------------------
----------TCCAGA-CGATATGG-ATAACCCTGGTAA-TTCT--GAGGCTAA-TA-CA
TGA--CCGCAAAACCGGGCAGCCCAGCAATGGATGCTCGG--------------------
------GGATGTGCGATATGGCTTGGACAATAA---------CCGGG---AAAGGACG
>HQ4TV3T01ATQDK_HEG05
ACGCT-TTTCCTAAAG-ATTAA-GCCAT-GC-ATGCCTAA-----GCCT-AGG-AGG-TA
GCAA----TACTCTC--TGAATCTGCGAACGGC-TCCG-CAAA-CCAGTT-GTAAACT-A
GAGCATGCAAGTCTGGCGGGCTTCGGCC--------------------------------
----------TCCAGA-CGATATGG-ATAACCCTGGTAA-TTCT--GAGGCTAA-TA-CA
TGA--CCGCAAAACCGGGCAGCCCAGCAATGGATGCTCGG--------------------
------GGATGTGCGATATGGCTTGACGATAA----------CCGGG---AAAGGACG
>HQGCXQM04JBHCM_HEG23
ATGCT-TCTCCTAAAG-ACTAA-GCCAT-GC-ATGCCCT------GAAT-AAG-AGG-AA
GCAA----TTCTCTC--TGAATCTGCGAACGGC-TCCG-CAAA-CCAGTT-GTAAACT-A
GAGCAAGCAAGTCTGGCGGGCTTCGGCC--------------------------------
----------TCCAGA-CGATATGG-ATAACCCTGGTAA-TTCT--GAGGCTAA-TA-CA
TCGA-CCGACAACGACCGGGCACGCCCAGACAAGTGGATGCGTCGG--------------
------GGATGTGCGATATGGCTTGACAAGTAA---------CCGGG---AAAGGACG
>HQ4TV3T01BILK3_HEG11
ATGCT-TCTCCTAAAG-ACTAA-GCCAT-GC-ATGCCTTC-----GAAT-ACG-AGG-AA
GCAA----TTCTCTC--TGAATCTGCGAACGGC-TCCG-CAAA-CCAGTT-GTAAACT-G
TAGCAAGCAAGCTTGGGTTCGCCTTCGGGTGGG---------------------------
----------CTCAGG-CGATAAGG-ATAACCCTGGTAA-TTCT--GAGGCTAA-TA-CG
AGA--ACTAGAACCCTGGTCGACCGGCTCGTCTGGAAGGCTGGG----------------
------GGACGTGCAATTGTGGCTTGGTTTTT----------CCGGG---AAAGGGCG
>HQGCXQM04I1363_HEG23
ATGCT-TCTCCTAAAG-ACTAA-GCCAT-GC-ATGCCTTC-----GAAT-ACG-AGG-AA
GCAA----TCCTCTC--TGAATCTGCGAACGGC-TCCG-CAAA-CCAGTT-GTAAACT-A
TAGCAAGCAAGCCTGGGTCCGCCTTCGGGTGGG---------------------------
----------CTTGGG-CGATAAGG-ATAACCCTGGTAA-TTCT--GAGGCTAA-TA-CA
AGA--ACTTGACCCCCCGGTCGACCGGCTTGTCTGGAAGGCTGGG---------------
------GGAC-TGCGATTGTGGCTTGGTTTTT----------CCAGG---AAAGGGCG
>HQGCXQM04H5Z11_HEG43
ATGCT-TCTCCTAAAG-ACTAA-GCCAT-GC-ATGTCTTC-----GAAT-AAG-AGG-TA
GCAA----TTCTCTC--TGAATCTGCGAACGGC-TCCG-CAAA-CCAGTT-GTAAACT-A
GAGCAAGCAAGTCTGGCGGGCTTCGGCC--------------------------------
----------TCCAGA-CGATATGG-ATAACCCTGGTAA-TTCT--GAGGCTAA-TA-CA
TGA--CCGCAACACCGGGCACGCCCAAGCAAATGGATGCTCGG-----------------
------GGATGTGCGATATGGCTTTGACAATAAA--------CCGGG---AAAGGACG
>HQ4TV3T01ASJ0L_HEG03
ATGCT-TCTCCTAAAG-ACTAA-GCCAT-GC-ATGTCTTC-----GAAT-AAG-AGG-AA
GCAA----TTCTCTC--TGAATCTGCGAACGGC-TCCG-CAAA-CCAGTT-GTAAGCT-A
AAGCAAGCAAGCCGGCCGGTTCGGGACCTTCACGGGTAACGGGCC---------------
----------AGCTGG-CAACACGG-ATAACCCTGGTAA-TTCT--GAGGCTAA-TA-CG
AGA--ACGCAATCCCTGGTTCGACCGGCTTAGCCACTTCAGTGTGGCGGCTGGGAGGCTG
GG----AAGCGTGCGAGCTATTATACACGAGACAAACAAAAACCAGG---AAAGGACG
>HQGCXQM01AI7ZM_SEG20
ATGCT-TCTCCTAAAG-ACTAA-GCCAT-GC-ATGCCCT------GAAT-AAG-AGG-AA
GCAA----TTCTCTC--TGAATCTGCGAACGGC-TCCG-CAAA-CCAGTT-GTAAACT-A
GAGCAAGCAAGTCTGGCGGGCTTCGGCC--------------------------------
----------TCCAGA-CGATATGG-ATAACCCTGGTAA-TTCT--GAGGCTAA-TA-CA
TGA--CCGCAAAACCGGGCAGCCCAGCAATGGATGCTCGG--------------------
------GGATGTGCGATATGGCTTGACAATAA----------CCGGG---AA--GACG
>HQGCXQM01ATDEA_SEG27
ATGCT-TCTCCTAAAG-ACTAA-GCCAT-GC-ATGCCCT------GAAT-AAG-AGG-AA
GCAA----TTCTCTC--TGAATCTGCGAACGGC-TCCG-CAAA-CCAGTT-GTAAACT-A
GAGCAAGCAAGTCTGGCGGGCTTCGGCC--------------------------------
----------TCCAGA-CGATATGG-ATAACCCTGGTAA-TTCT--GAGGCTAA-TA-CA
TGA--CCGCAAAACCGGGCAGCCCCAGCAATGGATGCTCGG-------------------
------GGATGTGCGATATGGCTTGACAATAA----------CCGGG---AAAGGACG
>HQGCXQM01BHOS4_SEG09
ATGCT-TCTCCTAAAG-ACTAA-GCCAT-GC-ATGCCCT------GAAT-AAG-AGG-AA
GCAA----TTCTCTC--TGAATCTGCGAACGGC-TCCG-CAAA-CCAGTT-GTAAACT-A
GAGCAAGCAAGTCTGGCGGGCTTCGGCC--------------------------------
----------TCCAGA-CGATATGG-ATAACCCTGGTAA-TTCTG-GAGGCTAA-TA-CA
TGA--CCGCAAAACCGGGCACGCCCAGCAATGGATGCTCGGG------------------
------GGATGTAGCGATATGGCTTGACAATAA---------CCGGG---AAAGGACG
>HQGCXQM01CB3DC_SEG37
ATGCT-TCTCCTAAAG-ACTAA-GCCAT-GC-ATGCCCT------GAAT-AAG-AGG-AA
GCAA----TTCTCTC--TGAATCTGCGAACGGC-TCCG-CAAA-CCAGTT-GTAAACT-A
GAGCAAGCAAGTCTGGCGGGCTTCGGGCC-------------------------------
----------TCCAGACGGATATGGGATAACCCTGGTAA-TTCT--GAGGCTAA-TA-CA
TGA--CCGCGAAACCGGGCAGCCCAGCAATGGGATGCTCGG-------------------
------GGATGTGCGATATGGCTTGACAATAA----------CCGGG---AAAGGACG
>HQGCXQM01CI08J_SEG03
ATGCT-TCTCCTAAAG-ACTAA-GCCAT-GC-ATGCCTCC-----GAAT-AAG-AAG-AA
GCAA----TTCTCTC--TGAATCTGCGAACGGC-TCCG-CAAA-CCAGTT-GTAAACT-A
GCGCAAGCAAGCTCGGGGTCGGCCTTCACGGGTCGGC-----------------------
----------TTCGGG-TGATAAGG-ATAACCCTGGTAA-TTCT--GAGGCTAA-TA-CA
TGA--CCATACAACCTGGACGACCGGCTTCGGCTGGGAGACCGGG---------------
------GGACGTGTAGACAAAGCTTGGGGTAA----------TCAGG---AAGGGGTG
>HQGCXQM02EL1KM_SEG44
ATGCT-TCTCCTAAAG-ACTAA-GCCAT-GC-ATGCTCT------GAAT-ATG-AGG-AA
GCAA----TTCTCTC--TGAATCTGCGAACGGC-TCCG-CAAA-CCAGTT-GTAAACT-A
TAGCAAGCAAGCCTGGGTCCGCCTTCGGGTGGG---------------------------
----------CTTGGG-CGATAAGG-ATAACCCTGGTAA-TTCT--GAGGCTAA-TA-CA
AGA--ACTTGACCCCCGGTGACCGGCTTGTCTGGAAGGCTGGG-----------------
------GGACGTGCGATTGTGGCTTGGTTTTT----------CCAGG---AAAGGGCG
>HQGCXQM02EQT88_SEG48
ATGCT-TCTCCTAAAG-ACTAA-GCCAT-GC-ATGCCTCC-----GAAT-AAG-AGG-AA
GCAA----TTCTCTC--TGAATCCGCGAACGGC-TCCG-CAAA-CCAGTT-GTAAACT-A
AAGCAAGCAAGCCGGCCGGTTCGGGACCTTCACGGGTAACGGGCC---------------
----------AGCTGG-CAACACGG-ATAACCCTGGTAA-TTCT--GAGGCTAA-TA-CG
AGA--ACGCAATCCCTGGTTCGACCGGCTTAGCCACTTCAGTGTGGTGGCTGGGAGGCTG
GG----AAGCGTGCGAGCTATTATACACGAGACAAACAAAAACCAGG---AAAGGACG
>HQGCXQM02D65XE_SEG44
ATGCT-TCTCCTAAAG-ACTAA-GCCAT-GC-ATGCCCT------GAAT-ATG-AGG-AA
GCAA----TTCTCTC--TGAATCTGCGAACGGC-TCCG-CAAA-CCAGTT-GTAAACT-A
TAGCAAGCAAGCCCGGGGCTGGCCTTCACGGGCCGGC-----------------------
----------TCCGGG-TTATATGG-ATAACCCTGGTAA-TTCT--GAGGCTAA-TA-CA
TGA--CAGTACAACCTGGCTGACTGGGCTTCGGCCTGGGATGCCGGG-------------
------GGACGTGTGATTGAGGGCTTGGTGACA---------CCGGG---AAGGGGCG
>HQGCXQM01BY58T_SEG20
ATGCT-TCTCCTAAAG-ACTAA-GCCAT-GC-ATGCCCT------GAAT-AAG-AGG-AA
GCAA----TTCTCTC--TGAATCTGCGAACGGC-TCCG-CAAA-CCAGTT-GTAAACTAA
GAGCAAGCAAGTCTGGCGGGCTTCGGCC--------------------------------
----------TCCGAGACGATATAG-ATAACCCTGGTAA-TTCT--GAGGCTAA-TA-CA
TGA--CCGCAAAACCGGGCAGCCCAGCAATGGATGCTCGG--------------------
------GGATGTGCGATATGGCTTGACTATGA----------CCGGG---AAAGGGCG
>HQGCXQM02DB582_SEG45
ATGCT-TCTCCTAAAG-ACTAA-GCCAT-GC-ATGCCCT------GAAT-AAG-AGG-AA
GCAA----TTCTCTC--TGAATCTGCGAACGGC-TCCGACAAA-CCAGTTAGTAAACTAG
AGACAAGCAAGTCTGGGCGGGCTTCGGCC-------------------------------
----------TCCAGA-CGATATGGACTAACCCTGGTAA-TTCT--GAGGCTAA-TA-CA
TGA--CCGACGAAAACCGGGCACGCCCAGCAATGGATGCGTCGG----------------
------GGATGTGCGATATGGCTTGACAAGTAA---------CCGGG---AAAGGACG
>HQGCXQM02ENQNT_SEG39
ATGCT-TCTCCTAAAG-ACTAA-GCCAT-GC-ATGCCTTC-----GAAT-ACG-AGG-AA
GCAA----TTCTCTC--TGAATCTGCGAACGGC-TCCG-CAAA-CCAGTT-GTAAACT-G
TAGCAAGCAAGCTTGGGTTCGCCTTCGGGTGGG---------------------------
----------CTCAGG-CGATAAGG-ATAACCCTGGTAA-TTCT--GAGGCTAA-TA-CG
AGA--ACTAGAACCCTGGTCGACCGGCTCGTCTGGAAGGCTGGG----------------
------GGACGTGCAATTGTGGCTTGGTTTTT----------CCGGG---AAAGGGCG
>HQGCXQM01BDEPL_SEG05
ATGCT-TCTCCTAAAG-ACTAA-GCCAT-GC-ATGTCTTC-----GAAT-AAG-AGG-AA
GCAA----TTCTCTC--TGAATCTGCGAACGGC-TCCG-CAAA-CCAGTT-GTAAACT-A
TAACAAGCAAGCCTGGGTCCGCCTTCGGGTGGG---------------------------
----------CTTGGG-CGATAAGG-ATAACCCTGGTAA-TTCT--GAGGCTAA-TA-CA
AGA--ACTTGACCCCCGGTCGACCGGCTTGTCTGGAAGGCTGGG----------------
------GGACGCGCGATTGTGGCTTGGTTTTT----------CCAGG---AAAGGGCG
>JQ031992_Lamproderma scintillans 
ATGCT-TCTCCTAAAG-ACTAA-GCCAT-GC-ATGCCCT------GAAT-ATG-AGG-AA
GCAA----TTCTCTC--TGAATCTGCGAACGGC-TCCG-CAAA-CCAGTT-GTAAACC-A
CAGCAAGCCTGCGACGGTCGGACCTCGGTCTGG---------------------------
----------CCTGAG-CGATACGG-ATAACCCTGGTAA-TTCT--AAGGCTAA-TA-CG
TGT--ATGTAACACCCGGTGGACCGGCTTCGGCTGGGAAACCGGG---------------
------AGACGAGTGATGGAATGTTTGGATTA----------CCAGG---AACGGGCG
>JQ031993_Lamproderma scintillans 
ATGCT-TCTCCTAAAG-ACTAA-GCCAT-GC-ATGCTCT------GAAT-ATG-AGG-AA
GCAA----TTCTCTC--TGAATCTGCGAACGGC-TCCG-CAAA-CCAGTT-GTAAACC-A
TAGCAAGCATGCACGGGTTGGGCTTCGGTCCGG---------------------------
----------CCTGGG-CAATACGG-ATAACCCTGGTAA-TTCT--AAGGCTAA-TA-CG
TGT--ATGGAACACCCGGTGGACCGGCTTCGGCTGGGAAACTGGG---------------
------AGGTGGGTGATAATTGCTTGGGTATT----------CCGGG---AAAGGGCG
>HQ4TV3T01A3MJZ_AEG35
ATGCT-TCTCCTAAAG-ACTAA-GCCAT-GC-ATGCTCT------GAAT-ATG-AGG-AA
GCAA----TTCTCTC--TGAATCTGCGAACGGC-TCCG-CAAA-CCAGTT-GTAAACC-A
AAGCAAGCTTGCTCGGGTTGGGCTTCGGCCTGG---------------------------
----------CCTGGG-TGATACGG-ATAACCCTGGTAA-TTCT--GAGGCTAA-TA-CG
TGT--ATGGAACACCCGGTGGACCGGCCTCACGGCTGGGATATCGGG-------------
------AGACGAGTGATGGAATGTTTGGATTA----------CCAGG---AACGGGCA
>HQ4TV3T01CEUW7_AEG50
ATGCT-TCTCCTAAAG-ACTAA-GCCAT-GC-ATGCCCC------GAAT-ATG-AGG-AA
GCAA----TTCTCTC--TGAATCTGCGAACGGC-TCCG-CAAA-CCAGTT-GTAAACC-A
CAGCAAGCCTGCGACGGTCGGACTCCGGTCTGG---------------------------
----------CCTGAG-CGATACGG-ATAACCCTGGTAA-TTCT--AAGGCTAA-TA-CG
TGT--ATGTAACACCCGGTGGACCGGCTTCGGCTGGGGAATCGGG---------------
------AGACGAGTGATGGAATGTTTGGATTA----------CCAGG---AACGGGCA
>HQ4TV3T01A6EBL_AEG30
ATGCT-TCTCCTAAAG-ACTAA-GCCAT-GC-ATGCCCT------GAAT-AAG-AGG-AA
GCAA----TTCTCTC--TGAATCTGCGAACGGC-TCCG-CAAA-CCAGTT-GTAAACC-A
CAGCAAGCCCGCAAGGGTGGGCCTCGGCTCG-----------------------------
----------CCTGCG-CGATACGG-ATAACCCTGGTAA-TTCT--AAGGCTAA-TA-CG
TGT--ATGGAACACCCGGTGGACCGGCCTTGTGCTGGGAAACCGGG--------------
------AGGCGAGGGATTGAATGTTTGGATTA----------CCAGG---AACGGGCA
>HQ4TV3T01AKWCB_AEG43
ATGCT-TCTCCTAAAG-ACTAA-GCCAT-GC-ATGCCCC------GAAT-ATG-AGG-AA
GCAA----TTCTCTC--TGAATCTGCGAACGGC-TCCG-CAAA-CCAGTT-GTAAACC-A
CAGCAAGCCTGCAACGGTTGGACCTCGGTCTGG---------------------------
----------CCCGCG-CGATACGG-ATAACCCTGGTAA-TTCT--AAGGCTAA-TA-CG
TGT--ATGGAACACCCGGTGGACCGGCTTCGGCTGGGAAACCGGG---------------
------AGACGAGTGATGGAATGTTTGGATTA----------CCAGG---AACGGGCA
>HQ4TV3T01AKX9Z_AEG44
ATGCT-TCTCCTAAAG-ACTAA-GCCAT-GC-ATGCTCT------GAAT-ATG-AGG-AA
GCAA----TTCTCTC--TGAATCTGCGAACGGC-TCCG-CAAA-CCAGTT-GTAAACC-A
AAGCAAGCTTGCTCGGGTTGGGCTTCGGCCTGG---------------------------
----------CCTGGG-TGATACGG-ATAACCCTGGTAA-TTCT--GAGGCTAA-TA-CG
TGT--ATGGAGCACCCGGTGGACCGGCCTCACGGCTGGGATATCGGG-------------
------AGACGAGTGATGGGAATGTTTGGATTA---------CCAGG---AACGGGCG
>HQ4TV3T01B3VBO_AEG44
ATGCT-TCTCCTAAAG-ACTAA-GCCAT-GC-ATGCTCT------GAAT-ATG-AGG-AA
GCAA----TTCTCTC--TGAATCTGCGAACGGC-TCCG-CAAA-CCAGTT-GTAAACC-A
AAGCAAGCTTGCTCGGGTTGGGCTCCGGCCTGG---------------------------
----------CCTGGG-TGATACGG-ATAACCCTGGTAA-TTCT--GAGGCTAA-TA-CG
TGT--ATGGAACACCCGGTGGACCGGCTTCGGCTGGGAAACCGGG---------------
------AGACGAGTGATGGAATGTTTGGATTA----------CCAGG---AACGGGCG
>HQ4TV3T01B5CF7_AEG36
ATGCT-TCTCCTAAAG-ACTAA-GCCAT-GC-ATGCCTCC-----GAAT-AAG-AAG-AA
GCAA----TTCTCTC--TGAATCTGCGAACGGC-TCCG-CACA-CCAGTT-GCAAACT-A
TAGCAAGCAAGCTTGCTCGGGTTGGGCTTCGGCCTGG-----------------------
----------CCTGGG-TGATACGG-ATAACCCTGGTAA-TTCT--GAGGCTAA-TA-CG
TGT--ATGGAACACCCGGTGGACCGGCCTCACGGCTGGGATATCGGG-------------
------AGACGAGTGATGGAATGTTTGGATTA----------CCAGG---AACGGGCG
>HQ4TV3T01AT2QD_AEG39
ATGCT-TCTCCTAAAG-ACTTA-GCCAT-GC-ATGCCTCC-----GAAT-AAG-AGG-AA
GCAA----TTCTCTC--TGAATCTGCGAACGGC-TCCG-CAAA-CCAGTT-GTAAACC-A
CAGCAAGCCCGCAAGGGTGGGCCTCGGCTCG-----------------------------
----------CCTGCG-CGATACGG-ATAACCCTGGTAA-TTCT--AAGGCTAA-TA-CG
TGT--ATGGAACACCCGGTGGACCGGCCTTGTGCTGGGAAACCGGG--------------
------AGGCGAGGGATTGAATGGTTTGGATTA---------CCAGG---AACGGGCG
>HQ4TV3T01BCFS2_AEG44
ATGCT-TCTCCTAAAG-ACTAA-GCCAT-GC-ATGCCCC------GAAT-ATG-AGG-AA
GCAA----TTCTCTC--TGAATCTGCGAACGGC-TCCG-CAAA-CCAGTT-GTAAACC-A
CAGCAAGCCTGCAACGGTTGGACCTCGGTCTGG---------------------------
----------CCCGCG-CGATACGG-ATAACCCTGGTAA-TTCT--AAGGCTAA-TA-CG
TGT--ATGGAACACCCGGTGGACCGGCCTCACGGCTGGGATATCGGG-------------
------AGACGAGTGATGGAATGTTTGGATTA----------CCAGG---AACGGGCG
>HQ4TV3T01AVLQJ_AEG41
ATGCT-TCTCCTAAAG-ACTAA-GCCAT-GC-ATGCCCT------GAAT-ATG-AGG-AA
GCAA----TTCTCTC--TGAATCTGCGAACGGC-TCCG-CAAA-CCAGTT-GTAAACC-A
CAGCAAGCCCGCAAGGGTGGGCCTCGGCTCG-----------------------------
----------CCTGCG-CGATACGG-ATAACCCTGGTAA-TTCT--AAGGCTAA-TA-CG
TGT--ATGGAACACCCGGTGGACCGGCCTTGTGCTGGGAAACCGGGG-------------
------AGGCGAGGGGATTGAATGTTTGGATTA---------CCAGG---AACGGGCG
>HQ4TV3T01BRTQ2_AEG40
ATGCT-TCTCCTAAAG-ACTAA-GCCAT-GC-ATGCTCT------GAAT-ATG-AGG-AA
GCAA----TTCTCTC--TGAATCTGCGAACGGC-TCCG-CAAA-CCAGTT-GTAAACC-A
TAGCAAGCCTGCACGGGCTGGGCTTCGGCCCGG---------------------------
----------CTCGGG-CGATACGG-ATAACCCTGGTAA-TTCT--GAGGCTAA-TA-CG
TGT--ATGGAACACCCGGTGGACCGGCTTCGGCTGGGAAACCGGG---------------
------AGACGAGTGATTGATTGCTTGGGTTAA---------CCGGG---AAAGGGCG
>HQ4TV3T01CA584_AEG39
ATGCT-TCTCCTAAAG-ACTAA-GCCAT-GC-ATGCCCT------GAAT-ATG-AGG-AA
GCAA----TTCTCTC--TGAATCTGCGAACGGC-TCCG-CAAA-CCAGTT-GTAGACC-A
CAGCAAGCCCGCAAGGGTGGGCCTCGGCTCG-----------------------------
----------CCTGCG-CGATACGG-ATAACCCTGGTAA-TTCT--AAGGCTAA-TA-CG
TGT--ATGGAACACCCGGTGGACCGGCTTCGGGCTGGGAAATCGGG--------------
------AGACGAGTGATGGAATGTTTGGATTA----------CCGG----AACGGGCA
>HQ4TV3T01BJC0N_AEG50
ATGCT-TCTCCTAAAG-ATTAA-GCCAT-GC-ATGCCC-------GAAT-ATG-AGG-TG
ACGG-----TCTCTC--TGAATCTGCGAACGGC-TCCG-CAAA-CCAGTT-GTAAACC-A
CAGCAAGCCTGCGACGGTCGGACTCCGGTCTGG---------------------------
----------CCTGAG-CGATACGG-ATAACCCTGGTAA-TTCT--AAGGCTAA-TA-CG
TGT--ATGTAACACCCGGTGGACCGGCTTCGGCTGGGAAATCGGG---------------
------AGACGAGTGGTGGAATGTTTGGATTA----------CCAGG---AACGGGCA
>HQ4TV3T01BS7CN_AEG44
ATGCT-TTTCCTAAAG-ATTAA-GCCAT-GC-ATGTCTAA-----GACT-ATGGAGG-AT
ACTA----TTCTCTCTCTGAATCTGCGAACGGC-TCCG-TAAA-CCAGTT-GTAAACC-A
CAGCAAGCCTGCGACGGTCGGACTCCGGTCTGG---------------------------
----------CCTGAG-CGATACGG-ATAACCCTGGTAA-TTCT--AAGGCTAA-TA-CG
TGT--ATGTAACACCCGGTGGACCGGCTTCGGCTGGGAAATCGGG---------------
------AGACGAGTGATGGAATGTTTGGATTA----------CCAGG---AACGGGCA
>HQ4TV3T01BQ27Q_AEG36
ATGCT-TCTCCTAAAG-ACTAA-GCCAT-GC-ATGTCTTC-----GAAT-AAG-AGG-AA
GCAA----TTCTCTC--TGAATCTGCGAACGGC-TCCG-CAAA-CCAGTT-GTAAACC-A
AAGCAAGCTTGCTCGGGTTGGGCTTCGGCCTGG---------------------------
----------CCTGGG-TGATACGG-ATAACCCTGGTAA-TTCT--GAGGCTAA-TA-CG
TGT--ATGTAACACCCGGTGGACCGGCTTCGGGCTGGGGAAATCGGG-------------
------AGACGAGTGATGGAATGTTTGGATTA----------CCAGG---AACGGGCA
>HQGCXQM02DNAJS_AEG18
ATGCT-TCTCCTAAAG-ACTAA-GCCAT-GC-ATGCCTTC-----GAAT-AAG-AGG-AA
GCAA----TTCTCTC--TGAATCTGCGAACGGC-TCCG-CAAA-CCAGTT-GTAAACT-A
TAGCAAGCCCGCAAGGGTGGGCCTCGGCTCG-----------------------------
----------CCTGCG-CGATACGG-ATAACCCTGGTAA-TTCT--AAGGCTAA-TA-CG
TGT--ATGTAACACCCGGTGGACCGGCTTCGGCTGGGAAATCGGG---------------
------AGACGAGTGATGGAATGTTTGGATTA----------CCAGG---AACGGGCA
>HQGCXQM02DUO89_AEG05
ATGCT-TCTCCTAAAG-ACTAA-GCCAT-GC-ATGCCTCC-----GAAT-AAG-AAG-AA
GCAA----TTCTCTC--TGAATCTGCGAACGGC-TCCG-CAAA-CCAGTT-GTAAACC-A
TAGCAAGCCTGCACGGGCTGGGCTTCGGCCCGG---------------------------
----------CCTGGG-CGATACGG-ATAACCCTGGTAA-TTCT--GAGGCTAA-TA-CG
TGT--ATGTACAACCCGGTGGACCGGCTTCGGCTGGGAAACCGGG---------------
------AGACGAGTGATTGATTGCTTGGGTTAA---------CCGGG---AAAGGGCG
>HQ4TV3T01A9GUS_AEG30
ATGCT-TCTCCTAAAG-ACTAA-GCCAT-GC-ATGCCCC------GAAT-ATG-AGG-AA
GCAA----TTCCCTC--TGAATCTGCGAACGGC-TCCG-CAAA-CCAGTT-GTAAACC-A
CAGCAAGCCTGCGACGGTCGGACTCCGGTCTGG---------------------------
----------CCTGAG-CGATACGG-ATAACCCTGGTAA-TTCT--AAGGCTAA-TA-CG
TGT--ATGTAACACCCGGTGGACCGGCTTCGGGCTGGGGAAACCGGG-------------
------AGACGAGTGATGGAATGTTTGGATTA----------CCAGGA--AACGGGCA
>HQ4TV3T01AY271_AEG30
ATGCC-TCTCCTAAAG-ACTAA-GCCAT-GC-ATGTCTTC-----GAAT-AAG-AGG-AA
GCAA----TTCTCTC--TGAATCTGCGAACGGC-TCCG-CAAA-CCAGTT-GTAAACC-A
TAGCGAGCATGCCTGGGTGGGCCTCGGCTCG-----------------------------
----------CCTGCG-CGATACGG-ATAACCCTGGTAA-TTCT--AAGGCTAA-TA-CG
TGT--ATGGAACACCCGGTGGACCGGCCTTGTGCTGGGAAACCGGG--------------
------AGGCGAGGGATTGAATGTTTGGATTA----------CCAGG---AACGGGCG
>HQGCXQM02EMY5Y_AEG10
ATGCT-TCTCCTAAAG-ACTAA-GCCAT-GC-ATGTCTTC-----GAAT-AAG-AGG-AA
GCAA----TTCTCTC--TGAATCTGCGAACGGC-TCCG-CAAA-CCAGTT-GTAAACT-A
TAGCAAGCTTGCTCGGGTTGGGCTTCGGCCTGG---------------------------
----------CCTGGG-TGATACGG-ATAACCCTGGTAA-TTCT--GAGGCTAA-TA-CG
TGT--ATGGAACACCCGGTGGACCGGGCCTCACGGCTGGGATATCGGGG-----------
------AGACGAGCGATGGAATGTTTGGATTA----------CCGAGG--AACGGGCG
>HQ4TV3T01BVG1H_HEG02
ATGCT-TCTCCTAAAG-ACTAA-GCCAT-GC-ATGCCCC------GAAT-ATG-AGG-AA
GCAA----TTCTCTC--TGAATCTGCGAACGGC-TCCG-CAAA-CCAGTT-GTAAACC-A
CAGCAAGCCTGCGACGGTCGGACTCCGGTCTGG---------------------------
----------CCTGAG-CGATACGG-ATAACCCTGGTAA-TTCT--AAGGCTAA-TA-CG
TGT--ATGTAACACCCGGTGGACCGGCTTCGGCTGGGAAATCGGG---------------
------AGACGAGTGATGGAATGTTTGGATTA----------CCAGG---AACGGGCG
>HQGCXQM04IYSGP_HEG33
ATGCT-TCTCCTAAAG-ACTAA-GCCAT-GC-ATGCCTTC-----GAAT-ATG-AGG-AA
GCAA----TTCTCTC--TGAATCTGCGAACGGC-TCCG-CAAA-CCAGTT-GTAAACC-A
CAGCAAGCCCGCAAGGGTGGGCCTCGGCTCG-----------------------------
----------CCTGCG-CGATACGG-ATAACCCTGGTAA-TTCT--AAGGCTAA-TA-CG
TGT--ATGGAACACCCGGTGGACCGGCCTTGTGCTGGGAAACCGGG--------------
------AGGCGAGGGATTGAATGTTTGGATTA----------CCAGG---AACGGGCG
>HQ4TV3T01CAZYP_HEG05
ATGCT-TCTCCTAAAG-ACTAA-GCCAT-GC-ATGCTCT------GAAT-ATG-AGG-AA
GCAA----TTCTCTC--TGAATCTGCGAACGGC-TCCG-CAAA-CCAGTT-GTAAACC-A
AAGCAAGCTTGCTCGGGTTGGGCTTCGGCCTGG---------------------------
----------CCTGGG-TGATACGG-ATAACCCTGGTAA-TTCT--GAGGCTAA-TA-CG
TGT--ATGGAACACCCGGTGGACCGGCCTCACGGCTGGGATATCGGG-------------
------AGACGAGTGATGGAATGTTTGGATTA----------CCAGG---AACGGGCG
>HQ4TV3T01AT8FQ_HEG06
ATGCT-TCTCCTAAAG-ACTAA-GCCAT-GC-ATGCCCC------GAAT-ATG-AGG-AA
GCAA----TTCTCTC--TGAATCTGCGAACGGC-TCCG-CAAA-CCAGTT-GTAAACC-A
CAGCAAGCCTGCAACGGTTGGACCTCGGTCTGG---------------------------
----------CCCGCG-CGATACGG-ATAACCCTGGTAA-TTCT--AAGGCTAA-TA-CG
TGT--ATGGAACACCCGGTGGACCGGCTTCGGCTGGGAAACCGGG---------------
------AGACGAGTGATGGAATGTTTGGATTA----------CCAGG---AACGGGCA
>HQGCXQM04IPMOV_HEG41
ATGCT-TCTCCTAAAG-ACTAA-GCCAT-GC-ATGCTCT------GAAT-ATG-AGG-AA
GCAA----TTCTCTC--TGAATCTGCGAACGGC-TCCG-CAAA-CCAGTT-GTAAACC-A
CTGCAAGCCTGCACGGGTTGGGCTTCGGCCTGG---------------------------
----------CCTGGG-CGATACGG-ATAACCCTGGTAA-TTCT--AAGGCTAA-TA-CG
TGT--ATGGAACACCCGGTGGACCGGCTTCGGCTGGGAAATCGGG---------------
------AGACGAGTGATGGAATGTTTGGATTA----------CCAGG---AACGGGCG
>HQ4TV3T01A3CQJ_HEG08
ATGCT-TCTCCTAAAG-ACTAA-GCCAT-GC-ATGCCCC------GAAT-ATG-AGG-AA
GCAA----TTCTCTC--TGAATCTGCGAACGGC-TCCG-CAAA-CCAGTT-GTAAACC-A
CAGCAAGCCTGCGACGGTCGGACTCCGGTCTGG---------------------------
----------CCTGAG-CGATACGG-ATAACCCTGGTAA-TTCT--AAGGCTAA-TA-CG
TGT--ATGTAACACCCGGTGGACCGGCCTCACGGCTGGGATATCGGG-------------
------AGACGAGTGATGGAATGTTTGGATTA----------CCAGG---AACGGGCG
>HQGCXQM04IU2QD_HEG42
ATGCT-TTTCCTAAAG-ATTAA-GCCAT-GC-ATGCCTAA-----GACT-ATG-AGG-AA
GCAA----TTCTCTC--TGAATCTGCGAACGGC-TCCG-CAAA-CCAGTT-GTAAACC-A
CAGCAAGCCTGCACGGGTTGGGCTTCGGCCTGG---------------------------
----------CCTGGG-CGATACGG-ATAACCCTGGTAA-TTCT--AAGGCTAA-TA-CG
TGT--ATGGAACACCCGGTGGACCGGCCTCACGGCTGGGATATCGGG-------------
------AGACGAGTGATGGAATGTTTGGATTA----------CCAGG---AAC-GGCG
>HQ4TV3T01BB5Y1_HEG05
ATGCT-TCTCCTAAAG-ACTAA-GCCGT-GC-ATGCCCC------GAAT-ATG-AGG-AA
GCAA----TTCTCTC--TGAATCTGCGAACGGC-TCCG-CAAA-CCAGTT-GTAAACC-A
AAGCAAGCTTGCTCGGGTTGGGCTTCGGCCTGG---------------------------
----------CCTGGG-TGATACGG-ATAACCCTGGTAA-TTCT--AAGGCTAA-TA-CG
TGT--ATGTAACACCCGGTGGACCGGCTTCGGCTGGGAAATCGGG---------------
------AGACGAGTGATGGAATGTTTGGATTA----------CCAGG---AACGGGCA
>HQ4TV3T01ALWM9_HEG02
ATGCTTTTTCCTAAAG-ATTAA-GCCAT-GC-ATGCCTAA-----GACT-ATG-AGG-AA
GCAA----TTCTCTC--TGAATCTGCGAACGGC-TCCG-CAAA-CCAGTT-GTAAACC-A
CAGCAAGCCTGCGACGGTCGGACTCCGGTCTGG---------------------------
----------CCTGAG-CGATACGG-ATAACCCTGGTAA-TTCT--AAGGCTAA-TA-CG
TGT--ATGTAACACCCGGTGGACCGGCTTCGGCTGGGAAATCGGG---------------
------AGACGAGTGATGGAATGTTTGGATTA----------CCAGG---AACGGGCA
>HQGCXQM04JP2LP_HEG20
ATGCT-TCTCCTAGAG-ACTAA-GCCAT-GC-ATGCTCT------GAAT-ATG-AGG-AA
GCAA----TTCTCTC--TGAATCTGCGAACGGC-TCCG-CAAA-CCAGTT-GTAAACC-A
TAGCAAGCCTGCACGGGCTGGGCTTCGGCCCGG---------------------------
----------CTCGGG-CGATACGG-ATAACCCTGGTAA-TTCT--GAGGCTAA-TA-CG
TGT--ATGGAACACCCGGTGGACCGGCTTCGGCTGGGAAACCGGG---------------
------AGACGAGTGATTGATTGCTCGGGTTAA---------CCGGG---AAAGGGCG
>HQ4TV3T01BZK5Y_HEG05
ATGCT-TCTCCTAAAG-ACTAA-GCCAT-GC-ATGCCCC------GAAT-ATG-AGG-AA
GCAA----TTCTCTC--TGAATCTGCGAACGGC-TCCG-CAAA-CCAGTT-GTAAACC-A
CAGCAAGCCTGCGACGGTCGGACTCCGGTCTGG---------------------------
----------CCTGAG-CGATACGG-ATAACCCTGGTAA-TTCT--AAGGCTAA-TA-CG
TGT--ATGTAACACCCGGTGGACCGGCCTTGTGCTGGGAAACCGGG--------------
------AGGCGAGGGATTGAATGTTTGGATTA----------CCAGG---AACGGGCG
>HQ4TV3T01A2Q7T_HEG01
ATGCT-TCTCCTAAAG-ACTAA-GCCAT-GC-ATGTCTTC-----GAAT-ATG-AGG-AA
GCAA----TTCTCTC--TGAATCTGCGAACGGC-TCCG-CAAA-CCAGTT-GTAAACC-A
CAGCAAGCCTGCAACGGTTGGACCTCGGTCTGG---------------------------
----------CCCGCG-CGATACGG-ATAACCCTGGTAA-TTCT--AAGGCTAA-TA-CG
TGT--ATGGAACACCCGGTGGACCGGCCTCACGGCTGGGATATCGGG-------------
------AGACGAGTGATGGAATGTTTGGATTA----------CCAGG---AACGGGCG
>HQ4TV3T01AN7F7_HEG03
ATGCT-TCTCCTAAAG-ACTAA-GCCAT-GC-ATGCTCT------GAAT-ATG-AGG-AA
GCAA----TTCTCTC--TGAATCTGCGAACGGC-TCCG-CAAA-CCAGTT-GTAAACC-A
AAGCAAGCTTGCTCGGGTTGGGCTTCGGCCTGG---------------------------
----------CCTGGG-TGATACGG-ATAACCCTGGTAA-TTCT--AAGGCTAA-TA-CG
TGT--ATGGAACACCCGGTGGACCGGCCTTGTGCTGGGAAACCGGG--------------
------AGGCGAGGGATTGAATGTTTGGATTA----------CCAGG---AACGGGCG
>HQGCXQM04JBHKD_HEG39
ATGCT-TCTCCTAAAG-ACTAA-GCCAT-GC-ATGCCTAA-----GCCT-AGG-AGG-TA
GTAA----TACTCTC--TGAATCTGCGAACGGC-TCCG-CAAA-CCAGTT-GTAAACC-A
CAGCAAGCCCGCAAGGGTGGGCCTCGGCTCG-----------------------------
----------CCTGCG-CGATACGG-ATAACCCTGGTAA-TTCT--AAGGCTAA-TA-CG
TGT--ATGGAACACCCGGTGGACCGGCCTTGTGCTGGGAAACCGGG--------------
------AGGCGAGGGATTGAATGTTTGGATTA----------CCAGG---AACGGGCG
>HQ4TV3T01CJZH7_HEG05
ATGCT-TCTCCTAAAG-ACTAA-GCCAT-GC-ATGCCCC------GAAT-GTG-AGG-AA
GCAA----TTCTCTC--TGAATCTGCGAACGGC-TCCG-CAAA-CCAGTT-GTAAACC-A
CAGCAAGCCTGCGACGGTCGGACTCCGGTCTGG---------------------------
----------CCTGAG-CGATACGG-ATAACCCTAGTAA-TTCT--AAGGCTAA-TA-CG
TGT--ATGTAACACCCGGTGGACCGGCTTCGGCTGGGGGAATCGGGG-------------
------AGACGAGTGATGGAATGTTTGGATTA----------CCAGG---AACGGGCA
>HQGCXQM01BMZAJ_SEG01
ATGCT-TCTCCTAAAG-ACTAA-GCCAT-GC-ATGCCCC------GAAT-ATG-AGG-AA
GCAA----TTCTCTC--TGAATCTGCGAACGGC-TCCG-CAAA-CCAGTT-GTAAACC-A
CAGCAAGCCTGCGACGGTCGGACTCCGGTCTGG---------------------------
----------CCTGAG-CGATACGG-ATAACCCTGGTAA-TTCT--AAGGCTAA-TA-CG
TGT--ATGTAACACCCGGTGGACCGGCTTCGGCTGGGAAATCGGG---------------
------AGACGAGTGATGGAATGTTTGGATTA----------CCAGG---AACGGGCA
>HQGCXQM02DLI9K_SEG42
ATGCT-TCTCCTAAAG-ACTAA-GCCAT-GC-ATGTCTTC-----GAAT-AAG-AGG-AA
GCAA----TTCTCTC--TGAATCTGCGAACGGC-TCCG-CAAA-CCAGTT-GTAAACC-A
AAGCAAGCTTGCTCGGGTTGGGCTTCGGCCTGG---------------------------
----------CCTGGG-TGATACGG-ATAACCCTGGTAA-TTCT--GAGGCTAA-TA-CG
TGT--ATGGAACACCCGGTGGACCGGCCTCACGGCTGGGATATCGGG-------------
------AGACGAGTGATGGAATGTTTGGATTA----------CCAGG---AACGGGCG
>HQGCXQM02ELWKB_SEG47
ATGCT-TCTCCTAAAG-ACTAA-GCCAT-GC-ATGCCCT------GAAT-ATG-AGG-AA
GCAA----TTCTCTC--TGAATCTGCGAACGGC-TCCG-CAAA-CCAGTT-GTAAACC-A
CAGCAAGCCCGCAAGGGTGGGCCTCGGCTCG-----------------------------
----------CCTGCG-CGATACGG-ATAACCCTGGTAA-TTCT--AAGGCTAA-TA-CG
TGT--ATGGAACACCCGGTGGACCGGCCTTGTGCTGGGAAACCGGG--------------
------AGGCGAGGGATTGAATGTTTGGATTA----------CCAGG---AACGGGCG
>HQGCXQM01A2IIE_SEG01
ATGCT-TCTCCTAAAG-ACTAA-GCCAT-GC-GTGCCCC------GAAT-ATG-AGG-AA
GCAA----TTCTCTC--TGAATCTGCGAACGGC-TCCG-CAAA-CCAGTT-GTAAACC-A
CAGCAAGCCTGCGACGGTCGGACTCCGGTCTGG---------------------------
----------CCTGAG-CGATACGG-ATAACCCTGGTAA-TTCT--AAGGCTAA-TA-CG
TGT--ATGTAACACCCGGTGGACCGGCTTCGGCTGGGAAATCGGG---------------
------AGACGGAGTGATGGAATGTTTGGATTTA--------CCAGG---AACGGGCA
>HQGCXQM01A825F_SEG20
ATGCT-TCTCCTAAAG-ACTAA-GCCAT-GC-ATGCCCC------GAAT-ATG-AGG-AA
GCAA----TTCTCTC--TGAATCTGCGAACGGC-TCCG-CAAA-CCAGTT-GTAAACC-A
CAGCAAGCCTGCGACGGTCGGACTCCGGTCTGG---------------------------
----------CCTGAG-CGATACGG-ATAACCCTGGTAA-TTCT--AAGGCTAA-TA-CG
TGT--ATGGAACACCCGGTGGACCGGCTTCGGCTGGGAAATCGGG---------------
------AGACGAGTGATGGGAATGTTTGGATTA---------CCAGG---AACGGGCG
>HQGCXQM01AW42K_SEG36
ATGCT-TCTCCTAAAG-ACTAA-GCCAT-GC-ATGCCCC------GAAT-ATG-AGG-AA
GCAA----TTCTCTC--TGAATCTGCGAACGGC-TCCG-CAAA-CCAGTT-GTAAACC-A
CAGCAAGCCTGCGACGGTCGGACTCCGGCCTGG---------------------------
----------CCTGAG-CGATACGG-ATAACCCCGGTAA-TTCT--AAGGCTAA-TA-CG
TGT-ATGGAACACCCCGGTGGACCGGCTTCGGCTGGGAAATCGGG---------------
------AGACGAGTGATGGAATGTTTGGATTA----------CCAGG---AACGGGCG
>HQGCXQM01BZN16_SEG30
ATGCT-TTTCCTAAAG-ATTAA-GCCAT-GC-ATGCCTAA-----GACT-ATG-AGG-AA
GCAA----TTCTCTC--TGAATCTGCGAACGGC-TCCG-CAAA-CCAGTT-GTAAACC-A
AAGCAAGCTTGCTCGGGTTGGGCTTCGGCCTGG---------------------------
----------CCTGGG-TGATACGG-ATAACCCTGGTAAATTCT--GAGGCTAA-TA-CG
TGT--ATGGAACACCCGGTGGACCGGCCTCACGGATGGGATATCGGG-------------
------AGACGAGTGATGGAAATGTTTGGATTA---------CCAGG---AACGGGCG
>HQGCXQM01BYQ1K_SEG30
ATGCT-TCTCCTAAAG-ACTAA-GCCAT-GC-ATGCTCT------GACT-ACG-AGG-AA
GCAA----TTCTCTC--TGAATCTGCGAACGGC-TCCG-CAAA-CCAGTT-GTAAACC-A
AAGCAAGCTTGCTCGGGTTGG-CTTCGGCCTGG---------------------------
----------CCTGGG-TGATACGG-ATAACCCTGGTAA-TTCT--GAGGCTAA-TA-CG
TGT--ATGGAACACCCGGTGGACCGGCCTACACGGCTGGGATATCGGG------------
------AGACGAGTGATGGAATGTTTGGATTA----------CCAGG---AACGGGCG
>HQGCXQM01A2QHQ_SEG01
ATGCT-TCTCCTAAAG-ACTAA-GCCAT-GC-ATGCCCC------TAAT-ATG-AGG-AA
GCAA----TTCTCTC--TGAATCTGCGAACGGC-TCCG-CAAA-CCAGTT-GTAAACC-A
CAGCAAGCCTGCGACGGTCGGACTCCGGTCTGG---------------------------
----------CCTGAG-CGATACGG-ATAACCCTGGTAA-TTCT--AAGGCTAA-TA-CG
TGT--ATGTAACACCCGGTGGACCGGCCTCACGGCTGGGATATCGGG-------------
------AGACGAGTGATGGAATGTTTGGATTA----------CCAGG---AACGGGCA
>HQGCXQM01AXOXV_SEG36
ATGCT-TCTCCTAAAG-ACTAA-GCCAT-GC-ATGCCC-------GAAT-ATG-AGG-AA
GCAA----TTCTCTC--TGAATCTGCGAACGGCTTCCG-CAAA-CCAGTT-GTAAACC-A
CAGCAAGCCTGCGACGGTCGGACTCCGGTCTGG---------------------------
----------CCTGAG-CGATACGG-ATAACCCTGGTAA-TTCT--AAGGCTAA-TA-CG
TGT--ATGGAACACCCGGTCGGACCGGCTTCGGGCTGGGAAATCGGG-------------
------AGACGAGTGATGGAATGTTTGGATTA----------CCAGG---AACGGGCG
>HQGCXQM01AP3ZD_SEG01
ATGCT-TCTCCTCAAG-ACTAA-GCCAT-GC-ATGTCTAT-----GAAT-AAG--GG-TA
GCAA----TGCTCTC--TGAATCTGCGAACGGC-TCCG-CAAA-CCAGTT-GTAAACC-A
CAGCAAGCCTGCGACGGTCGGACTCCGGTCTGG---------------------------
----------CCTGAG-CGATACGG-ATAACCCTGGTAA-TTCT--AAGGCTAA-TA-CG
TGT--ATGTAACACCCGGTGGACCGGCTTCGGCTGGGAAATCGGG---------------
------AGACGAGTGATGGAATGTTTGGATTA----------CCAGG---AACGGGCA
>HQGCXQM01BFJC9_SEG01
ATGCT-TCTCCTAAAG-ACTAA-GCCAT-GC-ATGCTCT------GACT-ACG-AGG-AA
GCAA----TTCTCTC--TGAATCTGCGAACGGC-TCCG-CAAA-CCAGTT-GTAAACT-A
TAGCAAGTCCGCTTGGGCTGGATCTCGGTCTGG---------------------------
----------CCTGGG-CGATACGG-ATAACCCTGGTAA-TTCT--GAGGCTAA-TA-CG
TGT--ATGTAACACCCGGTGGACCGGCTTCGGCTGGGAAATCGGG---------------
------AGACGAGTGATGGAATGTTTGGATTA----------CCGGG---AACGGGCA
>HQGCXQM01BCYCF_SEG19
ATGCT-TCTCCTAAAG-ACTAA-GCCAT-GC-ATGCCCC------GAAT-ATG-AGG-AA
GCAA----TTCTCTC--TGAATCTGCGAACGGC-TCCG-CAAA-CCAGTT-GTAAACC-A
AAGCAAGCTTGCTCGGGTTGGGCTTCGGCCTGG---------------------------
----------CCTGGG-TGATACGG-ATAACCCTGGTAA-TTCT--AAGGCTAA-TA-CG
TGT--ATGTAACACCCGGTGGACCGGCTTCGGCTGGGAAATCGGG---------------
------AGACGAGTGATGGAATGTTTGGATTA----------CCAGG---AACGGGCA
>HQGCXQM01AP4YP_SEG33
ATGCT-TCTCCTAAAG-ACTAA-GCCAT-GC-ATGTCTTC-----AAAT-AAG-AGG-AA
GCAA----TTCTCTC--TGAATCTGCGAACGGC-TCCG-CAAA-CCAGTT-GTAAACC-A
AAGCAAGCTTGCTCGGGTTGGGCTTCGGCCTGG---------------------------
----------CCTGGG-TGATACGG-ATAACCCTGGTAA-TTCT--GAGGCTAA-TA-CG
TGT--ATGGAACACCCGGTGGACCGGCCTCACGGGCTGGGATATCGGG------------
------AGACGAGTGATGGAATGTTTGGATTA----------CCAGG---AACGGGCG
>HQGCXQM01B1GKG_SEG38
ATGCT-TCTCCTAAAG-ACTAA-GCCAT-GC-ATGCTCT------GAAT-ATG-AGG-AA
GCAA----TTCTCTC--TGAATCTGCGAACGGC-TCCG-CAAA-CCAGTT-GTAAACC-A
TAGCAAGCCTGCACGGGCTGGGCTTCGGCCCGG---------------------------
----------CTCGGG-CGATACGG-ATAACCCTGGTAA-TTCT--GAGGCTAA-TA-CG
TGT--ATGGAACACCCGGTGGACCGGCTTCGGCTGGGAAACCGGG---------------
------AGACGAGTGATTGATTGCTTGGGTTAA---------CCGGG---AAAGGGCG
>HQGCXQM02EMLSU_SEG48
ATGCT-TCTCCTAAAG-ACTAA-GCCAT-GC-ATGTCTTC-----GAAT-AAG-AGG-AA
GCAA----TTCTCTC--TGAATCTGCGAACGGC-TCCG-CAAA-CCAGTT-GTAAACC-A
AAGCAAGCTTGCTCGGGTTGGGCTTCGGCCTGG---------------------------
----------CCTGGG-TGATACGG-ATAACCCTGGTAA-TTCT--GAGGCTAA-TA-CG
TGT--ATGGAACACCCGGTGGACCGGCCTCACGGCTGGGATATCGGG-------------
------AGACGAGTGAGTGGAATGTTTGGATTAA--------CCAGGGA-AACGGGCG
>HQGCXQM01CJ45B_SEG20
ATGCTTACTCCTAAAG-ACTAA-GCCAT-GC-ATGTCTTC-----GAAT-AAG-AGG-AA
GCAA----TTCTCTC--TGAATCTGCGAACGGC-TCCG-CAAA-CCAGTT-GTAAACC-A
CAGCAAGCCTGCGACGGTCGGACTCCGGTCTGG---------------------------
----------CCTGAG-CGATACGG-ATAACCCTGGTAA-TTCA--AAGGCTAA-TA-CG
TGT--ATGGAACACCCGGTGGACCGGCCTCACGGCTGGGATATCGGG-------------
------AGACGAGTGATGGAATGTTTGGATTA----------CCAGG---AAC-GGCG
>HQGCXQM01CFQBD_SEG03
ACGCT-TCTCCTAAAG-ACTAA-GCCAT-GC-ATGCCCC------GAAT-ATG-AGG-AA
GCAA----TTCTCTC--TGAATCTGCGAACGGC-TCCG-CAAA-CCAGTT-GTAAACC-A
CAGCAAGCCTGCGACGGTCGGACTCCGGTCTGG---------------------------
----------CCTGAG-CGATACGG-ATAACCCTGGTAAATTCT--AAGGCTAAATA-CG
TGT--ATGGAACACCCGGTGGACCGGCTCACGGCTGGGATATCGGG--------------
------AGACGAGTGATGGAATGTTTGGATTA----------CCAGG---AACGGGCG
>HQGCXQM01A3XLC_SEG30
ATGCT-TCTCCTAAAG-ACTAA-GCCAT-GC-ATGCCCC------GAAT-ATG-AGG-AA
GCAA----TTCTCTC--TGAATCTGCGAACGGC-TCCG-CAAA-CCAGTT-GTAAACC-G
CAGCAAGCCTGCGACGGTCGGACTTCGGTCGGG---------------------------
----------CTCGGG-AGAAACGG-ATAACCCTGGTAA-TTCT--AAGGCTAA-TA-CG
TGT--ATGGAACACCCGGTGGACCGGCTTCGGCTGGGAAATCGGG---------------
------AGACGAGTGATGGAATGTTTGGATTA----------CCAGG---AACGGGCG
>HQGCXQM01A63UG_SEG06
ATGCT-TTTCCTAAAG-ATTAA-GCCAT-GC-ATGCCTAA-----GGCT-ATG-AGG-AA
GCAA----TTCTCTC--TGAATCTGCGAACGGC-TCCG-CAAA-CCAGTT-GTAAACC-A
AAGCAAGCTTGCTCGGGTTGGGCTTCGGCCTGG---------------------------
----------CCTGGG-TGATACGG-ATAACCCTGGTAA-TTCT--GAGGCTAA-TA-CG
TGT--ATGGAACACCCGGTGGACCGGCCTCACGGCTGGGATATCGGG-------------
------AGACGAGTGATGGAATGTTTGGATTA----------CCAGG---AACGGGCA
>HQGCXQM01CF698_SEG02
ACGCT-TCTCCTAAAG-ACTAA-GTCAT-GC-ATGTCTTC-----GAAT-AAGTAGG-AA
GCAA----TTCTCTC--TGAATCTGCGAACGGC-TCCG-CAAA-CCAGTT-GTAAACC-A
CAGCAAGCCCGCGACGGTCGGACTTCGGTCTGG---------------------------
----------CCTGAG-CGATACGG-ATAACCCTGGTAA-TTCT--AAGGCTAA-TA-CG
TGT-ATGGTAACACCCGGTGGACCGGCTTCGGCTGGGAAATCGGG---------------
------AGACGAGTGATGGAATGTTTGGACTTA---------CCAGG---AACGGGGC
>HQGCXQM02DBIEO_SEG44
ATGCT-TTTCCTAAAG-ATTAA-GCCAT-GC-ATGCCTTC-----GAAT-AAG-AGG-AA
GCAA----TTCTCTC--TGAATCTGCGAACGGC-TCCG-CAAA-CCAGTT-GTAAACC-A
CAGCAAGCCCGCAAGGGTGGGCCTCGGCTCG-----------------------------
----------CCTGCG-CGATACGG-ATAACCCTGGTAA-TTCT--AAGGCTAA-TA-CG
TGT--ATGGAACACCCGGTGGGCCGGCCTTTGTGCTGGGAAACCGGG-------------
------AGGCGAGGGATTGAATGTTTGGATTA----------CCAGG---AACGGGCG
>HQGCXQM02EQ4QL_SEG47
ATGCT-TCTCCTAAAG-ACTAA-GCCAT-GC-ATGCCCT------GAAT-ATG-AGG-AA
GCAA----TTCTCTC--TGAATCTGCGAACGGC-TCCG-CAAA-CCAGTT-GTAAACC-A
CAGCAAGCCCGCGAGGGTGGGCCTCGGCTCG-----------------------------
----------CCTGCG-CGATACGG-ATAACCCTGGTAA-TTCT--AAGGCTAA-TA-CG
TGT--ATGGAACACCCGGTGAACCGGCCTTGTGCTAGGGAAACCGGG-------------
------AGGCGAGTGATGGAATGTTTGGATTA----------CCGAGG--AACGGGCG
>HQGCXQM01AQDPI_SEG38
ATGCT-TCTCCTAAAG-ACTAA-GCCAT-GC-ATGTCCC------GAAT-ATG-AGG-AA
GCAA----TTCTCTC--TGAATCTGCGAACGGC-TCCG-CAAA-CCAGTT-GTAAACC-A
CAGCAAGCCTGCGACGGTTGGACTTCGGTCTGG---------------------------
----------CCTGAG-CGATACGG-ATAACCCTGGTAA-TTCT--AAGGCTAA-TA-CG
TGT--ATGGAACACCCGGTGGACCGGCTTCGGCTGGGAAACTGGG---------------
------AGACGGGTGATTGATTGCTTGGGTTAA---------CCGGG---AAAGGGCG
>HQGCXQM02EL72V_SEG44
ATGCT-TCTCCTAAAG-ACTAA-GCCAT-GC-ATGTCTTC-----GAAT-AAG-AGG-AA
GCAA----TTCTCTC--TGAATCTGCGAACGGC-TCCG-CAAA-CCAGTT-GTAAACC-A
CAGCAAGCCTGCAACGGTTGGACCTCGGTCTGG---------------------------
----------CCCGCG-CGATACGG-ATAACCCTGGTAA-TTCT-AAGGTCTAA-TA-CG
TGT--ATGGAACACCCGGTGGACCGGCTTCGGCTGGGAAACCGGG---------------
------AGACGAGTGATGGAATGGTTTGGATTA---------CCAGG---AACGGGCG
>HQGCXQM01BD8UA_SEG30
ATGCT-TCTCCTAAAG-ACTAA-GCCAT-GC-ATGCCTAA-----GACT-ATG-AGG-AA
GCAA----TTCTCTC--TGAATCTGCGAACGGC-TCCG-CAAA-CCAGTT-GTAAACC-A
AAGCAAGCTTGCTCGGGTTGGGCTTCGGCCTGG---------------------------
----------CCTGGG-TGATACGG-ATAACCCTGGTAAATTCT--GAGGCTAA-TA-CG
TGT--ATGGAACACC-GGTGACCGGCTCACGGCTGGGATATCGG----------------
------AGACGAGTGATGGAATGTTTGGATTA----------CCAGG---AAC-GGCG
>HQGCXQM01B4SH2_SEG25
ATGCT-TTTCCTAAAG-ATTAA-GCCAT-GC-ATGCCTTC-----GAAT-AAG-AGG-AA
GCAA----TTCTCTC--TGAATCTGCGAACGGC-TCCG-CAAA-CCAGTT-GTAAACC-A
AAGCAAGCTTGCTCGGGTTGGGCTTCGGCCTGG---------------------------
----------CCTGGG-TGATACGG-ATAACCCTGGTAA-TTCT--GAGGCTAA-TA-CG
TGT-ATTGGAACACCCGGTGGACCGGCCTCACGGCTGGGATATCGGG-------------
------AGACGAGTGATGGAATGTTTTGGAGTTA--------CCAGG---AACGGGCG
>HQGCXQM01BB2RL_SEG30
ATGCT-TCTCCTAAAG-ACTAA-GCCAT-GC-ATGCTCT------GAAT-ATG-AGG-AA
GCAA----TTCTCTC--TGAATCTGCGAACGGC-TCCG-CAAA-CCAGTT-GTAAACC-A
AAGCAAGCTTGCTCGGGTTGGGCTTCGGCCTGG---------------------------
----------CCTGGG-TGATACGG-ATAACCCTGGTAA-TTCT--AAGGCTAA-TA-CG
TGT--ATGGAACACCCGGTGGACCGGCCTTGTGCTGGGAAACCGGG--------------
------AGGCGAGGGATTGAATGTTTGGATTA----------CCAGG---AACGGGCG
>HQGCXQM01BFH0R_SEG30
CTGCT-TTTCCTAAAG-ATTAA-GCCAT-GC-ATGCCTAA-----GACT-ATG-AGG-AA
GCAA----TTCTCTC--TGAATCTGCGAACGGC-TCCG-CAAA-CCAGTT-GTAAACC-A
CAGCAGGCCTGCGACGGTCGGACTTCGGTCTGG---------------------------
----------CCTGAG-CGATACGG-ATAACCCTGGTAA-TTCT--AAGGCTAA-TA-CG
TGT--ATGGAACACCCGGTGGACCGGCTTCGGCTGGGAAATCGGG---------------
------AGACGAGTGATGGAATGTTTGGATTA----------CCAGG---AAC-GGCG
>HQGCXQM01BJ7E7_SEG06
ATGCT-TTTCCTAAAG-ATTAA-GCCAT-GC-ATGCCTAA-----GACT-ATG-AGG-AA
GCAA----TTCTCTC--TGAATCTGCGAACGGC-TCCG-CAAA-CCAGTT-GTAAACC-A
CAGCAAGCCTGCGACGGTCGGACTCCGGTCTGG---------------------------
----------CCTGAG-CGATACGG-ATAACCCTGGTAA-TTCT--AAGGCTAAATA-CG
TGT--ATGTAACACCCGGTGGACCGCTTCGGCTGGGAAATCGGG----------------
------AGACGAGTGATAGGAATGTTTGGATTA---------CCAGG---AACGGGCA
>Physaridae + Didymiidae

>HE614601_Physarum compressum 
-----------------ACTAA-GC-CT-GC-ATGCCTCC-----GAAT-A-G-AAG-A-
GC-A----TTCTCTC--TGAATCTGCGAACGGC-TCCG-CACA-CCAGTT-GTAAACT-A
TAGCAAGTCCGCATGACCATGGGCAACCGTGG----------------------------
----------TTGTGC-TCACAGGG-ATAACCCTGGTAA-TTCT--GAGGCTAA-TA-CA
AGA--ACGTAAAACTCGGTTGACTGGTTTACTGGAAGGCCGAG-----------------
------GGTCGTGTGAAGTTTTTACTGCAACACCG-------ACACG---AAAGAGTG
>AF411289_Physarum flagellatum
ATGCT-TCTCCTAAAG-ACTAA-GCCAT-GC-ATGCCTTC-----GAAT-A-G-AAG-A-
GCTT----T-CTCTC--TGAATCTGCGAACGGC-TCCG-CACA-CCAGTT-GTAAACT-A
TAGCAAGTCCGTCGGTTGGCGAGCAATCGTCG----------------------------
----------ATTGAC-TAACAGGG-ATAACCCTGGTAA-TCCT--GAGGCTAA-TA-CA
AGA--ACGTAAAACTCGGTTAACCTGGCAACGGGAAGGCTGAG-----------------
------GGTCGTGTGAGCTTATTGCAACACTG----------ACATG---AATGGATG
>HE614605_Physarum roseum 
-------------------------CCT-GC-ATGCCTCC-----GACT-A-G-AAG-A-
GCAA----TTCTCTC--CGAATCTGCGAACGGC-TCCG-CAAA-CCAGTT-GTAAACC-A
TAGCGAGCATGCCCTTGGTCCGGCCGCAAGGCTGGGC-----------------------
----------CTCGGG-CAATAAGG-ATAACCCTGGTAA-TTCT--GAGGCTAA-TA-CA
TGA--ACGCAAAACCTGGCTGACCGGGTAACTGGAAGGCTGGG-----------------
------GGACGTGTGACTGAGTCGCAATTTTG----------CTGGG---AGTAGACG
>HE614599_Physarum cinereum 
-----------------ACTAA-GCCAT-GC-ATGCCTTC-----GAAT-A-G-AAG-A-
GCAA----T-CTCTT--TGAATCTGCGAACGGC-TCCG-CACA-CCAGTT-GTAAACT-A
TAGCAAGTCCGTACGGCTAGCGAGCAATCGTTAG--------------------------
----------TCGTAC-TCACAGGG-ATAACCCTGGTAA-TCCT--GAGGCTAA-TA-CA
AGA--ACGTAAAACTCGGTCGACTGGGCAACCGGAAGGCCGAG-----------------
------GGTCGTGTAAGCGCTATGCAATACTCG---------ACATG---ATTGGATG
>HE614600_Physarum compressum 
---------------G-ACTAA-GCCAT-GC-ATGCCTCC-----GAAT-A-G-AAG-A-
GC-A----TTCTCTC--TGAATCTGCGAACGGC-TCCG-CACA-CCAGTT-GTAAACT-A
TAGCAAGTCCGCATGATCATGGGCAACCGTGG----------------------------
----------TTGTGC-TCACAGGG-ATAACCCTGGTAA-TTCT--GAGGCTAA-TA-CA
AGA--ACGTAAAACTCGGTTAACCGGTTCGCTGGAAGGCCGAG-----------------
------GGTCGTGTGAGGCTTTTACCGCAACACCG-------ACACG---AAAGAGTG
>JQ277926_Physarum melleum 
----------CCTAAG-ACTAA-GCCAT-GC-ATGCCTTC-----GAAT-AAG-AAGAAA
GCAA----TTCTCTC--TGAATCTGCGAACGGC-TCCG-CAAA-CCAGTT-GTAAACC-A
TAGCGAGCACGCCCTCGGCCCTCGGGC---------------------------------
----------TGGGGG-CGATAAGG-ATAACCCTGGTAA-TTCT--GAGGCTAA-TA-CT
TGA--CCGTAACACCTGGCCGACCGGCAACGGGAGGCTGGG-------------------
------GGTCGTGTAAGCACCTCACGCAGAATTCA-------CCGGG---AAGGGATG
>HE614596_Badhamia gracilis 
--------TCCTAAAG-ACTAA-GCCAT-GC-ATGCCTCC-----GAAT-A-G-AAG-A-
GCAA----CTCTCTC--TGAATCTGCGAACGGC-TCCG-CAAA-CCAGTT-GTAAACC-A
TAGCAAGCACGCCTTGGGCCGCCGCAAGGCGGT---------------------------
----------CCTTGG-CTATAGGG-ATAACCCTGGTAA-TTCT--GAGGCTAA-TA-CA
TGA--ACGTAACCCCCGGCCGACAGGCAACTGGAAGCCGGG-------------------
------GACCGTGCGAGTTAAGCGTAACGATTT---------ATCGG---AGTAGTCG
>HE614602_Physarum didermoides 
--------------AG-ACTAA-GCCAT-GC-ATGTCTTC-----GAAT-A-G-AAG-A-
GC-T----TTCTCTC--TGAATCTGCGAACGGC-TCCG-CAAA-CCAGTT-GTAAACT-A
TAGCAAGTCCGTACGGTTAGGGAGCAATCCTTAG--------------------------
----------CTGTAC-TCACAGGG-ATAACCCTGGTAA-TCCT--GAGGCTAA-TA-CA
AGA--ACGTAAAACTCGGTCGACTGGGCAACCGGAAGGCTGAG-----------------
------GGTCGTGTGACGCTTTACTGCAACGCTCG-------ACATG---AATGAGTG
>JQ277930_Physarum pusillum 
--GGG-GCT-TTCTAG-ACT-A-GCCAT-GC-ATGCCTCC-----GACT-A-G-AAG-A-
GCAA----TTCTCTC--CGAATCTGCGAACGGC-TCCG-CAAA-CCAGTT-GTAAACC-A
TAGCGAGCATGCCCTTGGTCCGGTCGAAAGGCTGGGT-----------------------
----------CTTGGG-CAATAAGG-ATAACCCTGGTAA-TTCT--GAGGCTAA-TA-CA
TGA--ACGCAAAACCTGGCTGACCGGGTAACTGGAAGGCTGGG-----------------
------GGACGTGTGACTGAGTCGCAATTTTG----------CTGGG---AGTAGACG
>HE614610_Badhamia gracilis 
-----------------ACTAA-GCCAT-GC-ATGCCTTC-----GAAT-A-G-AAG-A-
GCAC----ATCTCTC--TGAATCTGCGAACGGC-TCCG-CAAA-CCAGTT-GTAAACC-A
TAGCAAGCATGCCTTGGGACCCGGTCGCAAGGCCGGGAC---------------------
----------CCTTGG-CTACAGGG-ATAACCCTGGTAA-TTCT--GAGGCTAA-TA-CA
TGA--ACGTACCCCCTGGCCGACGGGCAACCGGAGGCTGGG-------------------
------GACCGTGCGAGTAGGCGCAAAGTTA-----------TTGGG---AGTAGTCG
>DQ903676_Fuligo leviderma 
-------CTTCT-AAG-ACTAA-GCCAT-GC-ATGCCTTC-----GAAT-A-G-AAG-A-
GC-T----TTCTCTC--TGAATCTGCGTACGGC-TCCG-CAAA-CCAGTT-GTAAACC-A
TAGCAAGCAGACCTTGGGAACGGAGCAATCCGTTC-------------------------
----------CCTTGG-TCATAGGG-ATAACCCTGGTAA-TTCT--GAGGCTAA-TA-CA
AGA--TCGTACCACCTGGCGAACCGGGCGACTGGTGAGCTGGG-----------------
------GTACGTGTGGAACGTCGCATTACCA-----------GTGGG---AGAAGTCA
>JQ478431_Physarum sp MVO 2012
------TCTCCTAAAG-ACTAA-GCCAT-GC-ATGCCTTC-----GAAT-A-G-AAG-A-
GCAA----TTCTCTC--TGAATCTGCGAACGGC-TCCG-CAAA-CCAGTT-GTAAACC-A
TAGCAAGCACGCCCTGGGTCGGCCGCAAGTGTGGTC------------------------
----------CCGGGG-CTATAAGG-ATAACCCTGGTAA-TTCT--GAGGCTAA-TA-CA
TGA--ACGTAACCCCCGGCTGAAGGGTAACTGGACGTCGGG-------------------
------GACCGTGCGAGTAGGCGCAAAGTTTA----------TTGGG---AATAGTCG
>AY321113_Undtermined Physaridae G1a 
ATGCT-TCTCCTAAAG-ATTAA-GCCAT-GC-ATGCCTCC-----GACT-A-G-AAG-A-
GCAA----TTCTCTC--CGAATCTGCGAACGGC-TCCG-CAAA-CCAGTT-GTAAACC-A
TAGCGAGCATGCCCTTGGTCCGGTCGCAAGGCTGGGC-----------------------
----------CTCGGG-CAATAAGG-ATAACCCTGGTAA-TTCT--GAGGCTAA-TA-CA
TGA--ACGCAAAACCTGGCTGACCGGGTAACTGGAAGGCTGGG-----------------
------GGACGTGTGACTGAGTCGCAATTTTG----------CTGGG---AGTAGACG
>HE614604_Physarum rigidum 
---------------G-ACTAA-GCCAT-GC-ATGTCTCC-----GAAT-A-G-AAG-A-
GCAA----GTCTCTC--TGAATCTGCGAACGGC-TCCG-CATA-CCAGTT-GTAAACC-A
TAGCGAGCAAGCCGCGTCGGCGTCGCAAGGCGTTCGG-----------------------
----------TGCGGC-TCACAAGG-ATAACCCTGGTAA-TCCT--GAGGCTAA-TA-CA
AGA--ACGTAGCACTCGTTTCGACCCGCAAGGGGAGAACGGG------------------
------GACTGTGTGACCAGGCACGCAATTTGAT--------CTGGG---AGTGGCCA
>AY321115_Undetermined Physaridae W2i 
ATGCT-TCTCCTAAAG-ACTAA-GCCAT-GC-ATGCCTCC-----GAAT-A-G-AAG-A-
GCAA----ATCTCTC--TGAATCTGCGAACGGC-TCCG-CAAA-CCAGTT-GTAAACC-A
TAGCAAGCATGCCTTGGGCCCGCCGCGAGGTGGGT-------------------------
----------CCTTGG-CTATAGGG-ATAACCCTGGTAA-TTCT--GAGGCTAA-TA-CA
TGA--ACGTAACCCCTGGCTGACGGGCAACCGGACGCTGGG-------------------
------GACCGTGCGGGTAGGCGCATCATTTTA---------TTGGG---AATAGTCG
>JX035988_Physarum notabile 
---------------G-ACTAA-GCCAT-GC-ATGCCTTC-----GAAT-A-G-AAG-AC
GCAA----T-CTCTC--TGAATCTGCGAACGGC-TCCG-CATA-CCAGTT-GTAAACC-A
TAGCGAGCTAACCTTGGGAAGACCCGATCAAAAGGGACGACCC-----------------
----------TTGGTT-GGACATGG-ATACCCGTGGTAA-TTCT--GAGGCTAA-TA-CA
AGG--ACATATGACCTGGCTAACCGGGCAACTGGAAGGCTGGG-----------------
------GGTTGTGTGAAGCTTTACTGCAACACCGAC------CTATG---AGATGATG
>DQ903680_Physarum nivale 
ATGCT-TCTCCTAAAG-ACTAA-GCCAT-GC-ATGCCTCC-----GAAT-A-G-AAG-A-
GCAA----ATCTCTC--TGAATCTGCGAACGGC-TCCG-CAAA-CCAGTT-GTAAACC-A
TAGCAAGCATGCTCCAGGAAAGCCGCAAGGCAGCC-------------------------
----------CTGGGG-CTACAAGG-ATAACCCCGGTAA-TTCT--GAGGCTAA-TA-CA
TGA--ACGTAACCCCTGGTCGATGGGCAACCTGAGGCTGGG-------------------
------GACCGTGCGAGACCTCGCAAAAATTT----------ATCGG---AAAAGTCG
>AY145526_Fuligo sp 
ATGCT-TCTCCTAAAG-ACTAA-GCCAT-GC-ATGCCTTC-----GAAT-A-G-AAG-A-
GCAA----GTCTCTC--TGAATCTGCGTACGGC-TCCG-CAAA-CCAGTT-GTAAACC-A
TAGCTAGCAGGTCTCGGAGACGACCGCAAGGTCGTAG-----------------------
----------CTGGGG-CCAAAAGG-ATATCCATGGTAA-TTCT--GAGGCTAA-TA-CT
TGA--CTGTAACCCCTGGCTGACCGGGCAACTGGTAGGCTGGG-----------------
------GGACGTGTACGGCTTCGCACACCATTAAG-------GAATG---AATGCACG
>DQ903681_Physarum album 
----T-TCTCCTAAAG-ACTAA-GCCAT-GC-ATGCCTTC-----GAAT-A-G-AAG-AC
GCAA----T-CTCTC--TGAATCTGCGAACGGC-TCCG-CATA-CCAGTT-GTAAACC-A
TAGCAAGCCAACCTTGGGAAGACCCGATCAAAAGGGATGACCC-----------------
----------TTGGTT-GAATAAGG-ATACCCATGGTAA-TTCT--GAGGCTAA-TA-CA
AGT--ATATAACGACTTGGTCAACCGGGAAACTGGAAGGCTGGG----------------
------GGTCGTGTGAAGCTTAACTGCAACACCGAC------CTAGG---AAACGATG
>AY145524_Physarella sp 
ATGCT-TCT-CTAAAG-ACTAA-GCCAT-GC-ATGCCTC------GAAT-A-G-AAG-A-
GCAA---TATCTCTC--CGAATCTGCGTACGGC-TCCG-CACA-CCAGTT-GTAACACAA
TGGCAAGCCGGTTTTCGAGATCGCCGCAAGGTGTTTCT----------------------
----------TGGGGA-CCACAAGG-CTATCCCTGGCAA-TTCT--GAGGCTAA-TA-CA
AGA--ACATACCACCTTTGGCTGACCGGCAACGGGACGCTGGG-----------------
------GTGCGTGTAAGACCTCGCTAAGTTG-----------CTATG---AGAAGCTG
>AY183449_Physarum didermoides 
ATGCT-TCTCCTAAAG-ACTAA-GCCAT-GC-ATGCCTTC-----GAAT-A-G-AAG-A-
GC-T----TTCTCTC--TGAATCTGCGAACGGC-TCCG-CAAA-CCAGTT-GTAAACT-A
TAGCAAGTCCGTACGGTTAGGGAGCAATCCCCGA--------------------------
----------CTGTAC-TCACAGGG-ATAACCCTGGTAA-TCCT--GAGGCTAA-TA-CA
AGA--ACGTAAAACTCGGTCGACTGGGCAACCGGAAGGTCGAG-----------------
------GGTCGTGTGATGCTTTACCGCAATGCTCG-------ACATG---AAAGGGTG
>X13160_Physarum polycephalum 
ATGCT-TCTCCTAAAG-ACTAA-GCCAT-GC-ATGTCTCC-----GAAT-A-G-AAG-A-
GCAA----GTCTCTC--TGAATCTGCGAACGGC-TCCG-CATA-CCAGTT-GTAAACC-A
TAGCAAGCAAGCCGCGTTGTTGCCGCAAGGCGACGG------------------------
----------CGCGGT-TCACAGGG-ATAACCCTGGTAA-TTCT--GAGGCTAA-TA-CA
AGA--ACGTACCACCCGCTTCGACCCGTAAGGGGAGGGCGGG------------------
------GGTTGTGTGACCCAGGTCGCAAATATTAA-------CTGGG---AGTGGCCA
>HE614598_Physarella oblonga 
ATGCT-TCTCCTAAAG-ACTAA-GCCAT-GC-ATGCCCTC-----GAAT-A-G-AAG-A-
GCAA---TATCTCTC--CGAATCTGCGGACGGGCTCCG-CACA-CCAGTT-GTAACACAA
TGGCAAGCCGGTTTTCGAGATCGCCGCAAGGTGTTTCT----------------------
----------TGGGGA-CCACAAGG-CTATCCCTGGCAA-TTCT--GAGGCTAA-TA-CA
AGA--ACATACCACCCTTTGGCTGACCGGGCAACGGGGACGCTGGG--------------
------TGCGGTGTAAGACCCTCGCTAAGGTTG---------CTATG---AGAAGCTG
>HE614597_Badhamia utricularis 
ATGCT-TCTCCTAAAG-ACTAA-GCCAT-GC-ATGTCTCCGAATAGAAT-A-G-AAG-A-
GCAA----GTCTCTC--TGAATCTGCGAACGGC-TCCG-CATA-CCAGTT-GTAAACC-A
TAGCAAGCAAACCGGGCGGTCGTTTCACGACGCATCG-----------------------
----------CTCGGT-TCATAAGG-ATACCCATGGTAA-TTCT--GAGGCTAA-TA-CA
AGA--ACGTACAACCCGCTCGACCCGTTAGGGGAGGGGGGG-------------------
------GAATGTGTGACTAAGGCACGCAAATATCGTA-----CTGGG---AGTGGCCA
>HE614611_Physarum flavicomum 
---CT-TCTCCTAAAG-ACTAA-GCCAT-GC-ATGCCTCC-----GAAT-A-G-AAG-A-
GCAA----GTCTCTC--TGAATCTGCGAACGGC-TCCG-CATA-CCAGTT-GTAAACC-A
TAGCAAGCAAGCTCGATCGTCTTCCCCTCGTCCTCGTGCCCTCGCAAGGGGGCGTGGGGC
AGGGGGGGCGGTCAGC-TAACAGGG-ATATCCCTGGTAA-TTCT--GAGGCTAA-TA-CA
AGA--ATATACGGCCCGGCCCGACCTCGCAAGGGGAAGGGTGGG----------------
------GGACGTGTGTCCAGGCACGCAAAATAGCAC------CTGGG---AGAGGCCA
>HQ4TV3T01BVNT0_AEG40
ATGCT-TCTCCTAAAG-ACTAA-GCCAT-GC-ACGTCTCC-----GAAT-A-G-AAG-A-
GCAA----GTCTCTC--TGAATCTGCGAACGGC-TCCG-CATA-CCAGTT-GTAAACC-A
TAGCGAACAAACCGGGCTCACGCTTCACGGCGTGCGG-----------------------
----------CTCGGT-TCATAAGG-ATACCCATGGTAA-TTCT--GAGGCTAA-TA-CA
AGA--ACGTACAACCCGCTCGACCCGCAAGGGAAGGGCGGG-------------------
------GAATGTGTGACTAAGGCACGCAAATATCGTA-----CTGGG---AGTGGCCA
>HQGCXQM04JJOYU_HEG20
ATGCT-TCTCCTAAAG-ACTAA-GCCAT-GC-ATGTCTCC-----GAAT-A-G-AAG-A-
GCAA----GTCTCTC--TGAATCTGCGAACGGC-TCCG-CATA-CCAGTT-GTAAACC-A
TAGCGAACAAACCGGGCTCACGCTTCACGGCGTGCGG-----------------------
----------CTCGGT-TCATAAGG-ATACCCATGGTAA-TTCC--GAGGCTAA-TA-CA
AGA--ACGTACAACCCGCTCGACCCGCAAGGGAAGGGCGGG-------------------
------GAATGTGTGACTAAGGCACGCAAATATCGTA-----CTGGG---AGTGGCCA
>HQGCXQM01BGJDI_SEG30
ATGCT-TCTCCTAAAG-ACTAA-GCCAT-GC-ATGTCTCC-----GAAT-A-G-AAG-A-
GCAA----GTCTCTC--TGAATCTGCGAACGGC-TCCG-CATA-CCAGTT-GTAAACC-A
TAGCGAACAAACCGGGCTCGCGCTTCACGGCGTGCGG-----------------------
----------CTCGGT-TCATAAGG-ATACCCATGGTAA-TTCT--GAGGCTAA-TA-CA
AGA--ACGTACAACCCGCTCGACCCGCAAGGGAAGGGCGGG-------------------
------GAATGTGTGACTAAGGCACGCAAATATCGTA-----CTGGG---AGTGGCCA
>HQ4TV3T01AJ7U5_AEG32
ATGCT-TCTCCTAAAG-ACTAA-GCCAT-GC-ATGCCTCC-----GAAT-A-G-AAG-A-
GCAA----TTCTCTC--TGAATCTGCGAACGGC-TCCG-CAAA-CCAGTT-GTAAACC-A
TAGCAAGCATGCTCCGGGAAAGCCGCAAGGCCGAC-------------------------
----------CCGGGG-CTACAAGG-ATAACCCCGGTAA-TTCT--GAGGCTAA-TA-CA
TGA--ACGTAACCCCTGGTCGATGGGCAACCTGAGGCTGGG-------------------
------GACCGTGCGAGACCTCGCAAAAATATA---------TCGG----AGTAGTCG
>HQ4TV3T01AR6K7_AEG41
ATGCT-TCTCCTAAAG-ACTAA-GCCAT-GC-ATGCCTTC-----GAAT-A-G-AAG-A-
GCAA----T-CTCTT--TGAATCCGCGAACGGC-TCCG-CACA-CCAGTT-GTAAACT-A
TAGCAAGTCCGTGCGCCTACTGAGCAATCGGTAG--------------------------
----------GCGTAC-TAACAGGG-ATAACCCTGGTAA-TCCT--GAGGCTAA-TA-CA
AGA--ACGTAAAACTCGATCGACTGGGCAACTGGGAGATCGAG-----------------
------GGTCGTGTGAGCTTTATGCAATACTCG---------ACATG---AATGGATG
>HQ4TV3T01B5N2R_AEG48
ATGCT-TCTCCTAAAG-ACTAA-GCCAT-GC-ATGCCTTC-----GAAT-A-G-AAG-A-
GCAA----T-CTCTT--TGAATCTGCGAACGGC-TCCG-CAAA-CCAGTT-GTAAACT-A
TAGCAAGTCCGTGTGGCTAGCGGGCAACCGTTAG--------------------------
----------TTGCAC-TCACAGGG-ATAACCCTGGTAA-TCCT--GAGGCTAA-TA-CA
AGA--ACGTAAAACTCGGTCGACTGGGCAACTGGAAGGCCGAG-----------------
------GGTCGTGTAAGCGCTATGCAATACTCG---------ACATG---AATGGATA
>HQ4TV3T01BJ2BF_AEG38
ATGCT-TCTCCTAAAG-GCTAA-GCCAT-GC-ATGCCTTC-----GAAT-A-G-AAG-A-
GCAA----T-CTCTT--TGAATCTGCGAGCGGC-TCCG-CACA-CCAGTT-GTAAACT-A
TAGCAAGTCCGTGCGCCTACTGAGCAATCGGTAG--------------------------
----------GCGTAC-TAACAGGG-ATAACCCTGGTAA-TCCT--GAGGCTAA-TA-CA
AGA--ACGTAAACTCGACCGACTGGGCAACTGGGAGATCGAG------------------
------GGTCGTGTGAGCTTTATGCAATACTCG---------ACATG---AATGGATG
>HQ4TV3T01BN3KT_HEG05
ATGCT-TCTCCTAAAG-ACTAA-GCCAT-GC-ATGCCTTC-----GAAT-A-G-AAG-A-
GCAA----T-CTCTT--TGAATCTGCGAACGGC-TCCG-CACA-CCAGTT-GTAAACT-A
TAGCAAGTCCGTGCGCCTACTGAGCAATCGGTAG--------------------------
----------GCGTAC-TAACAGGG-ATAACCCTGGTAA-TCCT--GAGGCTAA-TA-CA
AGA--ACGTAAAACTCGATCGACTGGGCAACTGGGAGATCGAG-----------------
------GGTCGTGTGAGCTTTATGCAATACTCG---------GCATG---AATGGATG
>HQGCXQM04IE2BW_HEG28
ATGCT-TCTCCTAAAG-ACTAA-GCCAT-GC-ACGCCTTC-----GAAT-A-G-AAG-A-
GCAA----T-CTCTT--TGAATCTGCGAACGGC-TCCG-CACA-CCAGTT-GTAAACT-A
TAGCAAGTCCGTGTGGCTAGCGAGCAATCGTTAG--------------------------
----------TTGCAC-TAACAGGG-ATAACCCTGGTAA-TCCT--GAGGCTAA-TA-CA
AGA--ACGTAAAACTCCGTCGACTGGGCAACCGGAAGGTGGAG-----------------
------GGTCGTGTAGGCTATATGCAATACTCG---------ACATG---ATGGGATG
>HQ4TV3T01AWCHA_HEG01
ATGCT-TCTCCTAAAG-ACTAA-GCCAT-GC-ATGCCTCC-----GAAT-A-G-AAG-A-
GCAA----TTCTCTC--TGAATCTGCGAACGGC-TCCG-CAAA-CCAGTT-GTAAACC-A
TAGCAAGCATGCTCCGGGAAAGCCGCAAGGCCGAC-------------------------
----------CCGGGG-CTACAAGG-ATAACCCCGGTAA-TTCT--GAGGCTAA-TA-CA
TGA--ACGTAACCCCTGGTCGATGGGCAACCTGAGGCTGGGG------------------
------GACCGTGCGAGACCTCGCAAAAATATA---------TCGG----AGTAGTCG
>HQ4TV3T01B9M14_HEG01
ATGCT-TCTCCTAAAG-ACTAA-GCCAT-GC-ATGTCTTC-----GAAT-AAG-AGG-AA
GCAA----TTCTCTC--TGAATCTGCGAACGGC-TCCG-CAAA-CCAGTT-GTAAACC-A
TAGCAAGCATGCTCCGGGAAAGCCGCAAGGCCGAC-------------------------
----------CCGGGG-CTACAAGG-ATAACCCCGGTAA-TTCT--GAGGCTAA-TA-CA
TGA--ACGTAACCCCCTGGTCGATGGGCAACCTGAGGCTGGG------------------
------GACCGTGCGAGACCTCGCAAAAATATA---------TCGG----AGTAGTCG
>HQGCXQM04JVP1C_HEG19
ATGCT-TCTCCTAAAG-ACTAA-GCCAT-GC-ATGCCTCC-----GAAT-A-G-AAG-A-
GCAA----ATCTCTC--TGAATCTGCGAACGGC-TCCG-CAAA-CCAGTT-GTAAACC-A
TAGCAAGCATGCTCCGGGGAGGCCGCAAGGCTGAC-------------------------
----------CTGGGG-CTACAAGG-ATAACCCCGGTAA-TTCT--GAGGCTAA-TA-CA
TGA--ACGTACCCCCTGGCCGATGGGCAACCTGAGGCTGGG-------------------
------GACCGTGCGAGACCTCGCAAAAAGAAA---------TCGG----AGAAGTCG
>HQ4TV3T01BU6V9_HEG03
ATGCT-TCTCCTAAAG-ACTAA-GCCAT-GC-ATGTCTTC-----GAAT-AAG-AGG-AA
GCAA----TTCTTTC--TGGATCTGCGAACGGC-TCCG-CAAA-CCAGTT-GTAAACC-A
TAGCAAGCATGCTCCGGGGAGGCCGCAAGGCTGAC-------------------------
----------CTGGGG-CTATAAGG-ATAACCCCGGTAA-TTCT--GAGGCTAA-TA-CA
TGA--ACGTACCCCTGGCCGATGGGCAACCTGAGGCTGGG--------------------
------GACCGTGCGAGACCTCGCAAAAAGAA----------TCGG----AGAAGCCG
>HQGCXQM01AOT31_SEG38
ATGCT-CCTCCTAAAG-ACTAA-GCCAT-GC-GTGCCTTC-----GAAT-A-G-AAG-A-
GCAA----T-CTCTT--TGAATCTGCGAACGGC-TCCG-CACA-CCAGTT-GTAAACT-A
TAGCAAGTCCGTGCGCCTACTGAGCAATCGGTAG--------------------------
----------GCGTAC-TAACAGGG-ATAACCCTGGTAA-TCCT--GAGGCTAA-TA-CA
AGA--ACGTAAAACTCGATCGACTGGGCAACTGGGAGATCGAG-----------------
------GGTCGTGTGAGCTTTATGCAATACTCG---------ACATA---AATGGATG
>HQGCXQM01BQ6PT_SEG05
ATGCT-TCTCCTAAAG-ACTAA-GCCAT-GC-ATGCCTCC-----GAAT-A-G-AAG-A-
GCAA----TTCTCTC--TGAATCTGCGAACGGC-TCCG-CAAA-CCAGTT-GTAAACC-A
TAGCAAGCATGCTCCGGGAAAGCCGCAAGGCCGAC-------------------------
----------CCGGGG-CTACAAGG-ATAACCCCGGTAA-TTCT--GAGGCTAA-TA-CA
TGA--ACGTAACCCCTGGTCGATGGGCAACCTGAGGCTGGG-------------------
------GACCGTGCGAGACCTCGCAAAAATATA---------TCGG----AGTAGTCG
>HQGCXQM01AV258_SEG36
ATGCT-TCTCCTAAAG-ACTAA-GCCAT-GC-ATGTCTCC-----GAAT-A-G-AAG-A-
GCAA----GTCTCTC--TGAATCTGCGAACGGC-TCCG-CATA-CCAGTT-GTAAACC-A
TAGCAAGCAAACCGGGTCGTCGCTTCATGGCGTGCGG-----------------------
----------CTCGGT-TCATAAGG-ATACCCATGGTAA-TTCT--GAGGCTAA-TA-CA
AGA--ACGTACAACCCGCTCGACCCGTCAGGGAAGGGTGGG-------------------
------GAATGTGTGACTAGGCACGCAAATAGCATA------ATGGG---AGTGGCCA
>HQ4TV3T01A7D6E_AEG35
ATGCT-TCTCCTAAA--ACTAA-GCCAT-GC-ATGCCTCC-----GACT-A-G-AAG-A-
GCAA----TTCTCTC--CGAATCTGCGAACGGC-TCCG-CAAA-CCAGTT-GTAAACC-A
TAGCGAGCATGCCCTTGGACCGGTCGAAAGGCTGGTC-----------------------
----------CTTGGG-TGATAAGG-ATAACCCTGGTAA-TTCT--GAGGCTAA-TA-CT
TGA--CTGCAAAGCCTGGCTAACCGGGCAACCGGAAGGCTGGG-----------------
------GGACGTGTGAGTTGATGCGCAAATATAG--------CTGGG---AGTAGATA
>HQ4TV3T01AVUCL_AEG37
ATGCT-TCTCCTAAAG-ACTAA-GCCAT-GC-ATGCCTCC-----GACT-A-G-AAG-A-
GCAA----TTCTCTC--CGAATCTGCGAACGGC-TCCG-CAAA-CCAGTT-GTAAACC-A
TAGCGAGCATGCCCTTGAGCCGGTCGCAAGACTGGTT-----------------------
----------CTCGGG-TAATAAGG-ATAACCCTGGTAA-TTCT--GAGGCTAA-TA-CA
TGA--ACGCAAATCTTGGCTAACCGGGCAACTGGAAGGCTGGG-----------------
------GGACGTGTGATTGAGTCGCAATGTTG----------CTGGG---AGTAGACG
>HQ4TV3T01BXJDL_AEG37
ATGCT-TCTCCTAAAG-ACTAA-GCCAT-GC-ATGCCTCC-----GACT-A-G-AAG-A-
GCAA----TTCTCTC--CGAATCTGCGAACGGC-TCCG-CAAA-CCAGTT-GTAAACC-A
TAGCGAGCATGCCCTTGGACCGGTCGAAAGGCTGGTC-----------------------
----------CTTGGG-TGATAAGG-ATAACCCTGGTAA-TTCT--GAGGCTAA-TA-CT
TGA--CTGCAAAGCCTGGCTAAACCGGGCAACCGGAAGGCTGGG----------------
------GGACGTGTGAGTTGATGCGCAAAATATAG-------CTGGG---AGTAGATA
>HQGCXQM04JYG30_HEG23
ATGCT-TCTCCTAAAG-ACTAA-GACAT-GC-ATGCCTCC-----GACT-A-G-AAG-A-
GCAA----TTCTCTC--CGAATCTGCGAACGGC-TCCG-CAAA-CCAGTT-GTAAACC-A
TAGCGAGCATGCCCTTGGACCGGTCGAAAGGCTGGTC-----------------------
----------CTTGGG-TGATAAGG-ATAACCCTGGTAA-TTCT--GAGGCTAA-TA-CT
TGA--CTGCAAAGCCTGGCTAACCGGGCAACCGGAAGGCTGGG-----------------
------GGACGTGTGAGTTGATGCGCAAATATAG--------CTGGG---AGTAGATA
>HQGCXQM04I7JYT_HEG20
ATGCT-TCTCCTAAAG-ATTAA-GCCAT-GC-ATGCCTAA-----GCCT-AGG-AGG-TA
GCAA----TACTCTC--TGAATCTGCGAACGGC-TCCG-CACA-CCAGTT-GTAAACC-A
TAGCGAGCATGCCCTTGGACCGGTCGAAAGGCTGGTC-----------------------
----------CTTGGG-TGATAAGG-ATAACCCTGGTAA-TTCT--GAGGCTAA-TA-CT
TGA--CTGCAAAGCCTGGCTAACCGGGCAACCGGAAGGCTGGG-----------------
------GGACGTGTGAGTTGATGCGCAAATATAG--------CTGGG---AGTAGATA
>HQ4TV3T01A6B6N_HEG08
ATGCT-TCTCCTAAAG-ACTAA-GCCAT-GC-ATGCCTCC-----GACT-A-G-AAG-A-
GCAA----TTCTCTC--CGAATCTGCGAACGGC-TCCG-CAAA-CCAGTT-GTAAACC-A
TAGCGAGCATGCCCTTGAGCCGGTCGCAAGACTGGTT-----------------------
----------CTCGGG-TAGTAAGG-ATAACCCTGGTAA-TTCT--GAGGCTAA-TA-CA
TGA--ACGCAAATCTTGGCTAACCGGGCAACTGGAAGGCTGGG-----------------
------GGACGTGTGATTGAGTCGCAATATTG----------CTGGG---AGTAGACG
>HQGCXQM04IYS0W_HEG31
ATGCT-TCTCCTAAAG-ACTAA-GCCAT-GC-ATGCCTCC-----GACT-A-G-AAG-A-
GC-A----TTCTCTC--CGAATCTGCGAACGGC-TCCG-CAAA-CCAGTT-GTAAACC-A
TAGCGAGCATGCCCGGGGCCCGGCGAAAGCTGGGC-------------------------
----------CTCGGG-CAATAAGG-ATAACCCTGGTAA-TTCT--GAGGCTAA-TA-CA
TGA--ACGCAAAACCTGGCTGACTGGTAACGGAAGGCTGGG-------------------
------GGGCGTGCGATCAGTCGCATTTTTA-----------CCGGG---AGTAGACG
>HQGCXQM04IVLPN_HEG22
ATGCT-TCTCCTAAAG-ACTAA-GCCAT-GC-ATGCCTCC-----GAAT-A-G-AAG-A-
GC-T----TTCTCTC--TGAATCTGCGAACGGC-TCCG-CAAA-CCAGTT-GTAAACT-A
TAGCGAGCATGCCCTCGGGTTGGCCGCAAGGCTCGCC-----------------------
----------CGGAGG-TAATAAGG-ATAACCCTGGTAA-TTCT--GAGGCTAAATA-CA
AGA--ACGTAACACCTGGCTGACCGGCAACGGAAGGCTGGG-------------------
------GGAC-TGCGATCAGTCGTAAAGTTTA----------CTGGG---AATAGATG
>HQGCXQM01AX302_SEG33
ATGCT-TCTCCTAAAG-ACTAA-GCCAT-GC-ATGCCTCC-----GACT-A-G-AAG-A-
GCAA----TTCTCTC--CGAATCTGCGAACGGC-TCCG-CAAA-CCAGTT-GTAAACC-A
TAGCGAGCATGCCCTTGGACCGGTCGAAAGGCTGGTC-----------------------
----------CTTGGG-TGATAAGG-ATAACCCTGGTAA-TTCT--GAGGCTAA-TA-CT
TGA--CTGCAAAGCCTGGCTAACCGGGCAACCGGAAGGCTGGG-----------------
------GGACGTGTGAGTTGATGCGCAAATATAG--------CTGGG---AGTAGATA
>HQGCXQM02DZBOA_SEG41
ATGCT-TCTCCTAAAG-ACTAA-GCCAT-GC-ATGCCTCC-----GAAT-A-G-AAG-A-
GC-T----TTCTCTC--TGAATCTGCGAACGGC-TCCG-CAAA-CCAGTT-GTAAACT-A
TAGCGAGCATGCCCTCGGGTTGGCCGCAAGGCTCGCC-----------------------
----------CGGGGG-TAATAAGG-ATAACCCTGGTAA-TTCT--GAGGCTAA-TA-CA
AGA--ACGTAACACCTGGCTGACCGGCAACGGAAGGCTGGG-------------------
------GGACGTGCGATCAGTCGTAAAGTTTA----------CTGGG---AATAGATG
>AY230189_Protophysarum phloiogenum 
ATGCT-TCTCCTAAAG-ATTAA-GCCAT-GC-ATGCCTTC-----GAAT-AAG-GGT-AA
GCTA----TTCTCTC--TGAATCTGCGAACGGC-TCCG-CACA-CCAGTT-GTAAACC-A
AAGCAAGCATGCCCGTTCTTCTGTCCTTCACGGGGCAGGG--------------------
----------GGGCGG-GTCGATGG-ATACCCCCGGTAA-TTCT--AAGGCTAA-TA-CA
CGA--GCGTAGAGCCCCGCCAACTGGCCCTCGGGCTGGGAGGCGGGG-------------
------GGACGTGCCCGTTAGGTTGCAGGAGGA---------CCGGG---AGTGGGGG
>HE614612_Diderma sp Pr31
---------------------A-GCCAT-GC-ATGCTTTC-----GAAT-AAG-AGG-AA
GCAA----TTCTCTC--TGAATCTGCGAACGGC-TCCG-CACA-CCAGTT-GTAAACT-A
TAGCAAGCATGCTCGGTGTCCGGCCTTCACGGGCTGGGT---------------------
----------GTCGGG-CGATAAGG-ATAACCCTGGTAA-TTCT--GAGGCTAA-TA-CA
AGA--CCGTAATCCCTCGCTGACTGGGTAACTGGGAGGCTGGG-----------------
------GGACGTGTGGTTTGGTCGCAAGGATGA---------CCGGG---AAAGGATG
>HE614614_Diderma meyerae 
---------------------------------TGCCTTC-----GAAT-ACG-AGG-AA
GCAA----TTCTCTC--TGAATCTGCGAACGGC-TCCG-CAAA-CCAGTT-GTAAACC-A
AAGCAAGCATACTCGGGGTTTGCCCTTCACGGGGTCGGC---------------------
----------TACGGG-TGATACGG-GTAACCCTGGTAA-TTCT--GAGGCTAA-TA-CG
AGA--ATGTACTCCCTGGCTAACCGGGAAACTGGTAGGCTGGG-----------------
------GGGCGTGTGATCTATTTGCAAGACGATT--------CCAGG---AAGGGGTG
>AY062881_Didymium dachnayum 
--------TTTCAAGG-GCTAA-CCCAT-GC-ATGTCTTC-----GAAT-AAG-AGG-AA
GCCC----TTCTCTC--TGAATCTGCGAACGGC-TCCG-CAAA-CCAGTT-GTAAACT-A
TAGCAAGCAAGCTCGTGCCCTTCACCGGG-------------------------------
----------TGCGGG-CAACACGG-ATAACCCTGGTAA-TTCT--GAGGCTAA-TA-CG
AGA--TCGTACTCCCTGGCTGACCGGGCAACTGGAAGGCTGGG-----------------
------AGGTGTGTGATTTAGCACGAGGAATCTG--------CTGGG---AATAGACA
>JQ277927_Diderma crustaceum 
---------------T-AGATA-GCCAT-GC-ATGCCTTC-----GAAT-ACG-AGG-AA
GCAA----TTCTCTC--TGAATCTGCGAACGGC-TCCG-CAAA-CCAGTT-GTAAACT-A
TGGCAAGCCCGCTCGTGGTCGTCGCAAGACGGC---------------------------
----------TGCTGG-CTACACGG-ATAACCCTGGTAA-TTCT--GAGGCTAA-TA-CG
AGA--ACGTAACCCCCAGCCAACCCGCAAGGGAAAGCTGGG-------------------
------GGACGTGCGAGTACGACACGAGGGAATA--------CCAAG---AAAGGGCG
>HM101144_Didymium crustaceum 
---------------G-ACTAA-GCCAT-GC-ATGCTTTC-----G-AT-AAG-AGG-AA
GCAA----TTCTCTC--TGAATCTGCGAACGGC-TCCG-CAAA-CCAGTT-GTAAACT-A
TAGCAAGCACGCTCAGGCTTGGCCGCAAGGCTGGG-------------------------
----------TCGGGG-CAACATGG-ATAACCCTGGTAA-TTCT--GAGGCTAA-TA-CA
AGA--ACGTAACTCTCGGCTGACCTTCACGGGAAGGCCGGG-------------------
------GGATGTGTGTACGATACGCGAAGACTAA--------CCGAG---AAAGGGCA
>AM231291_Diderma niveum 
--GCT-TCTCCTAAGG-ACTAA-GCCAT-GC-ATGCCTTC-----GAAT-ACG-AGG-AA
GCAA----TTCTCTC--TGAATCTGCGAACGGC-TCCG-CACA-CCAGTT-GTAAACC-A
AAGCAAGCTAGTCCATGGCCTGGCCCTCACGGGTTGGGC---------------------
----------TGTGGA-CGATACGG-ATAACCCTGGTAA-TTCT--GAGGCTAA-TA-CG
AGA--CTGCAATCCCTGGCTAACCGCAAGGAAGGCTGGG---------------------
------GGGCGTGTAAAGGTTTCGCGAGGAATAA--------CCGGG---AAGGGGTA
>JQ031964_Diachea subsessilis 
----T-TCTCCTAAAG-ACTAA-GCCAT-GC-ATGCCTTC-----GAAT-AAG-AGG-AA
GCAA----TTCTCTC--TGAATCTGCGAACGGC-TCCG-CAAA-CCAGTT-GTAAACT-A
CAGCAAGCCCGCTTGGGCCTGGCCTTCACGGGTCGGG-----------------------
----------TTCAGG-CAATACGG-ATAACCCTGGTAA-TTCT--GAGGCTAA-TA-CG
AGA--ACGTAACCCCTGGCCGACCGGCAACGGAAGGCTGGG-------------------
------GAACGTGTGACAATCTCGCGAGGAATCTTG------CCGGG--AATCGGGTG
>DQ903677_Diderma globosum 
----T-TCTCCTAAAG-ACTAC-GCCAT-GC-ATGCCTTC-----GAAC-ACG-AGG-AA
GCAA----TTCTCTC--TGAATCTGCCAACGGC-TCCG-CAAA-CCAGTT-GTAAACC-A
AAGCAAGCATACTCGTGGTCTGCCCTTCACGGGGTGGGC---------------------
----------TGCGGG-TGATACGG-ATAACCCTGGTAA-TTCT--GAGGCTAA-TA-CG
AGA--CTGTACTCCCTGGCTAACCGGGCAACTGGTAGGCTGGG-----------------
------GGGCGTGTGATCTATTTGCAAGACGATT--------CCAGG---AAGGGGTG
>DQ903678_Lepidoderma tigrinum 
ATGCT-TCTCCT-AAG-ACTAA-GCCAT-GC-ATGCCTTC-----GATT-ACG-AGG-AA
GCTA----TTCTCTC--TGAATCTGCGAACGGC-TCCG-CAAA-CCTTTT-GTAATCC-T
TAGCAAGCCCTTCCATGGACCGCCCTTCACGGGGTGGGC---------------------
----------TGTGGG-CGATACGG-ATAACCCTGGTAA-TTCT--GAGGCTAA-TA-CT
ATA--ACGTAATCCCTGGTTAACCGGGCAACTGGAAGGCCGGG-----------------
------GGGCGTGTGATCTATTTGCAAGGATGAT--------CCAGG---AAGGGGCG
>AM231294_Didymium dubium 
ATGCT-TCTCCTAAAG-ACTAA-GCCAT-GC-ATGTCTTC-----GAAT-AAG-AGG-AA
GCAA----TTCTCTC--TGAATCTGCGAACGGC-TCCG-CAAA-CCAGTT-GTAAACT-A
TAGCAAGCTCTCCTATGATCGCCCCTTCACGGGGGGGG----------------------
----------TCTGGG-AAATAGGG-ATAACCCTGGTAA-TTCT--GAGGCTAA-TA-CC
ACC--ACGTAAAACCTGGCTGACTGGGCAACCGGAAGGCTGGG-----------------
------GGGCGTGCAATTTTTTCGCGAGGTTTA---------CCGGG---AAGGGACG
>AM231296_Lepidoderma carestianum 
ATGCT-TCTCCTAAAG-ACTAA-GCCAT-GC-ATGCCTTC-----GAAT-ACG-AGG-AA
GCAA----TTCTCTC--TGAATCTGCGAACGGC-TCCG-CAAA-CCAGTT-GTAAACT-A
TAGCAAGCAATCCTGCGGGCGGCTTCGGCTGCT---------------------------
----------CGTGGG-TAACATGG-ATAACCCTGGTAA-TTCT--GAGGCTAA-TA-CA
AGA--ACGTACTCCCTGGCTGACCGGCAACGGAAGGCTGGG-------------------
------GAGCGTGCAACGTATCGTAGGGATAAAC--------CGGGG---AATGGGTG
>HE614619_Lepidoderma crustaceum 
ATGCT-TCTCCTAAAG-ACTAA-GCCAT-GC-ATGCCTTC-----GAAT-AAG-AGG-AA
GCAA----TTCTCTC--TGAATCTGCGAACGGC-TCCG-CAAA-CCAGTT-GTAAACT-A
TAGCAAGCAATCCTGTGGTTGGGCTTCGGCTCGGC-------------------------
----------CATGGG-TAACATGG-ATAACCCTGGTAA-TTCT--GAGGCTAA-TA-CA
AGA--ACGTACAACCTGGCTAACCGGCAACGGAAGGCTGGG-------------------
------GAACGTGCAACGTATCGTAATGGATA----------CCGGG---AAAGGGTG
>HE614618_Lepidoderma carestianum 
ATGCT-TCTCCTAAAG-ACTAA-GCCAT-GC-ATGCCTTC-----GAAT-AAG-AGG-AA
GCAA----TTCTCTC--TGAATCTGCGAACGGC-TCCG-CAAA-CCAGTT-GTAAACT-A
TAGCAAGCAATCCTGTGGTTGGGCTTCGGCTCGGC-------------------------
----------CATGGG-TAACATGG-ATAACCCTGGTAA-TTCT--GAGGCTAA-TA-CA
AGA--ACGTACAACCTGGCTAACCGGCAACGGAAGGCTGGG-------------------
------GAACGTGCAACGTATCGTAGTGGATA----------CCGGG---AAAGGGTG
>HQ4TV3T01A6XJY_AEG30
ACGCT-TCTCCTAAAG-ACTAA-GCCAT-GC-ATGCTTTC-----GAAT-AAG-AGG-AA
GCAA----TTCTCTC--TGAATCTGCGAACGGC-TCCG-CACA-CCAGTT-GTAAACC-A
TAGCAAGCACGATCGGTAGTCGGCCCTCACAGGTCGGCT---------------------
----------GCCGGT-CAATAAGG-ATAACCCTGGTAA-TTCC--GAGGCTAA-TA-CT
AGA--TCGTAATCCCTGGCTGACCGTATGGGAGGCTGGG---------------------
------GGACGTGTGAATTAGGCGCAAGATGAG---------CCGGG---AAAGGATG
>HQGCXQM02ELR8V_AEG11
ATGCT-TCTCCTAAAG-ACTAA-GCCAT-GC-ATGCCTTC-----GAAT-AAG-AGG-AA
GCAA----TTCTCTC--TGAATCTGCGAACGGC-TCCG-CACA-CCAGTT-GTAAACT-A
TAGCAAGCATGCCCGGTGCCTGGCCTTCACGGGCTGGGT---------------------
----------GTCGGG-CGATAAGG-ATAACCCTGGTAA-TTCT--GAGGCTAA-TA-CA
AGA--CCGTAATCCCTGGCTGACCGGGTAACTGGGAGGCTGGG-----------------
------GGACATGTGGTTGGTCGCAAGGATGA----------CCGGG---AAAGGATG
>HQ4TV3T01BGXP2_AEG37
ATGCT-TCTCCTAAAG-ACTAA-GCCAT-GC-ATGCCTTC-----GAAT-AAG-AGG-AA
GCAA----TTCTCTC--TGAATCTGCGAACGGC-TCCG-CAAA-CCAGTT-GTAAACT-A
CAGCAAGCCCGCTTGGGCCTGGCCTTCACGGGCCGGG-----------------------
----------TTCAGG-CAATACGG-ATAACCCTGGTAA-TTCT--GAGGCTAA-TA-CG
AGA--ACGTAACCCCTGGCCGACCGGCAACGGAAGGCTGGGG------------------
------GAACGTGTGACAATCTCGCGAGGAATCTTG------CCGGG--AATCGGGTG
>HQ4TV3T01ATIPN_AEG43
ACGCT-TCTCCTAAAG-ACTAA-GCCAT-GC-ATGCTTTC-----GAAT-AAG-AGG-AA
GCAA----TTCTCTC--TGAATCTGCGAACGGC-TCCG-CACA-CCAGTT-GTAAACT-A
TAGCAAGCATGTTCTTCGCCCGGCCTTCACGGGTTGGGT---------------------
----------GTTGGA-CGGTAAGG-ATAACCCTGGTAA-TTCT--GAGGCTAA-TA-CT
AGA--CCGTAATCCCTGGCTGACCGGGCAACTGGGAGGCTGGG-----------------
------GGGCGTGTAATTGGTCGCAAGGATGA----------CCGGG---AAGGAGTG
>HQGCXQM02C829R_AEG23
ACGCT-TCTCCTAAAG-ACTAA-GCCAT-GC-ATGCTTTC-----GAAT-AAG-AGG-AA
GCAA----TTCTCTC--TGAATCTGCGAACGGC-TCCG-CACA-CCAGTT-GTAAACT-A
TAGCAAGCATGCCCGGTGCCTGGCCTTCACGGGCTGGGT---------------------
----------GTCGGG-CGATAAGG-ATAACCCTGGTAA-TTCT--GAGGCTAA-TA-CA
AGA--CCGTAATCCCTGGCTGACCGGGTAGCTGGGAGGCTGGG-----------------
------GGACGTGTGGTTTGGTCGCAAGGATGG---------CCGGG---AAAGGATG
>HQ4TV3T01AYUGJ_AEG50
ACGCT-TCTCCTAAAG-ACTAA-GCCAT-GC-ATGCTTTC-----GAAT-AAG-AGG-TA
GCAA----TTCTCTC--TGAATCTGCGAACGGC-TCCG-CACA-CCAGTT-GTAAACT-A
TAGCAAGCAAGTTCGTCTCCGGCCCTCACGGGCCGCT-----------------------
----------GTCGGG-CGATAAGG-ATAACCCTGGTAA-TTCT--GAGGCTAA-TA-CT
AGA--TCGTACTCCCTGGCTGACCGGCAACGGAAGGTTGGG-------------------
------GGACGTGTGAATTAGGCGCAAGAAAAG---------CCGGG---AAAGGATG
>HQ4TV3T01BRYKE_AEG35
ACGCT-TCTCCTAAAG-ACTAA-GCCAT-GC-ATGCTTTC-----GAAT-AAG-AGG-AA
GCAA----TTCTCTC--TGAATCTGCGAACGGC-TCCG-CACA-CCAGTT-GTAAACT-A
TAGCAAGCATGCCCGGTGTCCGGCCTTCACGGGCCGGGT---------------------
----------GTCGGG-CGATAAGG-ATAACCCTGGTAA-TTCT--GAGGCTAA-TA-CG
AGA--CCGTAATCCCTGGCTGACCGGGCAACTGGGAGGCTGGG-----------------
------GGACGTGTAAGTGGGTCGCAAGGATGA---------CCGGG---AAAGGATG
>HQGCXQM02D94LY_AEG21
ACGCT-TCTCCTAAAG-ACTAA-GCCAT-GC-ATGCTTTC-----GAAT-AAG-AGG-AA
GCAA----TTCTCTC--TGAATCTGCGAACGGC-TCCG-CACA-CCAGTT-GTAAACC-T
TAGCAAGCACGATCGGTATCCGGCCTTCACGGGTCGGGT---------------------
----------GCCGGT-CAATAAGG-ATAACCCT-GTAA-TTCT--GAGGCTAA-TA-CT
AGA--CCGTAATCCCTGGCCGACCGGTAACGGGAAGCTGGG-------------------
------GGACGTGTGATTAGGCGCAAGAAAAG----------CCGGG---AAAGAATG
>HQGCXQM02DJ4AX_AEG23
ATGCT-TCTCCTAAAG-ACTAA-GCCAT-GC-ATGTCTTC-----GAAT-AAG-AGG-AA
GCAA----TTCTCTC--TGAATCTGCGAACGGC-TCCG-CAAA-CCAGTT-GTAAACT-A
TAGCAAGTTCGCCCGGGCTTCCCCTTCACGGGGGGG------------------------
----------GTTCGG-CTATACGG-ATAACCCTGGTAA-TTCT--GAGGCTAA-TA-CG
AGA--ACGTACTCCCTGGCTGACCGGGCAACTGGAAGGCTGGG-----------------
------GGACGTGCGAGTGTTTTCGCGATTTATA--------CCGGG---AAAGGACG
>HQGCXQM02C8M0R_AEG08
ATGCT-TCTCCTAAAG-ACTAA-GCCAT-GC-ATGCCTTC-----GAAT-ACG-AGG-AA
GCAA----TTCTCTC--TGAATCTGCGAACGGC-TCCG-CAAA-CCAGTT-GTAAACC-A
AAGCAAGCATACTCGCGGTCTGCCCTTCACGGGGTGGGC---------------------
----------TACGGG-TGATACGG-ATAACCCTGGTAA-TTCT--GAGGCTAA-TA-CG
AGA--ATGTACTCCCTGGCTAACCGGGTAACTGGTAGCCCGGGG----------------
------GGGCGTGTGATCTATTTGCAAGACGATT--------CCAGG---AAGGGGTG
>HQGCXQM02D0IBQ_AEG08
ATGCT-TCTCCTAAAG-ACTAA-GCCAT-GC-ATGCCTTC-----GAAT-ACG-AGG-AA
GCAA----TTCTCTC--TGAATCTGCGAACGGC-TCCG-CAAA-CCAGTT-GTAAACC-A
AAGCAAGCATACTCGCGGTCTGCCCTTCACGGGGTGGGC---------------------
----------TACGGG-TGATACGG-ATAACCCTGGTAA-TTCT--GAGGCTAA-TA-CG
AGA--TCGTACTCCCTGGCTGACCGGGCAACTGGAAGGCTGGG-----------------
------AGGTGTGTGATTTAGCACGAGGAATCTG--------CTGGG---AATAGACA
>HQ4TV3T01A6S46_HEG10
ACGCT-TCTCCTAAAG-ACTAA-GCCAT-GC-ATGCTTTC-----GAAT-AAG-AGG-AA
GCAA----TTCTCTC--TGAATCTGCGAACGGC-TCCG-CACA-CCAGTT-GTAAACT-A
TAGCAAGCATGTTCTTCGCCCGGCCTTCACGGGTTGGGT---------------------
----------GTTGGA-CGATAAGG-ATAACCCTGGTAA-TTCT--GAGGCTAA-TA-CT
AGA--CCGTAATCCCTGGCTGACCGGGCAACTGGGAGGCTGGG-----------------
------GGGCGTGTAATTGGTCGCAAGGATGA----------CCGGG---AAGGAGTG
>HQGCXQM04JUOBU_HEG20
ATGCT-TCTCCTAAAG-ACTAA-GCCAT-GC-ATGCCTTC-----GAAT-AAG-AGG-AA
GCAA----TTCTCTC--TGAATCTGCGAACGGC-TCCG-CAAA-CCAGTT-GTAAACT-A
CAGCAAGCCCGCTTGGGCCTGGCCTTCACGGGCCGGG-----------------------
----------TTCAGG-CAATACGG-ATAACCCTGGTAA-TTCT--GAGGCTAA-TA-CG
AGA--ACGTAACCCCTGGCCGACCGGCAACGGAAGGCTGGG-------------------
------GAACGTGTGACAATCTCGTGAGGAATCTTG------CCGGG--AATCGGGTG
>HQ4TV3T01BZGPQ_HEG03
ACGCT-TCTCCTAAAG-ACTAA-GCCAT-GC-ATGCTTTC-----GAAT-AAG-AGG-TA
GCAA----TTCTCTC--TGAATCTGCGAACGGC-TCCG-CACA-CCAGTT-GTAAACT-A
TAGCAAGCAAGTTCGTCTCCGGCCCTCACGGGCCGCT-----------------------
----------GTCGGG-CGATAAGG-ATAACCCTGGTAA-TTCT--GAGGCTAA-TA-CT
AGA--TCGTACTCCCTGGCTGACCGGCAACGGAAGGTTGGG-------------------
------GGACGTGTGAATTAGGCGCAAGAAAAG---------CCGGG---AAAGGATG
>HQGCXQM04H81AX_HEG33
ACGCT-TCTCCTAAAG-ACTAA-GCCAT-GC-ATGCTTTC-----GAAT-AAG-AGG-AA
GCAA----TTCTCTC--TGAATCTGCGAACGGC-TCCG-CACA-CCAGTT-GTAAACC-A
TAGCAAGCACGATCGGTAGTCGGCCCTCACAGGTCGGCT---------------------
----------GCCGGT-CAATAAGG-ATAACCCTGGTAA-TTCT--GAGGCTAA-TA-CT
AGA--TCGTAATCCCTGGCTGACCGTATGGGAGGCTGGG---------------------
------GGACGTGTGAATTAGGCGCAGGATGAG---------CCGGG---AAAGGATG
>HQGCXQM04H6EO2_HEG14
ACGCT-TCTCCTAAAG-ACTAA-GCCAT-GC-ATGCTTTC-----GAAT-AAG-AGG-AA
GCAA----TTCTCTC--TGAATCTGCGAACGGC-TCCG-CACA-CCAGTT-GTAAACT-A
TAGCAAGCATGTCCGGTATCCGGCCTTCACGGGCTGGGT---------------------
----------GTCGGG-CGATAAGG-ATAACCCTGGTAA-TTCT--GAGGCTAA-TA-CT
AGA--CCGTAATCCCTGGCTGACCGGGTAACTGGGAGGTTGGG-----------------
------GGACGTGTAATTGGTCGCAAGGATGA----------CCGGG--AAAGAAATG
>HQGCXQM04JEW5H_HEG23
ACGCT-TCTCCTAAAG-ACTAA-GCCAT-GC-ATGCTTTC-----GAAT-AAG-AGG-AA
GCAA----TTCTCTC--TGAATCTGCGAACGGC-TCCG-CACA-CCAGTT-GTAAACC-A
TAGCAAGCACGATCGGTATCCGGCCTTCACGGGTCGGGT---------------------
----------GCCGGT-CAATAAGG-ATAACCCTGGTAA-TTCT--GAGGCTAA-TA-CT
AGA--CTGTAATCCCTGGCCGACCGGTAACGGGAAGCTGGG-------------------
------GGACGTGTGATTAGGCGCAAGAAAAG----------CCGGG---AAAGAATG
>HQGCXQM04I5JYA_HEG34
ATGCT-TCTCCTAAAG-ACTAA-GCCAT-GC-ATGCCTCC-----GAAT-AAG-AAG-AA
GCAA----TTCTCTC--TGAATTTGCGAACGGC-TCCG-CACA-CCAGTT-GTAAACT-A
TAGCAAGCATGCCCGGTGCCTGGCCTTCACGGGCTGGGT---------------------
----------GTCGGG-CGATAAGG-ATAACCCTGGTAA-TTCT--GAGGCTAA-TA-CA
AGA--CCGTAATCCCTGGCTGACCGGGTAACTGGGAGGCTGGG-----------------
------GGACGTGTGGTTGGTCGCAAGGATGA----------CCGGG---AAAGGATG
>HQ4TV3T01BE7DY_HEG08
ACGCT-TCTCCTAAAG-ACTAA-GCCAT-GC-ATGCTTTC-----GAAT-AAG-AGG-AA
GCAA----TTCTCTC--TGAATCTGCGAACGGC-TCCG-CACA-CCAGTT-GTAAACT-A
TAGCAAGCATGTCCTTCGCCTGGTCCTCACGGGCTGGGT---------------------
----------GTTGGG-CGATAAGG-ATAACCCTGGTAA-TTCT--GAGGCTAA-TA-CT
AGA--CCGTAATCCCTGGCTGACCGGGTAACTGGGAGGCTGGG-----------------
------GGACGTGTAATTGGTCGCAAGGATGA----------CCGGG---AAAGAATG
>HQGCXQM04J1A6J_HEG23
ATGCT-TCTCCTAAAG-ACTAA-GCCAT-GC-ATGTCTTC-----GAAT-AAG-AGG-AA
GCAA----TTCTCTC--TGAATCTGCGAACGGC-TCCG-CAAA-CCAGTT-GTAAACC-A
TAGCAAGCACGATCGGTATTCGGCCCTCACAGGTCGGGT---------------------
----------GCCGGT-CAATAAGG-ATAACCCTGGTAA-TTCT--GAGGCTAA-TA-CT
AGA--TCGTAATCCCTGGTTGACCATATGGGAAGCCGGG---------------------
------GGACGTGTGAATTAGGCGCAAGATGAG---------CCGGG---AAAGGATG
>HQGCXQM01AV695_SEG38
ACGCT-TCTCCTAAAG-ACTAA-GCCAT-GC-ATGCTTTC-----GAAT-AAG-AGG-AA
GCAA----TTCTCTC--TGAATCTGCGAACGGC-TCCG-CACA-CCAGTT-GTAAACT-A
TAGCAAGCATGCCCGGTGCCTGGCCTTCACGGGCTGGGT---------------------
----------GTCGGG-CGATAAGG-ATAACCCTGGTAA-TTCT--GAGGCTAA-TA-CA
AGA--CCGTAATCCCTGGCTGACCGGGTAACTGGGAGGCTGGG-----------------
------GGACGTGTGGTTGGTCGCAAGGATGA----------CCGGG---AAAGGATG
>HQGCXQM02DK7R8_SEG47
ACGCT-TCTCCTAAAG-ACTAA-GCCAT-GC-ATGCTTTC-----GAAT-AAG-AGG-TA
GCAA----TTCTCCC--TGAATCTGCGAACGGC-TCCG-CACA-CCAGTT-GTAAACT-A
TAGCAAGCAAGTTCGTCTCCGGCCCTCACGGGCCGCT-----------------------
----------GTCGGG-CGATAAGG-ATAACCCTGGTAA-TTCT--GAGGCTAA-TA-CT
AGA--TCGTACTCCCTGGCTGACCGGCAACGGAAGGTTGGG-------------------
------GGACGTGTGAATTAGGCGCAAGAAAAG---------CCGGG---AAAGGATG
>HQGCXQM01A51LK_SEG38
ACGCT-TCTCCTAAAG-ACTAA-GCCAT-GC-ATGCTTTC-----GAAT-AAG-AGG-AA
GCAA----TTCTCTC--TGAATCTGCGAACGGC-TCCG-CACA-CCAGTT-GTAAACT-A
TAGCAAGCATGTTCTTCGCCCGGCCTTCACGGGTTGGGT---------------------
----------GTTGGA-CGATAAGG-ATAACCCTGGTAA-TTCT--GAGGCTAA-TA-CT
AGA--CCGTAATCCCTGGCTGACCGGGCAACTGGGAGGCTGG------------------
------GGGCGTGTAATTGGTCGCAAGGATGA----------CCGGG---AAGGAGTG
>HQGCXQM01BB0FF_SEG06
ACGCT-TCTCCT-AAG-ACTAA-GCCAT-GC-ATGCTTTC-----GAAT-AAG-AGG-AA
GCAA----TTCTCTC--TGAATCTGCGAACGGC-TCCG-CACA-CCAGTT-GTAAACC-A
TAGCAAGCACGATCGGTATTCGGCCCTCACAGGTCGGGT---------------------
----------GCCGGT-CAATAAGG-ATAACCCTGGTAA-TTCT--GAGGCTAA-TA-CT
AGA--TCGTAATCCCTGGTTGACCATATGGGAAGCCGGG---------------------
------GGACGTGTGAATTAGGCGCAAGATGAG---------CCGGG---AAAGGATG
>HQGCXQM01BQTKA_SEG30
ATGCT-TCTCCTAAAG-ACTAA-GCCAT-GC-ATGTCTTC-----GAAT-AAG-AGG-AA
GCAA----TTCTCTC--TGAATCTGCGAACGGC-TCCG-CAAA-CCAGTT-GTAAACT-A
CAGCAAGCCCGCTTGGGCCTGGCCTTCACGGGTCGGG-----------------------
----------TCCAGG-CAACACGG-ATAACCCTGGTAA-TTCT--GAGGCTAA-TA-CG
AGG--ACGTAACCCCTGGCTGACCGGCAACGGGAGGCTGGG-------------------
------GAACGTGTAACAATCTCGCGAGGAATCTTG------CCGGG--AATCGGGTG
>HQGCXQM02DK9G7_SEG44
ACGCT-TCTCCTAAAG-ACTAA-GCCAT-GC-ATGCTTTC-----GAAT-AAG-AGG-AA
GCAA----TTCTCTC--TGAATCTGCGAACGGC-TCCG-CACA-CCAGTT-GTAAACC-G
TAGCAAGCACGATCGGTATCCGGCCTTCACGGGTCGGGT---------------------
----------GCCGGT-CAATAAGG-ATAACCCTGGTAA-TTCT--GAGGCTAA-TA-CT
AGA--CCGTAATCCCTGGCCGACCGGCAACGGGAAGCTGGG-------------------
------GGACGTGTGATTAGGCGCAAGAAAAG----------CCGG----AAAGAATG
>HQGCXQM02ESGXU_SEG39
ACGCT-TCTCCTAAAG-ACTAA-GCCAT-GC-ATGCTTTC-----GAAT-AAG-AGG-AA
GCAA----TTCTCTC--TGAATCTGCGAACGGC-TCCG-CACA-CCAGTT-GTAAACT-A
TAGCAAGCATGCCCGGTGTCCGGCCTTCACGAGCCGGGT---------------------
----------GTCGGG-CGATAAGG-ATAACCCTGGTAA-TTCT--GAGGCTAA-TA-CG
AGA--CCGTAATCCCTGGCTGACCGGGCAACTGGGAGACTGGG-----------------
------GGACGTGTAAGTGGGTCGCAAGGATGA---------CCGGG---AAAGGATG
>HQGCXQM02DJB5N_AEG15
ATGCT-TCTCCTAAAG-ACTAA-GCCAT-GC-ATGTCTTC-----GAAT-AAG-AGG-TT
GCAA----TTCTCTC--TGAATCTGCGAACGGC-TCCG-CAAA-CCAGTT-GTAAACT-A
TAGCAAGCAAGCCCGGGTTTGCCCTTCACGGGGTGGG-----------------------
----------CTCGGG-CAATACGG-ATATCCCTGGTAA-TTCT--GAGGCTAA-TA-CG
AGA--GCGCACTACTTGGTCGACCGGGTAACTGGAAGGCTGGG-----------------
------AGGTGTGTGATTTAGCACGAGGAATCTG--------CTGGG---AATAGACA
>HQ4TV3T01A6WXD_AEG38
ATGCT-TCTCCTAAAG-ACTAA-GCCAT-GC-ATGCCC-------GAAT-ATG-AGG-TG
ACG-----GTCTCTC--TGAATCTGCGAACGGC-TCCG-CAAA-CCAGTT-GTAAACT-A
TAGCAAGCAAGCTCGTGCCCTTCACCGGG-------------------------------
----------TGCGGG-CAACACGG-ATAACCCTGGTAT-TTCT--GAGGCTAA-TA-CG
AGA--TCGTACTCCCTGGCTGACCGGGCAACTGGGAGGCTGGG-----------------
------AGGTGTGTGATTTAGCACGAGGAATCTG--------CTGGG---AATAGACA
>HQ4TV3T01BG8T5_HEG02
ATGCT-TCTCCTAAAG-ACTAA-GCCAT-GC-ATGCTCT------GAAT-ATG-AGG-AA
GCAA----TTCTCTC--TGAATCTGCGGACGGC-TCCG-CAAA-CCAGTT-GTAAACT-A
TAGCAAGCAAGCCCGGGTTTGCCCTTCACGGGGTGGG-----------------------
----------CTCGGG-CAATACGG-ATATCCCTGGTAA-TTCT--GAGGCTAA-TA-CG
AGA--TCGTACTCCCTGGCTGACCGGGCAACTGGAAGGCTGGG-----------------
------AGGTGTGTGATTTAGCACGAGGAATCTG--------CTGGG---AATAGACA
>HQ4TV3T01BMH33_HEG05
ATGCT-TCTCCTAAAG-ACTAA-GCCAT-GC-ATGTCTTC-----GAAT-AAG-AGG-TT
GCAA----TTCTCTC--TGAATCTGCGAACGGC-TCCG-CAAA-CCAGTT-GTAAACT-A
TAGCAAGCAAGCCCGGGTTTGCCCTTCACGGGGTGGG-----------------------
----------CTCGGG-CAATACGG-ATATCCCTGGTAA-TTCT--GAGGCTAA-TA-CG
AGA--GCGCACTACTTGGTCGACCGGGTAACTGGAAGGCTGGG-----------------
------AGGTGTGTGATTTAGCACGAGGAATCTG--------CTGGG---AATAGACA
>HQ4TV3T01ANYIO_HEG03
ATGCT-TCTCCTAAAG-ACTAA-GCCAT-GC-ATGTCTTC-----GAAT-AAG-AGG-AA
GCGA----TTCTCTC--TGAATCTGCGAACGGC-TCCG-CAAA-CCAGTT-GTAAACT-A
TAGCAAGCAAGCTCGTGCCCTTCACCGGG-------------------------------
----------TGCGGG-CAACACGG-ATAACCCTGGTAA-TTCT--GAGGCTAA-TA-CG
AGA--TCGTACTCCCTGGCTGACCGGGGCAACTGGAAGGCTGGG----------------
------AGGTGTGTGATTTAGCACGAGGAATCTG--------CTGGG---AATAGACG
>HQGCXQM01AP0YY_SEG05
ATGCTTCTACCTAAAG-ACTAA-GCCAT-GC-ATGTCTTAC----GAAT-AAG-AGG-AA
GCAA----TTCTCTC--TGAATCTGCGAACGGC-TCCGACAAA-CCAGTTAGTAAACT-A
TAGACAAGACAAGCTCGTCGCCCTTCACCGGG----------------------------
----------TGCGGG-CAACACGG-ATAAACCTGGTAA-TTCT--GAGGCTAA-TA-CG
AGA--TCGTACTCCCTGGCTGACCGGGCAACTGGAAGGCTGGG-----------------
------AGGTGTGCGATTTAGCACGAGGAATCTG--------CTGGG---AATAGACA
>HQGCXQM01A8MBD_SEG37
ATGCT-TCTCCTAAAG-ACTAA-GCCAT-GC-ATGTCTTC-----GAAT-AAG-AGG-AA
GCAA----TTCTCTC--TGAATCTGCGAACGGC-TCCG-CAAA-CCAGTT-GTAAACT-A
TAGCAAGCAAGCCCGGGTTTGCCCTTCACGGGGTGGG-----------------------
----------CTCGGG-CAATACGG-ATATCCCTGGTAA-TTCT--GAGGCTAA-TA-CG
AGA--TCGTACTCCCTGGCTGACCGGGCAACTGGAAGGCTGGG-----------------
------AGGTGTGTGATTTAGCACGAGGAATCTG--------CTGGG---AATAGACA
>HQGCXQM01BNMMF_SEG38
ATGCT-TCTCCTAAAG-ACTAA-GCCAT-GC-ATGTCTTC-----GAAT-AAG-GGG-AA
GCAA----TTCTCTC--TGAATCTGCGAACGGC-TCCG-CAAA-CCAGTT-GTAAACT-A
TAGCAAGCACGCCCGGGCCCTTCGGGG---------------------------------
----------TTCGGG-TAACACGG-ATAACCCTGGTAA-TTCT--GAGGCTAA-TA-CG
AGA--TCGTACTCCCTGGCTGACCGGGCAACTGGAAGGCCGGG-----------------
------AGGTGTGTGATTTAGCACGAGGAATCTG--------CTGGG---AATAGACA
>HQGCXQM02ED9AG_SEG44
ATGCT-TCTCCTAAAG-ACTAA-GCCAT-GC-ATGCCTTC-----GAAT-ACG-AGG-AA
GCAA----TTCTCTC--TGAATCTGCGAACGGC-TCCG-CAAA-CCAGTT-GTAAACT-A
TAGCAAGCAAGTCCGGGGCTTTCGGGC---------------------------------
----------TCCGGA-CAACATGG-ATAACCCTGGTAA-TTCT--GAGGCTAA-TA-CG
AGA--TCGTACTCCCTGGCTGACCGGGCAACTGGAAGGCTGGG-----------------
------AGGTATGTGATTTAGCACGAGGAATCTG--------CTGGG---AATAGACA
>HQGCXQM01BHU7T_SEG23
ATGCT-TCTCCTAAAG-ACTAAGTCCAT-GC-ATGTTCTTC---GTAAT-AAG-AGG-AA
GCAA----TTCTCTC--TGAATCTGCGAACGGC-TCCG-CAAA-CCAGTT-GTAAACT-A
TAGCAAGCAAGCTCGTGCCCTTCACCGGG-------------------------------
----------TGCGGG-CAACACGG-ATAACCCTGGTAA-TTCT-GAAGGCTAA-TA-CG
AGA--TCGTACTCCCTGGCTGACCGGGTAACTGGAAGGCTGGG-----------------
------AGGTGTGTTGATTTAGCACGAGGAATCTG-------CTGGGG--AATAGACA
>HQGCXQM01BBNPQ_SEG09
ATGCT-TCTCCTAAGG-ACTAA-GCCAT-GC-ATGTCTTC-----GAAT-AAG-AGG-AA
GCAA----TTCTCTC--TGAATCTGCGAACGGC-TCCG-CAAA-CCAGTT-GTAAACT-A
TAGCAAGTAAGCCCGGGCTCCTTCTCACGAGGGGG-------------------------
----------TGCGGG-CAACACGG-ATAACCCTGGTAA-TTCT--GAGGCTAA-TA-CG
AGA--TCGTACTCCCTGGCTGACCGGGCAACTGGAAGGCTGGG-----------------
------AGGTGTGTGATTTAGCACGAGGAATCTG--------CTGGG---AATAGACA
>HQGCXQM01AW7DW_SEG36
ATGCT-TCTCCTAAAG-ACTAA-GCCAG-GC-ATGTCTTC-----GAAT-AAG-AGG-AA
GCAA----TTCTCTC--TGAATCTGCGAACGGC-TCCG-CGAA-CCAGTT-GTAAACT-A
TAGCAAGCAAGCTCGGGTTCTCTTCACGGGGAG---------------------------
----------CTCGGG-CGATACGG-ATAACCCTGGTAA-TTCT--GAGGCTAA-TA-CG
AGA--TCGTACTCCCTGGCTGACCGGGCAACTGGAAGGCTGGG-----------------
------AGGTGTGTAATTTAGCACGGGGAATCTG--------CTAGG---AATAGACA
>HQGCXQM01CD03B_SEG27
n---TAAAGACTAAGCCATGCATGCCAT-GC-ATGTCTTC-----GAAT-AAG-AGG-AA
GCAA----TTCTCTC--TGAATCTGCGAACGGC-TCCG-CAAA-CCAGTT-GTAAGCT-A
TAGCAAGCAAGCTCGTGCCCTTCACCGGG-------------------------------
----------TGCGGG-CAACACGG-ATAACCCTGGTAA-TTCT--GAGGCTAA-TA-CG
AGA--TCGTACTCCCTGGCTGACCGGGCAACTGGAAG-CTGGG-----------------
------AGGTGTGTGATTTAGCACGAGGAATCTG--------CTGGG---AATAGACA
>HQGCXQM01AX7VM_SEG05
ATGCT-TCTCCTAAAG-ACTAA-GCCAT-GC-ATGTCTTC-----GAAT-AAG-AGG-AA
GCAA----TTCTCTC--TGAATCTGCGAACGGC-TCCG-CAAA-CCAGTT-GTAAACT-A
TAGCAAGTTCGCCCGGGCTTCCCCTTCGACGGGGGGGG----------------------
----------TTCGGG-CTATACGG-ATAACCCTGGTAA-TTCT--GAGGCTAA-TA-CG
AGA--ACGTACTCCCTGGCTGACCGGGCAACTGGAAGGCTGGG-----------------
------GGAC-TGCGAGTGTTTTCGCGATTTATA--------CCGGG---AAAGGACG
>Didymiidae only

>AY321111_Didymium sp E28
ATGCT-TCTCCTAAAG-ACTAA-GCCAT-GC-ATGCCTTC-----GAAT-AAG-AGG-AA
GCAA----TTCTCTC--TGAATCTGCGAACGGC-TCCG-CAAA-CCAGTT-GTAAACT-A
TAGCAAGCACGCCCGGGCCCTTCGGGG---------------------------------
----------TTCGGG-TAACACGG-ATAACCCTGGTAA-TTCT--GAGGCTAA-TA-CG
AGA--CCGTAATCCCTGGTTGGTCGGGCAACTGACTGGCTGGG-----------------
------GAGCGTGTGATCTTCCGCTGATTTTTT---------CCGGG---AACGGGTA
>GQ249857_Didymium sp OX13PS
----T-TCTCCTAAAG-ACTAA-GCCAT-GC-ATGCCTTC-----GAAT-ACG-AGG-AA
GCAA----TTCTCTC--TGAATCTGCGAACGGC-TCCG-CAAA-CCAGTT-GTAAACT-A
TAGCAAGCAAGCCCTGGGTCCCTCGGGGC-------------------------------
----------CTGGGG-CAACATGG-ATAACCCTGGTAA-TTCT--GAGGCTAA-TA-CA
AGA--ACGTAATACCTGGCCGACCGGTTCGCTGGAAAGCTGGG-----------------
------AGACGTGTGGATTGCTTCGCGAGGAATTTC------CTGGG---AATAGATG
>HE614620_Mucilago crustacea 
ATGCT-TCTCCTAAAG-ACTAA-GCCAT-GC-ATGCCTTC-----GAAT-AAG-AGG-AA
GCAA----TTCTCTC--TGAATCTGCGAACGGC-TCCG-CAAA-CCAGTT-GTAAACA-A
TAGCAAGCAAGCCCGGGTCTGGTCTTCACGGGTCAGG-----------------------
----------CTCGGG-TAACACGG-ATAACCCTGGTAA-TTCT--GAGGCTAA-TA-CG
AGA--ACGCAACCCCTGGTCGACCGGGCAACTGGAAGGTTGGG-----------------
------AAGCGTGTACTAGATCGCGAGGAAGACG--------CCGGG---AAAGGATG
>AM231293_Didymium squamulosum 
---------------------------T-GC-ATGCCTCC-----GAAT-AAG-AGG-AA
GCAA----TTCTCTC--TGAATCTGCGAACGGC-TCCG-CAAA-CCAGTT-GTAAACT-A
TAGCAAGCCCGCCCGGGGTCCCTTCACGGGGGC---------------------------
----------TCTGGG-CAACACGG-ATAACCCTGGTAA-TTCT--GAGGCTAA-TA-CG
AGA--ACGTAATACCTGGCTGACCGGGCAACTGGAAGGCTGGG-----------------
------AGACGTGCGAGTTGTGTCGCGAGAATCTA-------TCGGG---AATGAACG
>JQ277928_Didymium squamulosum 
-CCTT-TTTTCTTAAG--CTAC-GCC-T-GC-ATGTCTTC-----GAAT-AAG-AGG-AA
GCAA----TTCTCTC--TGAATCTGCGAACGGC-TCCG-CAAA-CCAGTT-GTAAACT-A
TAGCAAGCAAGCCCTTCCTGCCTTCACGGGCGG---------------------------
----------GTTGGG-TAACACGGAATAACCCTGGTAA-TTCT--GAGGCTAA-TAACG
AGA--ACGTAATGCTTGGTCAACCGGGAAACTGGAAGGCCGAG-----------------
------AAACGTGCAGTTATTTCGCGAAGCTTTA--------CCGGG---AATGGGCG
>AY207466_Pseudodidymium cryptomastigophorum 
ATGCT-TCTCCTAAAG-ACTAA-GCCAT-GC-ATGCCTTC-----GAAT-ACG-AGG-AA
GCAA----TTCTCTC--TGAATCTGCGAACGGC-TCCG-CAAA-CCAGTT-GTAAACT-A
TAGCAAGCAAGCCCGTGCCCTCTCGGGGG-------------------------------
----------TGCGGG-CAACACGG-ATAACCCTGGTAA-TTCT--GAGGCTAA-TA-CG
AGA--ACGTACTCCCCGGTCAACCGGGCAACTGGAAGGCTGGG-----------------
------AGGTGTGTGATTGAGCACGAGGAATCTG--------CTGGG---AATAGACA
>AJ938149_Didymium iridis 
---------------------------T-GC-ATGCCTTC-----GAAT-ACG-AGG-AA
GCAA----TTCTCTC--TGAATCTGCGAACGGC-TCCG-CAAA-CCAGTT-GTAAACT-A
TAGCAAGCAAGCCCTAGGCCCCTCGGGGT-------------------------------
----------CTGGGG-CAACATGG-ATAACCCTGGTAA-TTCT--GAGGCTAA-TA-CA
AGA--ACGTAATACCTGGCTAACCGGTTCGCTGGAAGGCTGGG-----------------
------AGACGTGTAGATGCTTCGCGAGGAATTTG-------CTGGG---AATAGATG
>AJ938150_Didymium iridis 
---------------------------T-GC-ATGCCTTC-----GAAT-AAG-AGG-AA
GCAA----TTCTCTC--TGAATCTGCGAACGGC-TCCG-CACA-CCAGTT-GTAAACT-A
TAGCAAGCATGCCCATATCCCTTCGGGGG-------------------------------
----------TGTGGG-TCACATGG-ATAACCCTGGTAA-TTCT--GAGGCTAA-TA-CG
AGA--ACGTACAGCCTGGTCGACTGGGAAACTGGAAGGCTGGG-----------------
------AGGTGTGTGATTGTGCACGAGGAATCTG--------CTGGG---AATAGACA
>AJ938151_Didymium iridis 
---------------G-ACTAA-GCC-T-GC-ATGCCTTC-----GAAT-AAG-AGG-AA
GCAA----TTCTCTC--TGAATCTGCGAACGGC-TCCG-CACA-CCAGTT-GTAAACT-A
TAGCAAGCATGCCCATATCCCTTCGGGGG-------------------------------
----------TGTGGG-TCACATGG-ATAACCCTGGTAA-TTCT--GAGGCTAA-TA-CG
AGA--ACGTACAGCCTGGTCGACTGGGAAACTGGAAGGCTGGG-----------------
------AGGTGTGTGATTGTGCACGAGGAATCTG--------CTGGG---AATAGACA
>EF118757_Didymium sp ECH14I
ATGCT-TCTCCTAAAG-ACTAA-GCCAT-GC-ATGCCTTC-----GAAT-AAG-AGG-AA
GCAA----TTCTCTC--TGAATCTGCGAACGGC-TCCG-CAAA-CCAGTT-GTAAACT-A
TAGCAAGCAAGCTCGTACCCCTCACCGGG-------------------------------
----------TGCGGG-CAACATGG-ATAACCCTGGTAA-TTCT--GAGGCTAA-TA-CA
AGA--TCGTACTCCCCGGCTAACCGGGCAACTGGAAGGCTGGG-----------------
------AGGTGTGTGATTTAGCACGAGGAATCTG--------CTGGG---AATAGACA
>AF239230_Didymium nigripes 
ATGCT-TCTCCTAAAG-ACTAA-GCCAT-GC-ATGCCTTC-----GAAT-ACG-AGG-AA
GCAA----TTCTCTC--TGAATCTGCGAACGGC-TCCG-CAAA-CCAGTT-GTAAACT-A
TAGCAAGCAAGCTCGTGCCCCCTCGGGGG-------------------------------
----------CGCGGG-CGACATGG-ATAACCCTGGTAA-TTCT--GAGGCTAA-TA-CA
AGA--ACGTACTCCCCGGCCGACTGGGCAACTGGAAGGTCGGG-----------------
------AGGTGTGTGATTTGGCATGAGGAATG----------CTGGG---AATGGACA
>HQGCXQM01BXPM3_SEG28
ATGCT-TCTCCTAAAG-ACTAA-GCCAT-GC-ATGCCTTC-----GAAT-ACG-AGG-AA
GCAA----TTCTCTC--TGAATCTGCGAACGGC-TCCG-CAAA-CCAGTT-GTAAACT-A
TAGCAAGCAAGCTCGTGCTCCCTCGGGGG-------------------------------
----------TGCGGG-CAACATGG-ATAACCCTGGTAA-TTCT--GAGGCTAA-TA-CA
AGA--ACGTACTCCCCGGCTGACTGGGCAACTGGAAGGTCGGG-----------------
------AGGTGTGTGATTTGGCACGAGGAACTA---------CTGGG---AATGGACA
>HQ4TV3T01BYCH2_AEG37
ATGCT-TCTCCTAAAG-ACTAA-GCCAT-GC-ATGTCTTC-----GAAT-AAG-AGG-AA
GCAA----TTCTCTC--TGAATCTGCGAACGGC-TCCG-CAAA-CCAGTT-GTAAACT-A
TAGCAAGCAAGCTCGTGCCCTTCACCGGG-------------------------------
----------TGCGGG-CAACACGG-ATAACCCTGGTAA-TTCT--GAGGCTAA-TA-CG
AGA--TCGTACTCCCTGGCTGACCGGGCAACTGGAAGGCTGGG-----------------
------AGGTGTGTGATTTAGCACGAGGAATCTG--------CTGGG---AATAGACA
>HQ4TV3T01BX486_AEG43
ATGCT-TCTCCTAAAG-ACTAA-GCCAT-GC-ATGTCTTC-----GAAT-AAG-AGG-AA
GCAA----TTCTCTC--TGAATCTGCGAACGGC-TCCG-CAAA-CCAGTT-GTAAACT-A
TAGCAAGCACGCCCGGGCCCTTCGGGG---------------------------------
----------TTCGGG-TAACACGG-ATAACCCTGGTAA-TTCT--GAGGCTAA-TA-CG
AGA--CCGTAATCCCTGGTTGGTCGGGCAACTGACTGGCTGGG-----------------
------GAGCGTGTGATCTTCCGCTGATTTTTT---------CCGGG---AACGGGTA
>HQ4TV3T01BVVBR_AEG35
ATGCT-TCTCCTAAAG-ACTAA-GCCAT-GC-ATGCCTTC-----GAAT-AAG-AGG-AA
GCAA----TTCTCTC--TGAATCTGCGAACGGC-TCCG-CAAA-CCAGTT-GTAAACT-A
TAGCAAGCAAGCCCGGGTCCCTCGGGG---------------------------------
----------CCCGGG-CAACACGG-ATAACCCTGGTAA-TTCT--GAGGCTAA-TA-CG
AGA--AAGTACTACCTGGTCGGCCGGGCAACCGGTCGGTCG-------------------
------GGATGTGTGCGATCTTCCGCTGAATTTTTA------CCGGG---AATGGGCG
>HQ4TV3T01AZQ1C_AEG35
ATGCT-TCTCCTAAAG-ACTAA-GCCAT-GC-ATGCCTTC-----GAAT-ACG-AGG-AA
GCAA----TTCTCTC--TGAATCTGCGAACGGC-TCCG-CAAA-CCAGTT-GTAAACT-A
TAGCAAGCAAGCCCTAGGCCCCTCGGGGT-------------------------------
----------CTGGGG-CAACATGG-ATAACCCTGGTAA-TTCT--GAGGCTAA-TA-CA
AGA--ACGTAATACCTGGCTAACCGGTTCGCTGGAAGGCTGGG-----------------
------AGACGTGTAGATGCTTCGCGAGGAATTTG-------CTGGG---AATAGATG
>HQGCXQM02DK29A_AEG18
ATGCT-TCTCCTAAAG-ACTAA-GCCAT-AC-ATGCCTTC-----GAAT-ACG-AGG-AA
GCAA----TTCTCTC--TGAATCTGCGAACGGC-TCCG-CAAA-CCAGTT-GTAAACT-A
TAGCAAGCAAGTCCGTGCTCCTTCGGGGG-------------------------------
----------TGCGGG-CAACATGG-ATAACCCTGGTAA-TTCT--GAGGCTAA-TA-CA
AGA--ACGTACTCCCCGGC-GACTGGGTAACTGGAAAGTCGGG-----------------
------AGGTGTGTGATTTGGCACGAGGAACTG---------CTGGG---AATGGACA
>HQGCXQM02D8USK_AEG26
ATGCT-TCTCCTAAAG-ACTAA-GCCAT-GC-ATGTCTTC-----GAAT-AAG-AGG-AA
GCAA----TTCTCTC--TGAATCTGCGAACGGC-TCCG-CAAC-CCAGTT-GTAAACT-A
TAGCAAGCAAGCTCGGGTTCTCTTCACGGGGAG---------------------------
----------CTCGGG-CGATACGG-ATAACCCTGGTAA-TTCT--GAGGCTAA-TA-CG
AGA--ACGCAATCCTTGGCTGACCGGGCAACTGGAAGGCTGAG-----------------
------AGGCGTGCACGTTGTGTCGCGAGAAATCG-------CCGGG---AATGGATG
>HQ4TV3T01BK07S_AEG33
ATGCT-TCTCCTAAAG-ACTAA-GCCAT-GC-ATGTCTTC-----GAAT-AAG-AGG-AA
GCAA----TTCTCTC--TGAATCTGCGAACGGC-TCCG-CAAA-CCAGTT-GTAAACT-A
TAGCAAGCAAGCTCGTGCCCTTCACCGGG-------------------------------
----------TGCGGG-CAACACGG-ATAACCCTGGTAA-TTCT--GAGGCTAA-TA-CG
AGA--TCGTACTCCCTGGCTGACCGGGCAACTGGAAGGCTGGG-----------------
------AGGTGTGCGATTTTTTAGCACGAGGAATCTG-----CTGGG---AATAGACA
>HQGCXQM02DXKFT_AEG18
ATGCT-TCTCCTAAAG-ACTAA-GCCAT-GC-ATGTCTTC-----GAAT-AAG-AGG-AA
GCAA----TTCTCTC--TGAATCTGCGAACGGC-TCCG-CAAA-CCAGTT-GTAAACT-A
TAGCAAGCAAGCTCGCGCCCTTCACCGGG-------------------------------
----------TGCGGG-CAACATGG-ATAACCCTGGTAA-TTCT--GAGGCTAA-TA-CA
AGA--ACGTACTCCCCGGCCGACTGGGTAACTGGAAAGTCGGG-----------------
------AGGTGTGTGATTTGGCACGAGGAACTG---------CTGGG---AATGGACA
>HQ4TV3T01BJ1DF_AEG49
TTGCT-TCTCTTAAAG-ACTAA-GCCAT-GC-ATGCCCT------GAAT-AAG-AGG-AA
GCAA----TTCTCTC--TGAATCTGCGAACGGC-TCCG-CAAA-CCAGTT-ATAAACT-A
TAGCAAGCACGCCCGGGCCCTTCGGGG---------------------------------
----------TTCGGG-TAACACGG-ATAACCCTGGTAA-TTCT--GAGGCTAA-TA-CG
AGA--CCGTAATCCCTGGTTGGTCGGGCAACTGACTGGCTGGG-----------------
------GAGCGTGTGATCTCCCGCTGTATTTTTT--------CCGGG---AACGGGTA
>HQ4TV3T01B3V3K_AEG34
ATGCT-TCTCCTAAAG-ACTAA-GCCAT-GC-GTGTCTTC-----GAAT-AAG-AGG-AA
GCAA----TTCTCTC--TGAATCTGCGAACGGC-TCCG-CAAA-CCAGTT-GTAAACT-A
TAACAAGCAAGCCTGCGCCCCTCACCGGG-------------------------------
----------TGCAGG-CAACACGG-ATAACCCTGGTAA-TTCT--GAGGCTAA-TA-CG
AGA--TCGTACTCCCTGGCTAACCGGGCAACTGGAAGGCTGGG-----------------
------AGGTGTGTGATTTAGCACGAGGAATCTG--------CTGGG---AAAAGACA
>HQ4TV3T01A6RE4_AEG49
ATGCT-TCTCCTAAAG-ACTAA-GCCAT-GC-ATGCCTTC-----GAAT-AAG-AGG-AA
GCAA----TTCTCTC--TGAATCTGCGAACGGC-TCCG-CAAA-CCAGTT-GTAAACT-A
TAGCAAGCAAGCCCAGGTCCCCTTCACGGGGGG---------------------------
----------CTTGGG-CAACACGG-ATAACCCTGGTAA-TTCT--GAGGCTAA-TA-CG
AGA--ACGCAATCCCTGAGCAACCGGGCAACTGGAAGCTTGGG-----------------
------AGGCGTGCAAGTTGTGTCGCGAGAAATCG-------CCGGG---AATGGATG
>HQ4TV3T01B7LKU_AEG49
ATGCT-TCTCCTAAAG-ACTAA-GCCAT-GC-ATGCCTTC-----GAAT-AAG-AGG-AA
GCAA----TTCTCTC--TGAATCTGCGAACGGC-TCCG-CAAA-CCAGTT-GTAAACT-A
TAGCAAGCAAGTCCGTGCTCCTTCGGGGG-------------------------------
----------TGCGGG-CAACATGG-ATAACCCTGGTAA-TTCT--GAGGCTAA-TG-CG
AGA--TCGTACTCCCTGGCTGACCGGGCAACTGGAAGGCTGGG-----------------
------AGGTGTGTGATTTAGCACGAGGAATCTG--------CTGGG---AATAGACA
>HQGCXQM02C39LD_AEG14
ATGCT-TCTCCTAAAG-ACTAA-GCCAT-GC-ATGTCTTC-----GAAT-AAG-AGG-AA
GCAA----TTCTCTC--TGAATCTGCGAACGGC-TCCG-CAAA-CCAGTT-GTAAACT-A
TAGCAAGCAAGTCCGTGCTCCTTCGGGGG-------------------------------
----------TGCGGG-CAACATCGGATAACCCTGGTAA-TTCT--GAGGCTAA-CA-CA
AGA--ACGTACTCCCCGGCCGACTGGGTAACTGGAAAGTCGGG-----------------
------AGGTATGTGATTTGGCACGAGGAACTG---------CTGGG---AATGGGAC
>HQGCXQM02DE2L4_AEG18
ATGCT-TCTCCTAAAG-ACTAA-GCCAT-GC-ATGCCTTC-----GAAT-ACG-AGG-AA
GCAA----TTCTCTC--TGAATCTGCGAACGGC-TCCG-CAAA-CCAGTT-GTAAACT-A
TAGCAAGCAAGTCCGTGCTCCTTCGGGGG-------------------------------
----------TGCGGG-CAACATGG-ATAACCCTGGTAA-TTCT--GAGGCTAA-TG-CA
AGA--ACGTACTCCCCGGCGACTGGGTAACTGGAAAGTCGGG------------------
------AGGTGTGTGATTTGGCACGAGGAACTG---------CTGGG---AATGGGCA
>HQGCXQM02D3ZM1_AEG26
ATGCT-TCTCCTAAAG-ACTAA-GCCAT-GC-ATGTCTTC-----GAAT-AAG-AGG-AA
GCAA----TTCTCTC--TGAATCTGCGAACGGC-TCCG-CAAA-CCAGCT-GTAAACT-A
TAGCAAGCAAGCTCGGGTTCTCTTCACGGGGAG---------------------------
----------CTCGGG-CGATACGG-ATAACCCTGGTAA-TTCT--GAGGCTAA-TA-CG
AGA--ACGCAATACCTGAGCGACCGGGCAACTGGAAGCTTGGG-----------------
------AGGCGTGCAAGTTGTGTCGCGAGAAATCG-------CCGGG---AATGGATG
>HQGCXQM02D7Z7A_AEG07
ATGCT-TCTCCTAAAG-ACTAA-GCCAT-GC-ATGCCCC------GAAT-ATG-AGG-AA
GCAA----TTCTCTC--TGAATCTGCGAACGGC-TCCG-CACA-CCAGTT-GCAAACT-A
TAGCAAGCAAGCCGGTCGTCTACCGGG---------------------------------
----------TGCGGG-CAACACGG-ATAACCCTGGTAA-TTCT--GAGGCTAA-TA-CG
AGA--TCGTACTCCCTGGCTGACCGGGCAACTGGAAGGCTGGG-----------------
------AGGTGTGTGATTTAGCACGAGGAATCTG--------CTGGG---AATAGACA
>HQ4TV3T01BV1EL_AEG39
ATGCT-TCTCCTAAAG-ACTAA-GCCAT-GC-ATGCCTTC-----GAAT-ACG-AGG-AA
GCAA----TTCTCTC--TGAATCTGCGAACGGC-TCCG-CAAA-CCAGTT-GTAAACT-A
TAGCAAGCCGGCTTTGTGCCTGCCTTCACCGGG---------------------------
----------TGCGGG-CAACACGG-ATAACCCTGGTAA-TTCT--GAGGCTAA-TA-CG
AGA--TCGTACTCCCTGGCTGACCGGGCAACTGGAAGGCTGGG-----------------
------AGGTGTGTGATTTAGCACGAGGAATCTG--------CTGGG---AATAGACA
>HQ4TV3T01A9GVW_AEG35
ATGCT-TCTCCTAAAG-ACTAA-GCCAT-GC-ATGCCTTC-----GAAT-AAG-AGG-AA
GCAA----TTCTCTC--TGAATCTGCGAACGGC-TCCG-CAAA-CCAGTT-GTAAACT-A
TAGCAAGCAAGCCCGGGTCCCTCGGGG---------------------------------
----------CTCGGG-CAACACGG-ATAACCCTGGTAA-TTCT--GAGGCTAA-TA-CA
ACA--CCGTAAACCCTAGCTAACCGGGCAACTGGAAGGCTGGG-----------------
------GAGCGTGCGTATTTTTCGCGAGGTTTTT--------CCGGG---AATGGTTG
>HQ4TV3T01AW9UV_AEG49
ACGCT-TCTCCTAAAG-ACTAA-GCCAT-GC-ATGCTTTC-----GAAT-AGG-AGG-TA
GCAA----TGCTCTC--TGAATCTGCGAACGGC-TCCG-CATA-TCAGTT-GTAAACT-A
TAGCAAGCAAGCTCGTGCCCTTCACCGGG-------------------------------
----------TGCGGG-CAACACGG-ATAACCCTGGTAA-TTCT--GAGGCTAA-TA-CG
AGA--CCGTAATCCCTGGTTGGTCGGGCAACTGACTGGCTGGG-----------------
------GAGCGTGTGATCTTCCGCTGATTTTTT---------CCGGG---AACGGGTA
>HQGCXQM02EU2TY_AEG01
ATGCT-TCTCCTAAAG-ACTAA-GCCAT-GC-ATGTCTTC-----GAAT-AAG-AGG-AA
GCAA----TTCTCTC--TGAATCTGCGAACGGC-TCCG-CAAA-CCAGTT-GTAAACT-A
TAGCAAGCAAGCTCGTGCCCTTCACCGGG-------------------------------
----------TGCGGG-CAACACGG-ATAACCCTGGTAA-TTCT--GAGGCTAA-TA-CG
AGA--TCGTACTCCCTGGCTGACCGGGCAACTGGAAGGACGTGGAG--------------
------GGTGGTGTGATTTAGTCACGAGGAAGTCTG------CTGGG--AAGTGGACG
>HQGCXQM04I0HD7_HEG33
ATGCT-TCTCCTAAAG-ACTAA-GCCAT-GC-ATGTCTTC-----GAAT-AAG-AGG-AA
GCAA----TTCTCTC--TGAATCTGCGAACGGC-TCCG-CAAA-CCAGTT-GTAAACT-A
TAGCAAGCAAGCTCGTGCCCTTCACCGGG-------------------------------
----------TGCGGG-CAACACGG-ATAACCCTGGTAA-TTCT--GAGGCTAA-TA-CG
AGA--TCGTACTCCCTGGCTGACCGGGCAACTGGAAGGCTGGG-----------------
------AGGTGTGTGATTTAGCACGAGGAATCTG--------CTGGG---AATAGACA
>HQ4TV3T01CFD9X_HEG02
ATGCT-TCTCCTAAAG-ACTAA-GCCAT-GC-ATGCCTTC-----GAAT-AAG-AGG-AA
GCAA----TTCTCTC--TGAATCTGCGAACGGC-TCCG-CAAA-CCAGTT-GTAAACT-A
TAGCAAGCACGCCCGGGCCCTTCGGGG---------------------------------
----------TTCGGG-TAACACGG-ATAACCCTGGTAA-TTCT--GAGGCTAA-TA-CG
AGA--CCGTAATCCCTGGTTGGTCGGGCAACTGACTGGCTGGG-----------------
------GAGCGTGTGATCTTCCGCTGATTTTTT---------CCGGG---AACGGGTA
>HQ4TV3T01CCUNP_HEG02
ATGCT-TCTCCTAAAG-ACTAA-GCCAT-GC-ATGCCTTC-----GAAT-AAG-AGG-AA
GCAA----TTCTCTC--TGAATCTGCGAACGGC-TCCG-CAAA-CCAGTT-GTAAACT-A
TAGCAAGTAAGCCCGGGTCCCTCGGGG---------------------------------
----------CTCGGG-CAACACGG-ATAACCCTGGTAA-TTCT--GAGGCTAA-TA-CG
AGA--AAGTACTACCTGGTCGGCCGGGCAACCGGTCGGTCG-------------------
------GGATGTGTGCGATCTTCCGCTGAATTTTTA------CCGGG---AGTGGGCG
>HQ4TV3T01B3ZUA_HEG04
ATGCT-TCTCCTAAAG-ACTAA-GCCAT-GC-ATGCCTTC-----GAAT-ACG-AGG-AA
GCAA----TTCTCTC--TGAATCTGCGAACGGC-TCCA-CAAA-CCAGTT-GTAAACT-A
TAGCAAGCAAGCCTGTGCCCCTCACCGGG-------------------------------
----------TGCAGG-CAACACGG-ATAACCCTGGTAA-TTCT--GAGGCTAA-TA-CG
AGA--TCGTACTCCCTGGCTAACCGGGCAACTGGAAGGCTGGG-----------------
------AGGTGCGTGATTTAGCACGAGGAATCTG--------CTGGG---AAAAGACA
>HQ4TV3T01A4NAC_HEG03
ATGCT-TCTCCTAAAG-ACTAA-GCCAT-GC-ATGTCTTC-----GAAT-AAG-AGG-TT
GCAA----TTCTCTC--TGAATCTGCGAACGGC-TCCG-CAAA-CCAGTT-GTAAACT-A
TAGCAAGCAAGCTCGGGTTCTCTTCACGGGGAG---------------------------
----------CTCGGG-CGATACGG-ATAACCCTGGTAA-TTCT--GAGGCTAA-TA-CG
AGA--ACGCAATCCTTGGCTGACCGGGCAACTGGAAGGCTGAG-----------------
------AGGCGTGCACGTTGTGTCGCGAGAAATCG-------CCGGG---AATGGATG
>HQ4TV3T01AWWBD_HEG06
ATGCT-TCTCCTAAAG-ACTAA-GCCAT-GC-ATGTCTTC-----GAAT-ACG-AGG-AA
GCAA----TTCTCTC--TGAATCTGCGAACGGC-CCCG-CAAA-CCAGTT-GTAAACT-A
TAGCAAGCAAGCCCTAGGCCCCTCGGGGT-------------------------------
----------CTGGGG-CAACATGG-ATAACCCTGGTAA-TTCT--GAGGCTAA-TA-CA
AGA--ACGTAATACCTGGCTAACCGGTTCGCTGGAAGGCTGGG-----------------
------AGACGTGTAGATGCTTCGCGAGGAATTTG-------CTGGG---AATAGATG
>HQ4TV3T01BPUC5_HEG05
ATGCT-TCTCCTAAAG-ACTAA-GCCAT-GC-ATGTCTTC-----GAAT-AAG-AGG-TA
GCAA----TTCTCTC--TGAATCTGCGAACGGC-TCCG-CAAA-CCAGTT-GTAAACT-A
TAGCAAGCAAGCCCGGGTTTGCCCTTCACGGGGCAGG-----------------------
----------CTCGGG-CAAAACGG-ATATCCCTGGTAA-TTCT--GAGGCTAA-TA-CG
AGA--TCGTACTCCCTGGCTGACCGGGCAACTGGAAGGCTGGG-----------------
------AGGTGTGTGATTTAGCACGAGGAATCTG--------CTGGG---AATAGACA
>HQ4TV3T01AZ9ZD_HEG06
ATGCT-TCTCCTAAAG-ACTAA-GCCAT-GC-ATGTCTTC-----GAAT-AAG-AGG-AA
GCAA----TTCTCTC--TGAATCTGCGAACGGC-TCCG-CAAA-CCAGTT-GTAAACT-A
TAGCAGGCAAGCTCGTGCCCTTCACCGGG-------------------------------
----------TGCGGG-CAACACGG-ATAACCCTGGTAA-TTCT--GAGGCTAA-TA-CG
AGA--TCGTACTCCCTGGCTGACCGGGCAACTGGAAGGCTGGG-----------------
------AGGTGTGTGATTTAGCACGAGGGAATCTG-------CTGGGG--AATAGACA
>HQGCXQM04IWNTY_HEG31
ATGCT-TCTCCTAAAG-ACTAA-GCCAT-GC-ATGCCTTC-----GAAT-AAG-AGG-AA
GCAA----TTCTCTC--TGAATCTGCGAACGGC-TCCG-CAAA-CCAGTT-GTAGACT-A
TAGCAAGCAAGCTCGTGCCCTTCACCGGG-------------------------------
----------TGCGGG-CAACACGG-ATAACCCTGGTAA-TTCT--GAGGCTAA-TA-CG
AGA--CCGTAATCCCTGGTTGGTCGGGCAACTGACTGGCTGGG-----------------
------GAGCGTGTGATCTTCCGCTGATTTTTT---------CCGGG---AACGGGTA
>HQ4TV3T01CFIJH_HEG05
ATGCT-TCTCCTAAAG-ACTAA-GCCAT-GC-ATGCCTTC-----GAAT-AAG-AGG-AA
GCAA----TTCTCTC--TGAATCTGCGAACGGC-TCCG-CAAA-CCAGTT-GTAAACT-A
TAGCAAGCAAGCCCAGGTCCCCTTCACGGGGGG---------------------------
----------CTTGGG-CAACACGG-ATAACCCTGGTAA-TTCT--GAGGCTAA-TA-CG
AGA--ACGCAATCCCTGAGCAACCGGGCAACTGGAAGCTTGGG-----------------
------AGGCGTGCAAGTTGTGTCGCGAGAAATCG-------CCGGG---AATGGATG
>HQ4TV3T01BD9B1_HEG07
ATGCT-TCTCCTAAAG-ACTAA-GCCAT-GC-ATGTCTTC-----GAAT-AAG-AGG-AA
GCAA----TTCTCTC--TGAATCTGCGAACGGC-TCCG-CAAA-CCAGTT-GTAAACT-A
TAGCAAGCAAGCTCGTGCCCTTCACCGGG-------------------------------
----------TGCGGG-CAACACGG-ATAACCCTGGTAA-TTCT--GAGGCTAA-TA-CG
AGA--TCGTACTCCCTGGCTGACTGGGCAACTGGAAGGTCGGG-----------------
------AGGTGTGTGATTTGGCACGAGGAACTG---------CTGGG---AATGGACA
>HQ4TV3T01BQ9T1_HEG03
ATGCT-TCTCCTAAAG-ACTAA-GCCAT-GC-ATGTCTTC-----GAAT-AAG-AGG-AA
GCAA----TTCTCTC--TGAATCTGCGAACGGC-TCCG-CAAA-CCAGTT-GTAAACT-A
TAGCAAGCAAGCCTGGGGTCTCCTCACAGGGGC---------------------------
----------CCTGGG-CAACACGG-ATAACCCTGGTAA-TTCT--GTGGCTAA-TA-CG
AGA--AAGCACTCCCTGGCTGACTGGTAACGGAAGGCTGGG-------------------
------AGGCGTGTGACGCTTCGCGAGGAATAA---------CCGGG---AATGGATG
>HQ4TV3T01B9BRZ_HEG07
ATGCT-TCTCCTAAAG-ACTAA-GCCAT-GC-ATGCCTTC-----GAAT-ACG-AGG-AA
GCAA----TTCTCTC--TGAATCTGCGAACGGC-TCCG-CAAA-CCAGTT-GTAAACT-A
TAGCAAGCAAGTCCGTGCTCCTTCGGGGG-------------------------------
----------TGCGGG-CAACATGG-ATAACCCTGGTAA-TTCT--GAGGCTAA-TA-CA
AGA--ACGTACTCCCCGGCCGACTGGGTAACCGGAAAGTCGGG-----------------
------AGGTGTGTGATTTGGCACGAGGAACTG---------CTGGG---AATGGACA
>HQGCXQM04JSX3T_HEG33
ATGCT-TCTCCTAAAG-ACTAA-GCCAT-GC-ATGCCTTC-----GAAT-ACG-AGG-AA
GCAA----TTCTCTC--TGAGTCTGCGAACGGC-TCCG-CAAA-CCAGTT-GTAAACT-A
TAGCAAGCAAGTCCGGGGCTTTCGGGC---------------------------------
----------TCCGGA-CAACATGG-ATAACCCTGGTAA-TTCT--GAGGCTAA-TA-CA
AGA--ACGTAATACCTGGCTAACCGGGCAACTGGAAGGCTGGG-----------------
------AGGTGTGTGATCTAGCACGAGGAATCTG--------CTGGG---AATAGACA
>HQGCXQM04IML3W_HEG16
ATGCT-TCTCCTAAAG-ACTAA-GCCAT-GC-ATGTCTTC-----GAAT-AAG-AGG-AA
GCAA----TTCTCTC--TGAATCTGCGAACGGC-TCCG-CAAA-CCAGTT-GTAAACT-A
TAGCAAGCAAGCTACGTGCCCTTCACCGGG------------------------------
----------TGCGGGTCAACACGG-ATAACCCTGGTAA-TTCT--GAGGCTAA-TA-CG
AGA--TCGTACTCCCTGGCTGACCGGGCAACTGGAAGGCTGGG-----------------
------GGGTGTGTGATTTAGCACGAGGAATCTG--------CTGGG---AATAGACA
>HQGCXQM04I0FXF_HEG16
ATGCT-TCTCCTAAAG-ACTAA-GCCAT-GC-ATGTCTTC-----GAAT-AAG-AGG-AA
GCAA----TTCTCTC--TGAATCTGCGAACGGC-TCCG-CATA-CCAGTT-GTAAACT-A
TAGCAAGCAAGCCTGGGCTGCCTTCACGGGTGG---------------------------
----------CTTGGG-TAATATGG-ATAACCCTGGTAA-TTCT--GAGGCTAA-TA-CA
AGA--ACGTAACCCCTGGCTGACCGGGCAACTGGAAGGCTGGG-----------------
------AGGTGTGTGATTTAGCACGAGGAATCTG--------CTGGG---AATAGACA
>HQ4TV3T01BSHRA_HEG03
ATGCT-TCTCCTAAAG-ACTAA-GCCAT-GC-ATGTCTTC-----GAAT-AAG-AGG-AA
GCAA----TTCTCTC--TGAATCTGCGGACGGC-TCCG-CAAA-CCAGTT-GTAAACT-A
TAGCAAGCGAGCTCGTGCCCTTACACCGGG------------------------------
----------TGCGGG-CAACACGG-ATAACCCTGGTAA-TTCT--GAGGCTAA-TA-CG
AGA--TCGTACTCCCTGGCTGACCGGGCAACTGGAAGGCTGGG-----------------
------AGGTGTGTGATTTAGCACGAGGAATCTA--------CTGGG---AATAGGCA
>HQGCXQM04ICQ1S_HEG14
ATGCT-TCTCCTAAAG-ACTAA-GCCAT-GC-ATGCCTTC-----GAAT-AAG-AGG-AA
GCAA----TTCTCTC--TGAATCTGCGAACGGC-TCCG-CAAA-CCAGTT-GTAAACT-A
TAGCAAGCAAGCCCGGGTCCCCTCGGGG--------------------------------
----------CTCGGGGCAACACGG-ATAACCCTGGTAA-TTCT--GAGGCTAA-TA-CG
AGA--AAGTACTACCTGGTCGGCCGGGCAACCGGTCGGTCG-------------------
------GGATGTGTGCGATCTCCGCTGAATTTTA--------CCGG----AATGGGCG
>HQ4TV3T01CIDR5_HEG01
ATGCT-TCTCCTAAAG-ACTAA-GCCAT-GC-ATGCCTTC-----GAAT-A-G-AAG-A-
GCAA-----TCTCTT--TGAATCTGCGAACGGC-TCCG-CACA-CCAGTT-GTAAACT-A
TAGCAAGCAAGTCCGTGCTCCTTCGGGGG-------------------------------
----------TGCGGG-CAACACGG-ATAACCCTGGTAA-TTCT--GAGGCTAA-TA-CG
AGA--TCGTACTCCCTGGCTGACCGGGCAACTGGAAGGCTGGG-----------------
------AGGTGTGTGATTTAGCACGAGGAATCTG--------CTGGG---AATAGACA
>HQGCXQM04JB732_HEG14
ATGCT-TCTCCTAAAG-ACTAA-GCCAT-GC-ATGTCTTC-----GAAT-AAG-AGG-AA
GCAA----TTCTCTC--TGAATCTGCGAACGGC-TCCG-CAAA-CCAGTT-GTAAACT-A
TAGCAAGCACGCCCCGGGCCCTTCGGGG--------------------------------
----------TTCGGG-TAACACGG-ATAACCCTGGTAA-TTCT--GAGGCTAA-TA-CG
AGA--CCGTAATCCCTGGTTGGTCGGGCAACTGACTGGCTGGG-----------------
------GAGCGTGTGATCTTCGCTGAATTTTTA---------CCGGG---AATGGGCG
>HQGCXQM04ITNHZ_HEG33
ATGCT-TTTCCTAAAG-ATTAA-GCCAT-GC-ATGCCTAA-----GACT-ATG-AGG-AA
GCAA----TTCTCTC--TGAATCTGCGAACGGC-TCCG-CAAA-CCAGTT-GTAAACT-A
TAACAAGCAAGCCCGGGTTTGCCCTTCACGGGGCAGG-----------------------
----------CTCGGG-CAAAACGG-ATATCCCTGGTAA-TTCT--GAGGCTAA-TA-CG
AGA--ACGCAATACTTGGTCGACTGGGCAACTGGAAGGCTGGG-----------------
------AGGCGTGCACGTTGTGTCGCGAGAAATCG-------CCGGG---AATGGATG
>HQ4TV3T01CEX4T_HEG01
ATGCT-TCTCCTAAAG-ACTAA-GCCAT-GC-ATGCCTTC-----GAAT-ACG-AGG-AA
GCAA----TTCTCTC--TGAATCTGCGAACGGC-TCCG-CAAA-CCAGTT-GTAAACT-A
TAGCAAGCAAGTCCGTGCTCCTTCGGGGG-------------------------------
----------TGCGGG-CAACATGG-ATAACCCTGGTAA-TTCT--GAGGCTAA-TA-CA
AGA--ACGTACTCCCCGGCGACTGGGTAACTGGAAAGCCGGG------------------
------AGGTGTGTGATTTGGCACGAGGAATCTG--------CTGGG---AATAGACA
>HQGCXQM04I5EJV_HEG15
ATGCT-TCTCCTAAAG-ACTAA-GCCAT-GC-ATGTCTTC-----GAAT-AAG-AGG-AA
GCAA----TTCTCTC--TGAATCTGCGAACGGC-TCCG-CAAA-CCAGTT-GTAAACT-A
TAGCAAGCAAGCTCGTGCTCCCTCGGGGG-------------------------------
----------TGCGGG-CAACATGG-ATAACCCTGGTAA-TTCT--GAGGCTAA-TA-CA
AGA--ACGTACTCCCCGGCTGACTGGGCAACTGGAAGGTCGGG-----------------
------AGGTGTGTGATTTGGCACGAGGAACTG---------CTGGGG--AATGGACA
>HQGCXQM04I59E5_HEG42
ATGCT-TCTCCTAAAG-ACTAA-GCCAT-GC-ATGCCTTC-----GAAT-ACG-AGG-AA
GCAA----TTCTCTC--TGAATCTGCGAACGGC-TCCG-CAAA-CCAGTT-GTAAACT-A
TAGCAAGCAAGCCCGGGGCCCCTTCACGGGGGT---------------------------
----------TTCGGG-CAACACGG-ATAACCCTGGTAA-TTCT--GAGGCTAA-TA-CG
AGA--ACGTAATACCTGGCCGACCGGGCAACTGGAAGGCTGGG-----------------
------AGACGTGTGCGTGGGTCGCGAGAATACAA-------CCGGG---AATGGGCA
>HQGCXQM04I4NBE_HEG32
ATGCT-TCTCCTAAAG-ACTAA-GCCAT-GC-ATGTCTTC-----GAAT-AAG-AGG-AA
GCAA----TTCTCTC--TGAATCTGCGAACGGC-TCCG-CAAA-CCAGTT-GTAAACT-A
TAGCAAGTAAGCCCGGGCCCCTTCTCACGAGGGGG-------------------------
----------TTCGGG-TGATATGG-ATAACCCTGGTAA-TTCT--GAGGCTAA-TA-CG
AGA--CCGTAATCCCTGGTTGGTCGGGCAACTGACTGGCTGGG-----------------
------GAGCGTGTGATCTTCCGCTGATTTTTT---------CCGGG---AACGGGTA
>HQ4TV3T01BUQ99_HEG08
ATGCT-TCTCCTAAAG-ACTAA-GCCAT-GC-ATGTCTTC-----GAAT-AAG-AGG-AG
GCAA----TTCTCTC--TGAATCTGCGAACGGC-TCCG-CAAA-CCAGTT-GTAAACT-A
TAGCAAGCAAGCCTGAGTTCCCCTTCACGGGGGGA-------------------------
----------TTTGGG-CAACACGG-ATAACCCTGGTAA-TTCT--GAGGCTAA-TA-CG
AGA--ACGCAATCCCTGAGCGACCGGGCAACTGGAAGCTTGGG-----------------
------AGGCGTGCAAGTTGTGTCGCGAGAGATCG-------CCGGG---AATGGGAT
>HQ4TV3T01ASBSV_HEG09
ATGCT-TCTCCTAAAG-ACTAA-GCCAT-GC-ATGCCTTC-----GAAT-ACG-AGG-AA
GCAA----TTCTCTC--TGAATCTGCGAACGGC-TCCG-CAAA-CCAGTT-GTAAACT-A
TAGCAAGCAAGCTCGTGCCCTTCACCGGG-------------------------------
----------TGCGGG-CAACACGG-ATAACCCTGGTAA-TTCT--GAGGCTAA-TA-CG
AGA--TCGTACTCCCTGGCTGACCGGGCAACTGGAAGGCTGGG-----------------
------AGGTGTGTGATTTTAGCACGAGGAATCTG-------CTGGG---AATAGACA
>HQGCXQM01BSRTB_SEG33
ATGCT-TCTCCTAAAG-ACTAA-GCCAT-GC-ATGTCTTC-----GAAT-AAG-AGG-AA
GCAA----TTCTCTC--TGAATCTGCGAACGGC-TCCG-CAAA-CCAGTT-GTAAACT-A
TAGCAAGCAAGCTCGTGCCCTTCACCGGG-------------------------------
----------TGCGGG-CAACACGG-ATAACCCTGGTAA-TTCT--GAGGCTAA-TA-CG
AGA--TCGTACTCCCTGGCTGACCGGGCAACTGGAAGGCTGGG-----------------
------AGGTGTGTGATTTAGCACGAGGAATCTG--------CTGGG---AATAGACA
>HQGCXQM01BRZHY_SEG30
ATGCT-TCTCCTAAAG-ACTAA-GCCAT-GC-ATGCCTTC-----GAAT-AAG-AGG-AA
GCAA----TTCTCTC--TGAATCTGCGAACGGC-TCCG-CAAA-CCAGTT-GTAAACT-A
TAGCAAGCACGCCCGGGCCCTTCGGGG---------------------------------
----------TTCGGG-TAACACGG-ATAACCCTGGTAA-TTCT--GAGGCTAA-TA-CG
AGA--CCGTAATCCCTGGTTGGTCGGGCAACTGACTGGCTGGG-----------------
------GAGCGTGTGATCTTCCGCTGATTTTTT---------CCGGG---AACGGGTA
>HQGCXQM01CF6AS_SEG37
ATGCT-TCTCCTAAAG-ACTAA-GCCAT-GC-ATGCCTTC-----GAAT-ACG-AGG-AA
GCAA----TTCTCTC--TGAATCTGCGAACGGC-TCCG-CAAA-CCAGTT-GTAAACT-A
TAGCAAGCAAGCCCTAGGCCCCTCGGGGT-------------------------------
----------CTGGGG-CAACATGG-ATAACCCTGGTAA-TTCT--GAGGCTAA-TA-CA
AGA--ACGTAATACCTGGCTAACCGGTTCGCTGGAAGGCTGGG-----------------
------AGACGTGTAGATGCTTCGCGAGGAATTTG-------CTGGG---AATAGATG
>HQGCXQM01ARSEH_SEG31
ATGCT-TCTCCTAAAG-ACTAA-GCCAT-GC-ATGCCTTC-----GAAT-AAG-AGG-AA
GCAA----TTCTCTC--TGAATCTGCGAACGGC-TCCG-CAAA-CCAGTT-GTAAACT-A
TAGCAAGCAAGCCCGGGTCCCTCGGGG---------------------------------
----------CTCGGG-CAACACGG-ATAACCCTGGTAA-TTCT--GAGGCTAA-TA-CG
AGA--AAGTACTACCTGGTCGGCCGGGCAACCGGTCGGTCG-------------------
------GGATGTGTGCGATCTTCCGCTGAATTTTTA------CCGGG---AATGGGCG
>HQGCXQM01BHEOW_SEG02
ATGCT-TCTCCTAAAG-ACTAA-GCCAT-GC-ATGCCTTC-----GAAT-AAG-AGG-AA
GCAA----TTCTCTC--TGAATCTGCGAACGGC-TCCG-CAAA-CCAGTT-GTAAACT-A
TAGCAAGCAAGCCCAGGTTCCCTTCACGGGGAG---------------------------
----------CTTGGG-CAACACGG-ATAACCCTGGTAA-TTCT--GAGGCTAA-TA-CG
AGA--ACGCAATCCCTGAGCGACCGGGCAACTGGAAGCTTGGG-----------------
------AGGCGTGCAAGTTGTGTCGCGAGAAATCG-------CCGGG---AATGGATG
>HQGCXQM01BVI4L_SEG02
ATGCT-TCTCCTAAAG-ACTAA-GCCAT-GC-ATGGCTTC-----GAAT-AAG-AGG-AA
GCAA----TTCTCTC--TGAATCTGCGAACGGC-TCCG-CAAA-CCAGTT-GTAAACT-A
TAGCAAGCAAGCCTGTGCCCCTCACCGGG-------------------------------
----------TGCAGG-CAACACGG-ATAACCCTGGTAA-TTCT--GAGGCTAA-TA-CG
AGA--TCGTACTCCCTGGCTAACCGGGCAACTGGAAGGCTGGG-----------------
------AG-TGTGTGATTTAGCACGAGGAATCTG--------CTGGG---AAAAGACA
>HQGCXQM02DLQXE_SEG40
ATGCT-TCTCCTAAAG-ACTAA-GCCAT-GC-ATGTCCTC-----GAAT-AAG-AGG-AA
GCAA----TTCTCTC--TGAATCTGCGAACGGC-TCCG-CAAA-CCAGTT-GTAAACT-A
TAGCAAGCAAGCTCGGGTTCTCTTCACGGGGAG---------------------------
----------CTCGGG-CGATACGG-ATAACCCTGGTAA-TTCT--GAGGCTAA-TA-CG
AGA--ACGCAATCCTTGGCTGACCGGGCAACTGGAAGGCTGAG-----------------
------AGGCGTGCACGTTGTGTCGCGAGAAATCG-------CCGGG---AATGGATG
>HQGCXQM01AP8TV_SEG02
ATGCT-TCTCCTAAAG-ACTAA-GCCAT-GC-ATGTCTTC-----GAAT-AAG-AGG-AA
GCAA----TTCTCTC--TGAATCTGCGAACGGC-TCCG-CAAA-CCAGTT-GTAAACT-A
TAGCAAGCAAGCTCGTGCCCTTCACCGGG-------------------------------
----------TGCGGG-CAACACGG-ATAACCCTGGTAA-TTCT--GAGGCTAA-TA-CG
AGA--TCGTACTCCCTGGCTGACCGGGCAACTGGAAGGCTGGG-----------------
------AGGTGTGTGATTTAGTCACGAGGAATCTTG------CTGGG---AATAGACA
>HQGCXQM01BVOGT_SEG37
GTGCT-TCTCCTAAAG-ATTAA-GCCAT-GC-ATGTCTTC-----GAAT-AAG-AGG-AA
GCAA----TTCTCTC--TGAATCTGCGAACGGC-TCCG-CAAA-CCAGTT-GTAAACT-A
TAGCAAGCAAGCCCTAGGCCCCTTCGGGGT------------------------------
----------CTGGGG-CAACATGG-ATAACCCTGGTAA-TTCT--GAGGCTAA-TA-CA
AGA--ACGTAATACCTGGCCGACCGGTTCGCTCGGAAGGCTGGGG---------------
------AGACGTGTAGATGCTTCGCGAGGAATTTG-------CTGGG---AATAGATG
>HQGCXQM01B5CJ6_SEG30
ATGCT-TCTCCTAAAG-ACTAA-GCCAT-GC-ATGTCTTC-----GAAT-AAG-AGG-AA
GCAA----TTCTCTC--TGAATCTGCGAACGGC-TCCG-CAAA-CCAGTT-GTAAACT-A
TAGCAAGCAAGCCTGGGGTCTCCTCACAGGGGC---------------------------
----------CCTGGG-CAACACGG-ATAACCCTGGTAC-TTCT--GAGGCTAA-TA-CG
AGA--AAGCACTCCCTGGCTGACTGGTAACGGAAGGCTGGG-------------------
------AGGCGTGTGACGCTTCGCGAGGAATAA---------CCGGG---AATGGATG
>HQGCXQM01BCCPU_SEG30
ATGCT-TCTCCTAAAG-ACTAA-GCCAT-GC-ATGTCTTC-----GAAT-AAG-AGG-AA
GCAA----TTCTCTC--TGAATCTGCGAACGGC-TCCG-CAAA-CCAGTT-GTAAACT-A
TAGCAAGCAAGCTCGTGCCCTTCACCGGG-------------------------------
----------TGCGGG-CAACACGG-ATAACCCTGGTAA-TTCT--GAGGCTAA-TA-CA
AGA--ACGTAATACCTGGTTGGTCGGGCAACTGACTGGCTGGG-----------------
------GAGCGTGTGATCTTCCGCTGATTTTTT---------CCGGG---AACGGGTA
>HQGCXQM01AL2B5_SEG30
ATGCT-TCTCCTAAAG-ACTAA-GCCAT-GC-ATGCCCC------GAAT-ATG-AGG-AA
GCAA----TTCTCTC--TGAATCTGCGAACGGC-TCCG-CAAA-CCAGTT-GTAAACC-A
TAGCGAGCATGCCTGGGTCTGGCTTCGGTCGGG---------------------------
----------CTCGGG-AGAAACGG-ATAACCCTGGTAA-TTCT--GAGGCTAA-TA-CG
AGA--CCGTAATCCCTGGTTGGTCGGGCAACTGACTGGCTGGG-----------------
------GAGCGTGTGATCTTCCGCTGATTTTTT---------CCGGG---AACGGGTA
>HQGCXQM01CA1NP_SEG25
ATGCT-TCTCCTAAAG-ACTAA-GCCAT-GC-ATGTCTTC-----GAAT-AAG-AGG-TA
GCAA----TTCTCTC--TGAATCTGCGAACGGC-TCCG-CAAA-CCAGTT-GTAAACT-A
TAGCAAGCAAGCCCGGGTTTGCCCTTCACGGGGCAGG-----------------------
----------CTCGGG-CAAAACGG-ATATCCCTGGTAA-TTCT--GAGGCTAA-TA-CG
AGA--ACGCAATACTTGGTCGACTGGGCAACTGGAAGGCTGGG-----------------
------AGGCGTGCACGTTGTGTCGCGAGAAATCG-------CCGGG---AATGGATG
>HQGCXQM01BF52J_SEG30
ATGCT-TCTCCTAAAG-ACTAA-GCCAT-GC-ATGCCTTC-----GAAT-AAG-AGG-AA
GCAA----TTCTCTC--TGAATCTGCGAACGGC-TCCG-CAAA-CCAGTT-GTAAACT-A
TAGCAAGCACGCCCGGGCCCTTCGGGG---------------------------------
----------TTCGGG-TAACACGG-ATAACCCTGGTAA-TTCT--GAGGCTAA-TA-CG
AGA--CCGTAATCCCTGGTTGGTCGGGCAACTGACTGGCTGGGG----------------
------GAGCGTGTGATCGTTCCGCTGATTTTT---------CCGGG---AACGGGTA
>HQGCXQM01A360F_SEG30
ATGCT-TCTCCTAAAG-ACTAA-GCCAT-GC-ATGTCTTCG----TAAT-AAG-AGG-AA
GCAA----TTCTCTC--TGAATCTGCGAACGGC-TCCG-CAAA-CCAGTT-GTAAACT-A
TAGCAAGCAAGCTCGTGCCCT-CACCGGG-------------------------------
----------TGCGGG-CAACACGG-ATAACCCTGGTAATTACT--GAGGCTAA-TA-CG
AGA--CCGTAATCCCTGGTTGGTCGGGCAACTGACTGGCTGGG-----------------
------GAGCGTGTGATTCTTCCGCTGGATTTTTT-------CCAG----AACGGGTA
>HQGCXQM01A48GU_SEG32
ATGCT-TCTCCTAAAG-ACTAA-GCCAT-GC-ATGTCTTCG----TAAT-AAG-AGG-AA
GCAA----TTCTCTC--TGAATCTGCGAACGGC-TCCG-CAAA-CCAGTT-GTAAACT-A
TAGCAAGCAAGCTCGTGCCCTTCACCGGG-------------------------------
----------TGCGGG-CAACACGGGATAACCCTGGTAA-TTCT--GAGGCTAA-TACGT
AGA--TCGTACTCCCTGGCTGACCGGGCAACTGGAAGGCTGGG-----------------
------AGGTGTGTGATTTAGCACGGAGGAATCTG-------CTGGG---AATAGACA
>HQGCXQM01AKN5D_SEG01
GTGCT-TCTCCTAAAG-ACTAA-GCCAT-GC-ATGCTCT------GACT-ACG-AGG-AA
GCAA----TCCTCTC--TGAATCTGCGAACGGC-TCCG-CAAA-CCAGTT-GTAAACT-A
TAGCAAGCAAGCTCGTGCCCTTCACCGGG-------------------------------
----------TGCGGG-CAACACGG-ATAACCCTGGTAA-TTCT--GAGGCTAA-TA-CG
AGA--TCGTACTCCCTGGCCGACCGGGCAACTGGAAGGCTGGG-----------------
------AGGTGTGTGGTTTAGCACGAGGAATCTG--------CTGGGA--AATAGACA
>HQGCXQM01B51LE_SEG37
ATGCT-TCTCCTAAAG-ACTAA-GCCAT-GC-ATGCCTTC-----GAAT-ACG-AGG-AA
GCAA----TTCTCTC--TGAATCCGCGAACGGC-TCCG-CAGA-CCAGTT-GTAAACT-A
TAGCAAGCAAGCCCTAGGCCCTTCGGGG--------------------------------
----------TCTGGGGCAACACGG-ATAACCCTGGTAA-TTCT--GAGGCTAA-TA-CG
AGA--CCGTAATCCCTGGTTGGTCGGGCAACTGACTGGCTGGG-----------------
------GAGCGTGTGATCTTCCGCTGATTTTTT---------CCGGG---AACGGGTA
>HQGCXQM01BMA7I_SEG02
ATGCT-TCTCCTAAAG-ACTAA-GCCAT-GC-GTGCCCCC-----GAAT-ATG-AGG-AA
GCAA----TTCTCAC--TGAATCTGCGAACGGC-TCCG-CAAA-CCAGTT-GTAAACT-A
TAGCAAGCAAGCTCGTGCCCTTCACCGGG-------------------------------
----------TGCGGG-CAACACGG-ATAACCCTGGTAA-TTCT--GAGGCTAA-TA-CG
AGA--TCGTACTCC-TGGCTGACCGGGCAACTGGAAGGCGTGGG----------------
------AGGTGTGTGATTTAGCACGAGGAATCTG--------CGTGGG--AATAGACA
>HQGCXQM01CCLG6_SEG38
ATGCT-TCTCCTAAAG-ACTAA-GCCAT-GC-ATGCCTTC-----GAAT-AAG-AGG-AA
GCAA----TTCTCTC--TGAATCTGCGAACGGC-TCCG-CAAA-CCAGTT-GTAAACT-A
TAGCAAGCACGCCCGGGCCCTTCGGGG---------------------------------
----------TTCGGG-TAACACGG-ATAACCCTGGTAA-TTCT--GAGGCTAA-TA-CA
ACA--CCGTAAACCCTGACTAACCGGGCAACTGGGAGGTTGGG-----------------
------GAGCGTGCGTATTTTTCGCGAGGTTTTT--------CCGGG---AATGGTTG
>HQGCXQM01BXJ95_SEG38
ATGCT-TCTCCTAAAG-ACTAA-GCCAT-GC-ATGCCTTC-----GAAT-AAG-AGG-TA
GCAA----TTCTCTC--TGAATCTGCGAACGGC-TCCG-CACA-CCAGTT-GTAAACT-A
TAGCAAGCATGCTTCGGGCTCCCTTCGCGGGGGT--------------------------
----------TTTGGG-TAACACGG-ATAACCCTGGTAA-TTCT--GAGGCTAA-TA-CG
AGA--CCGTAATCCCTGGTTGGTCGGGCAACTGACTGGCTGGG-----------------
------GAGCGTGTGATCTTCCGCTGATTTTTT---------CCGGGG--AACGGGTA
>HQGCXQM02D3Q2H_SEG44
ACGCT-TCTCCTAAAG-ACTAA-GCCTT-GC-ATGTCTTC-----GAAT-AAG-AGG-AA
GCAA----TTCTCTC--TGAATCTGCGAACGGC-TCCG-CAAA-CCAGTT-GTAAACT-A
TAGCAAGCAAGCCTGAGTTCCCCTTCACGGGGGGA-------------------------
----------TTTGGG-CAACACGG-ATAACCCTGGTAA-TTCT--GAGGCTAA-TA-CG
AGA--ACGCAATTCCTGGACGACTGGGCAACTGGAAGTCTGGG-----------------
------AGGCGTGCAAGTTGTGTCGCGAGAAATCG-------CCGGG---AATGGATG
>HQGCXQM02D6O78_SEG50
ATGCT-TCTCCTAAAG-ACTAA-GCCAT-GC-ATGTCTCC-----GAAT-AAG-AGGTAA
GCAA----TTCTCTC--TGAATCTGCGAACGGC-TCCG-CAAA-CCAGTT-GTAAACT-A
TAGCAAGCAAGTCCGTGCTCCTTCGGGGG-------------------------------
----------TGCGGG-CGACATGG-ATAACCCTGGTAA-TTCT--GAGGCTAA-TA-CA
AGA--ACGTACTCCCCGGCCGACTGGGTAACTGGAAAGTCGGG-----------------
------AGGTGTGTGATTTGGCACGAGGAACTG---------CTGGG---AATGGACA
>HQGCXQM01ATW65_SEG02
ATGCT-TCTCCTAAAG-ACTAA-GCCAT-GC-ATGCCTTC-----GAAT-ACG-AGG-AA
GCAA----TTCTCTC--TGAATCTGCGAACGGC-TCCG-CAAA-CCAGTT-GTAAACT-A
TAGCAAGCAAGCCTGTGCCCCTCACCGGG-------------------------------
----------TGCAGG-CAACACGG-ATAACCCTGGTAA-TTCT--GAGGCTAA-TA-CG
AGA--TCGTACTCCCTGGCTGACCGGGCAACTGGAAGGCTGGG-----------------
------AGGTGTGTGATTTAGCACGAGGAATCG---------CCGGG---AATGGATG
>HQGCXQM01AZAVJ_SEG12
ATGCT-TCTCCTAAAG-ACTAA-GCCAT-GC-ATGTCTTC-----GGAT-AAG-AGG-AA
GCAA----TTCTCTC--TGAATCTGCGAACAGC-TCCG-CAAA-CCAGTT-GTAAACT-A
TAGCAAGCACGCCCGGGCCCTTCGGGG---------------------------------
----------TTCGGG-TAACACGG-ATAACCCTGGTAA-TTCT--GAGGCTAA-TA-CG
AGA--CCGTAATCCCTGGTTGGTCGGGCGAACTGACTGGCGTGGGG--------------
------AGGCGTGTGATCTTCCGCTGATTTTTT---------CCGGGT--AACGGGTA
>HQGCXQM01A69CI_SEG26
ATGCT-TCTCCTAAAG-ACTAA-GCCAT-GC-ATGTCTTC-----GAAT-AAG-AGG-AA
GCAA----TTCTCTC--TGAATCTGCGAACGGC-TCCG-CACA-CCAGTT-GCAAACT-A
TAGCAAGCAAGCTCGTGCCCTCCACCGGG-------------------------------
----------TGCGGG-CAACACGG-ATAACCCTGGTAA-TTCT--GAGGCTAA-TA-CG
AGA-TCGTAACTCCCTGGCCTGACCGGGCAACTGGAAGGCTGGG----------------
------AGGTGTGTGATTTAGCACGAGGAATCCG--------CTGGGG--AATAGACA
>HQGCXQM01AQHMD_SEG12
ATGCT-TCTCCTAAAG-ACTAA-GCCATGTC-ATGTCTTC-----GAAT-AAG-AGG-AA
GCAA----TTCTCTC--TGAATCTGCGAACGGC-TCCGGCAAA-CCAGTT-GTAAACT-A
TAGCAAGCACGCCCGGGCCCTTCGGG----------------------------------
----------TTCGGG-TAACACGG-ATAACCCTGGTAATTACT--GAGGCTAA-TA-CG
AGA--CCGTAATCCCTGGTTGACCGGGCAACTGGAAGGCTGGG-----------------
------AGGTGTGTGATTTAGCACGAGGAATCTG--------CTGGG---AATAGACA
>HQGCXQM01A1VED_SEG30
ATGCT-TCTCCTAAAG-ACTAA-GCCAT-GC-ATGTCTTC-----GAAT-AAG-AGG-TA
GCAA----TTCTCTC--TGAATCTGCGAACGGC-TCCG-CAAA-CCAGTT-GTAAACT-A
TAGCAAGCAAGCCCGGGTTTGCCCTTCACGGGGCAGG-----------------------
----------CTCGGG-CAAAACGG-ATATCCCTGGTAA-TTCT--GAGGCTAA-TA-CG
AGA--ACGCAATACTTGGTCGACTGGGCAACTGGAAGGCTGGG-----------------
------AGGCGTGTGACGCTTCGCGAGGAATAA---------CCGGG---AATGGATG
>HQGCXQM01ANAMQ_SEG12
ATGCT-TCTCCTAAAG-ACTAA-GCCAT-GC-ATGTCTTC-----GAAT-AAG-AGG-TT
GCAA----TTCTCTC--TGAATCTGCGAACGGC-TCCG-CAAA-CCAGTT-GTAAACT-A
TAGCAAGTAAGCCCGGGCCCCTTCTCACGAGGGGG-------------------------
----------TTCGGG-TGATATGG-ATAACCCTGGTAA-TTCT--GAGGCTAA-TA-CG
AGA--CCGTAATCCCTGGTTGGTCGGGCAACTGACTGGCTGGG-----------------
------GAGCGTGTGATCTTCCGCTGATTTTTT---------CCGGG---AACGGGTA
>HQGCXQM01BQTQP_SEG25
ATGCT-TCTCCTAAAG-ACTAA-GCCAT-GC-ATGTCTTC-----GAAT-AAG-AGG-AA
GCAA----TTCTCTC--TGAATCTGCGAACGGC-TCCG-CAAA-CCAGTT-GTAAACT-A
TAGCAAGCAAGCTCGTGCCCTTCACCGGG-------------------------------
----------TGCGGG-CAACACGG-ATAACCCTGGTAA-TTCT--GAGGCTAA-TA-CG
AGA--TCGTACTCCTCGGCGTGACCGGGCGAACTAGGAAGGCGTGG--------------
------AGGTGTGTGATTTAGTCACGAGGAAGTCTG------CTGGG---AATAGACA
